# Supplementary material for: Crystal structure of ethyl 4-[(4-methyl­benz­yl)­oxy]benzoate
Source: Acta Crystallogr E Crystallogr Commun. 2022 Sep 30;78(Pt 10):1077–80. doi: 10.1107/S2056989022009380 (PMC9535838; doi:10.1107/S2056989022009380)
Supplement: Supplementary file 1 [file e-78-01077-sup1.cif]

##############################################################################
#                                                                            #
# This CIF contains the data in a paper accepted for publication in          #
# Acta Crystallographica Section E. It conforms to the requirements of       #
# Notes for Authors for Acta Crystallographica Section E, and has been       #
# peer reviewed under the auspices of the IUCr Commission on Journals.       #
#                                                                            #
# Full details of the Crystallographic Information File format               #
# are given in the paper "The Crystallographic Information File (CIF):       #
# a New Standard Archive File for Crystallography" by S. R. Hall, F. H.      #
# Allen and I. D. Brown [Acta Cryst. (1991), A47, 655-685].                  #
#                                                                            #
# The current version of the core CIF dictionary is obtainable from          #
# ftp://ftp.iucr.org/pub/cif_core.dic.                                       #
#                                                                            #
# Software is freely available for graphical display of the structure(s)     #
# in this CIF. For information consult the CIF software page                 #
# http://www.iucr.org/resources/cif/software.                                #
#                                                                            #
# This file may be used for bona fide research purposes within the           #
# scientific community so long as proper attribution is given to the journal # 
# article from which it was obtained.                                        #
#                                                                            #
##############################################################################
data_I
_audit_creation_method     'SHELXL-2019/2'
_journal_date_recd_electronic     2022-08-29
_journal_date_accepted     2022-09-25
_journal_name_full     'Acta Crystallographica, Section E'
_journal_year     2022
_journal_volume     78
_journal_issue     10
_journal_page_first     1077
_journal_page_last     1080
_journal_paper_category     GO
_journal_paper_doi     10.1107/S2056989022009380
_journal_coeditor_code     WM5660
_publ_contact_author_name     'R.H. Ansary'
_publ_contact_author_address
; Department of Chemistry
  Rajshahi University
  Rajshahi-6205
  Bangladesh
;
_publ_contact_author_email     'ansary_chem@ru.ac.bd'
_publ_contact_author_fax     '+88-0721-750064'
_publ_contact_author_phone     '+88-0721-750659'
_publ_section_title
;
Crystal structure of ethyl 4-[(4-methylbenzyl)oxy]benzoate
;
_publ_section_title_footnote     .
loop_
    _publ_author_name
    _publ_author_address
    ' Md. Hasan Al Banna'
;
Department of Chemistry, Rajshahi University, Rajshahi-6205, Bangladesh
;
    'Md. Rezaul Haque Ansary'
;
Department of Chemistry, Rajshahi University, Rajshahi-6205, Bangladesh
;
    'Ryuta Miyatake'
; Center for Environmental Conservation and Research Safety,
University of Toyama, 3190 Gofuku, Toyama, 930-8555
Japan
;
    'Md. Chanmiya Sheikh'
;Department of Applied Science, Faculty of Science,
Okayama University of Science, Japan
;
    'Ennio Zangrando'
;Department of Chemical and Pharmaceutical Sciences, University of Trieste,
 Italy
;
_publ_section_synopsis
;
Three molecules of the title compound are present in the asymmetric unit,
exhibiting different conformations relative to the ethoxy group.
;
_chemical_name_systematic
;
Ethyl 4-[(4-methylbenzyl)oxy]benzoate
;
_chemical_name_common     ?
_chemical_formula_moiety     'C17 H18 O3'
_chemical_formula_sum     'C17 H18 O3'
_chemical_formula_iupac     'C17 H18 O3'
_chemical_formula_weight     270.31
_chemical_melting_point     ?
_chemical_absolute_configuration     ?
_space_group_crystal_system     monoclinic
_space_group_name_H-M_alt     'P 21'
_space_group_name_Hall     'P 2yb'
loop_
    _space_group_symop_operation_xyz
    'x, y, z'
    '-x, y+1/2, -z'
_cell_length_a     16.1906(10)
_cell_length_b     7.5752(4)
_cell_length_c     17.7591(9)
_cell_angle_alpha     90
_cell_angle_beta     95.360(7)
_cell_angle_gamma     90
_cell_volume     2168.6(2)
_cell_formula_units_Z     6
_cell_measurement_reflns_used     13948
_cell_measurement_theta_min     2.31
_cell_measurement_theta_max     27.50
_cell_measurement_temperature     173(2)
_exptl_crystal_description     prism
_exptl_crystal_colour     colorless
_exptl_crystal_size_max     0.300
_exptl_crystal_size_mid     0.200
_exptl_crystal_size_min     0.050
_exptl_crystal_density_diffrn     1.242
_exptl_crystal_density_meas     ?
_exptl_crystal_density_method     ?
_exptl_crystal_F_000     864
_exptl_absorpt_coefficient_mu     0.084
_exptl_absorpt_correction_type     multi-scan
_exptl_absorpt_process_details
;
(<i>ABSCOR</i>; Higashi, 1995)
;
_exptl_absorpt_correction_T_min     0.533
_exptl_absorpt_correction_T_max     0.996
_diffrn_ambient_temperature     173(2)
_diffrn_source     ?
_diffrn_radiation_type     MoK\a
_diffrn_radiation_wavelength     0.71075
_diffrn_measurement_device_type     'Rigaku R-AXIS RAPID'
_diffrn_measurement_method     \w
_diffrn_detector_area_resol_mean     10.000
_diffrn_reflns_number     16200
_diffrn_reflns_av_R_equivalents     0.0424
_diffrn_reflns_av_unetI/netI     0.0538
_diffrn_reflns_theta_min     2.522
_diffrn_reflns_theta_max     25.028
_diffrn_reflns_theta_full     25.028
_diffrn_measured_fraction_theta_max     0.999
_diffrn_measured_fraction_theta_full     0.999
_diffrn_reflns_limit_h_min     -19
_diffrn_reflns_limit_h_max     19
_diffrn_reflns_limit_k_min     -9
_diffrn_reflns_limit_k_max     9
_diffrn_reflns_limit_l_min     -21
_diffrn_reflns_limit_l_max     21
_refine_special_details
;
 Refined as a 2-component inversion twin.
;
_reflns_number_total     7609
_reflns_number_gt     5301
_reflns_threshold_expression     'I > 2\s(I)'
_refine_ls_structure_factor_coef     Fsqd
_refine_ls_matrix_type     full
_refine_ls_R_factor_all     0.0804
_refine_ls_R_factor_gt     0.0506
_refine_ls_wR_factor_gt     0.1118
_refine_ls_wR_factor_ref     0.1254
_refine_ls_goodness_of_fit_ref     0.971
_refine_ls_restrained_S_all     0.970
_refine_ls_number_reflns     7609
_refine_ls_number_parameters     560
_refine_ls_number_restraints     5
_refine_ls_hydrogen_treatment     constr
_refine_ls_weighting_scheme     calc
_refine_ls_weighting_details
                      'w=1/[\s^2^(Fo^2^)+(0.0667P)^2^] where P=(Fo^2^+2Fc^2^)/3'
_atom_sites_solution_hydrogens     geom
_atom_sites_solution_primary     ?
_atom_sites_solution_secondary     ?
_refine_ls_shift/su_max     0.001
_refine_ls_shift/su_mean     0.000
_refine_diff_density_max     0.160
_refine_diff_density_min     -0.172
_refine_ls_extinction_method     none
_refine_ls_extinction_coef     .
_refine_ls_abs_structure_details
;
 Refined as an inversion twin
;
_refine_ls_abs_structure_Flack     0.6(14)
loop_
    _atom_type_symbol
    _atom_type_description
    _atom_type_scat_dispersion_real
    _atom_type_scat_dispersion_imag
    _atom_type_scat_source
    'C' 'C' 0.0033 0.0016
                         'International Tables Vol C Tables 4.2.6.8 and 6.1.1.4'
    'H' 'H' 0.0000 0.0000
                         'International Tables Vol C Tables 4.2.6.8 and 6.1.1.4'
    'O' 'O' 0.0106 0.0060
                         'International Tables Vol C Tables 4.2.6.8 and 6.1.1.4'
_computing_data_collection
;
CrystalStructure (Rigaku, 2018)
;
_computing_cell_refinement
;
CrystalStructure (Rigaku, 2018)
;
_computing_data_reduction
;
CrystalStructure (Rigaku, 2018)
;
_computing_structure_solution
;
SHELXT (Sheldrick, 2015a)
;
_computing_structure_refinement
;
SHELXL (Sheldrick, 2015b)
;
_computing_molecular_graphics
;
DIAMOND (Brandenburg, 1999)
;
_computing_publication_material
;
WinGX (Farrugia, 2012)
;
loop_
    _atom_site_type_symbol
    _atom_site_label
    _atom_site_fract_x
    _atom_site_fract_y
    _atom_site_fract_z
    _atom_site_U_iso_or_equiv
    _atom_site_adp_type
    _atom_site_calc_flag
    _atom_site_occupancy
    _atom_site_disorder_assembly
    _atom_site_disorder_group
    O O1 0.10822(15) 0.3014(4) 0.12187(14) 0.0520(7) Uani d 1 . .
    O O2 0.19050(18) 0.4249(6) 0.47508(17) 0.0864(12) Uani d 1 . .
    O O3 0.06054(17) 0.3271(5) 0.47163(14) 0.0648(8) Uani d 1 . .
    O O4 0.24935(14) 0.7272(4) 1.05090(15) 0.0496(7) Uani d 1 . .
    O O5 0.14434(17) 0.5821(4) 0.70340(16) 0.0648(8) Uani d 1 . .
    O O6 0.26005(16) 0.7442(4) 0.69644(15) 0.0625(8) Uani d 1 . .
    O O7 0.40986(15) 0.2922(3) 1.18050(15) 0.0510(7) Uani d 1 . .
    O O8 0.44677(16) 0.0780(4) 0.83691(16) 0.0599(8) Uani d 1 . .
    C C1 0.0495(2) 0.2152(5) -0.0013(2) 0.0443(9) Uani d 1 . .
    C C2 -0.0147(2) 0.2495(5) -0.0573(2) 0.0489(10) Uani d 1 . .
    H H2 -0.066049 0.293542 -0.043362 0.059 Uiso calc 1 . .
    C C3 -0.0046(2) 0.2202(6) -0.1331(2) 0.0543(11) Uani d 1 . .
    H H3 -0.049429 0.242504 -0.170299 0.065 Uiso calc 1 . .
    C C4 0.0702(2) 0.1589(6) -0.1552(2) 0.0497(10) Uani d 1 . .
    C C5 0.1338(2) 0.1273(6) -0.0996(2) 0.0527(10) Uani d 1 . .
    H H5 0.185817 0.087533 -0.113626 0.063 Uiso calc 1 . .
    C C6 0.1236(2) 0.1522(6) -0.0237(2) 0.0510(10) Uani d 1 . .
    H H6 0.167989 0.125624 0.013392 0.061 Uiso calc 1 . .
    C C7 0.0823(3) 0.1340(7) -0.2379(2) 0.0659(13) Uani d 1 . .
    H H7A 0.029618 0.098181 -0.265425 0.079 Uiso calc 1 . .
    H H7B 0.124086 0.042428 -0.243164 0.079 Uiso calc 1 . .
    H H7C 0.100868 0.245290 -0.258874 0.079 Uiso calc 1 . .
    C C8 0.0345(2) 0.2349(6) 0.0806(2) 0.0482(10) Uani d 1 . .
    H H8A -0.012131 0.317425 0.085443 0.058 Uiso calc 1 . .
    H H8B 0.019711 0.119154 0.101448 0.058 Uiso calc 1 . .
    C C9 0.1080(2) 0.3143(6) 0.1992(2) 0.0461(9) Uani d 1 . .
    C C10 0.1767(2) 0.3941(6) 0.2365(2) 0.0558(11) Uani d 1 . .
    H H10 0.219776 0.438259 0.208893 0.067 Uiso calc 1 . .
    C C11 0.1824(2) 0.4095(6) 0.3143(2) 0.0578(11) Uani d 1 . .
    H H11 0.229986 0.463783 0.339851 0.069 Uiso calc 1 . .
    C C12 0.1200(2) 0.3471(6) 0.3559(2) 0.0498(10) Uani d 1 . .
    C C13 0.0515(2) 0.2667(5) 0.3178(2) 0.0497(10) Uani d 1 . .
    H H13 0.008507 0.222475 0.345492 0.060 Uiso calc 1 . .
    C C14 0.0448(2) 0.2498(5) 0.2392(2) 0.0487(10) Uani d 1 . .
    H H14 -0.002383 0.194827 0.213432 0.058 Uiso calc 1 . .
    C C15 0.1293(2) 0.3687(7) 0.4396(2) 0.0584(12) Uani d 1 . .
    C C16 0.0629(3) 0.3580(9) 0.5529(2) 0.0770(15) Uani d 1 . .
    H H16A 0.079550 0.481406 0.564682 0.092 Uiso calc 1 . .
    H H16B 0.103932 0.278330 0.580244 0.092 Uiso calc 1 . .
    C C17 -0.0198(3) 0.3242(9) 0.5765(3) 0.0857(16) Uani d 1 . .
    H H17A -0.059461 0.407351 0.551013 0.103 Uiso calc 1 . .
    H H17B -0.018733 0.339427 0.631386 0.103 Uiso calc 1 . .
    H H17C -0.036552 0.203129 0.562945 0.103 Uiso calc 1 . .
    C C18 0.3073(2) 0.8300(5) 1.1705(2) 0.0478(10) Uani d 1 . .
    C C19 0.3626(2) 0.7371(6) 1.2195(2) 0.0524(10) Uani d 1 . .
    H H19 0.406274 0.672221 1.200302 0.063 Uiso calc 1 . .
    C C20 0.3545(2) 0.7383(6) 1.2969(2) 0.0583(11) Uani d 1 . .
    H H20 0.393475 0.675592 1.330204 0.070 Uiso calc 1 . .
    C C21 0.2907(3) 0.8295(6) 1.3260(2) 0.0594(11) Uani d 1 . .
    C C22 0.2347(3) 0.9185(6) 1.2765(3) 0.0628(12) Uani d 1 . .
    H H22 0.189626 0.979302 1.295321 0.075 Uiso calc 1 . .
    C C23 0.2433(2) 0.9204(6) 1.1995(2) 0.0572(11) Uani d 1 . .
    H H23 0.204792 0.984611 1.166346 0.069 Uiso calc 1 . .
    C C24 0.2827(3) 0.8334(8) 1.4110(2) 0.0822(16) Uani d 1 . .
    H H24A 0.336608 0.806262 1.438416 0.099 Uiso calc 1 . .
    H H24B 0.241827 0.745422 1.423610 0.099 Uiso calc 1 . .
    H H24C 0.264674 0.951011 1.425594 0.099 Uiso calc 1 . .
    C C25 0.3159(2) 0.8310(6) 1.0874(2) 0.0523(10) Uani d 1 . .
    H H25A 0.312822 0.953494 1.067897 0.063 Uiso calc 1 . .
    H H25B 0.370048 0.780204 1.077218 0.063 Uiso calc 1 . .
    C C26 0.2446(2) 0.7150(5) 0.9736(2) 0.0432(9) Uani d 1 . .
    C C27 0.1790(2) 0.6128(5) 0.9411(2) 0.0470(10) Uani d 1 . .
    H H27 0.142358 0.556082 0.972200 0.056 Uiso calc 1 . .
    C C28 0.1676(2) 0.5945(5) 0.8635(2) 0.0489(10) Uani d 1 . .
    H H28 0.122810 0.525418 0.841335 0.059 Uiso calc 1 . .
    C C29 0.2212(2) 0.6763(5) 0.8173(2) 0.0457(9) Uani d 1 . .
    C C30 0.2876(2) 0.7729(5) 0.8507(2) 0.0476(10) Uani d 1 . .
    H H30 0.325151 0.826994 0.819724 0.057 Uiso calc 1 . .
    C C31 0.3002(2) 0.7918(5) 0.9286(2) 0.0476(10) Uani d 1 . .
    H H31 0.346440 0.856677 0.950938 0.057 Uiso calc 1 . .
    C C32 0.2039(2) 0.6608(6) 0.7346(2) 0.0517(10) Uani d 1 . .
    C C33 0.2436(3) 0.7472(8) 0.6140(2) 0.0743(15) Uani d 1 . .
    H H33A 0.220428 0.632046 0.596184 0.089 Uiso calc 1 . .
    H H33B 0.296151 0.766405 0.590866 0.089 Uiso calc 1 . .
    C C34 0.1840(3) 0.8902(10) 0.5902(3) 0.0973(19) Uani d 1 . .
    H H34A 0.174983 0.892892 0.534905 0.117 Uiso calc 1 . .
    H H34B 0.206633 1.003831 0.608704 0.117 Uiso calc 1 . .
    H H34C 0.131214 0.868111 0.611367 0.117 Uiso calc 1 . .
    C C35 0.4655(2) 0.2889(5) 1.3101(2) 0.0491(10) Uani d 1 . .
    C C36 0.5264(2) 0.3902(6) 1.3491(2) 0.0564(11) Uani d 1 . .
    H H36 0.574469 0.421203 1.325178 0.068 Uiso calc 1 . .
    C C37 0.5190(3) 0.4475(6) 1.4222(3) 0.0598(11) Uani d 1 . .
    H H37 0.562457 0.514344 1.448032 0.072 Uiso calc 1 . .
    C C38 0.4486(3) 0.4081(6) 1.4581(2) 0.0572(11) Uani d 1 . .
    C C39 0.3864(3) 0.3103(6) 1.4183(2) 0.0602(11) Uani d 1 . .
    H H39 0.337265 0.283573 1.441409 0.072 Uiso calc 1 . .
    C C40 0.3948(2) 0.2508(6) 1.3455(2) 0.0579(11) Uani d 1 . .
    H H40 0.351576 0.183268 1.319594 0.070 Uiso calc 1 . .
    C C41 0.4391(3) 0.4632(7) 1.5379(2) 0.0780(14) Uani d 1 . .
    H H41A 0.380484 0.456245 1.547340 0.094 Uiso calc 1 . .
    H H41B 0.458706 0.584850 1.545643 0.094 Uiso calc 1 . .
    H H41C 0.471799 0.384621 1.572923 0.094 Uiso calc 1 . .
    C C42 0.4754(2) 0.2209(6) 1.2318(2) 0.0536(10) Uani d 1 . .
    H H42A 0.529913 0.257174 1.216028 0.064 Uiso calc 1 . .
    H H42B 0.472692 0.090338 1.231359 0.064 Uiso calc 1 . .
    C C43 0.4135(2) 0.2591(5) 1.1059(2) 0.0462(10) Uani d 1 . .
    C C44 0.3508(2) 0.3376(5) 1.0580(2) 0.0493(10) Uani d 1 . .
    H H44 0.308706 0.404410 1.078743 0.059 Uiso calc 1 . .
    C C45 0.3497(2) 0.3187(5) 0.9804(2) 0.0531(10) Uani d 1 . .
    H H45 0.307418 0.374312 0.948115 0.064 Uiso calc 1 . .
    C C46 0.4106(2) 0.2179(5) 0.9493(2) 0.0476(10) Uani d 1 . .
    C C47 0.4712(2) 0.1361(5) 0.9978(2) 0.0482(10) Uani d 1 . .
    H H47 0.511533 0.064016 0.977267 0.058 Uiso calc 1 . .
    C C48 0.4739(2) 0.1577(5) 1.0761(2) 0.0464(9) Uani d 1 . .
    H H48 0.516601 0.103709 1.108483 0.056 Uiso calc 1 . .
    C C49 0.4124(2) 0.1963(6) 0.8672(3) 0.0584(11) Uani d 1 . .
    O O9 0.3807(3) 0.3384(6) 0.8254(2) 0.0544(16) Uani d 0.735(9) A 1
    C C50 0.3807(5) 0.3379(13) 0.7433(6) 0.064(2) Uani d 0.735(9) A 1
    H H50A 0.432423 0.282505 0.729022 0.077 Uiso calc 0.735(9) A 1
    H H50B 0.378868 0.460869 0.724260 0.077 Uiso calc 0.735(9) A 1
    C C51 0.3068(4) 0.2372(9) 0.7079(4) 0.067(2) Uani d 0.735(9) A 1
    H H51A 0.307393 0.237694 0.652755 0.101 Uiso calc 0.735(9) A 1
    H H51B 0.309176 0.115223 0.726315 0.101 Uiso calc 0.735(9) A 1
    H H51C 0.255724 0.293246 0.721562 0.101 Uiso calc 0.735(9) A 1
    O O9B 0.3346(8) 0.2613(17) 0.8386(6) 0.056(4) Uiso d 0.265(9) A 2
    C C50B 0.3182(13) 0.228(3) 0.7576(11) 0.078(6) Uiso d 0.265(9) A 2
    H H50C 0.260686 0.263008 0.740216 0.093 Uiso calc 0.265(9) A 2
    H H50D 0.324382 0.100218 0.747293 0.093 Uiso calc 0.265(9) A 2
    C C51B 0.377(2) 0.330(5) 0.7170(19) 0.081(12) Uiso d 0.265(9) A 2
    H H51D 0.366615 0.307989 0.662536 0.122 Uiso calc 0.265(9) A 2
    H H51E 0.370481 0.455896 0.727113 0.122 Uiso calc 0.265(9) A 2
    H H51F 0.433994 0.293573 0.734169 0.122 Uiso calc 0.265(9) A 2
loop_
    _atom_site_aniso_label
    _atom_site_aniso_U_11
    _atom_site_aniso_U_22
    _atom_site_aniso_U_33
    _atom_site_aniso_U_12
    _atom_site_aniso_U_13
    _atom_site_aniso_U_23
    O1 0.0389(14) 0.0603(19) 0.0572(17) -0.0066(13) 0.0069(11) -0.0051(15)
    O2 0.0544(19) 0.136(4) 0.069(2) -0.016(2) 0.0050(15) -0.028(2)
    O3 0.0547(17) 0.085(2) 0.0546(17) -0.0051(17) 0.0072(13) -0.0107(17)
    O4 0.0407(14) 0.0462(16) 0.0617(18) -0.0072(13) 0.0043(12) 0.0012(14)
    O5 0.0518(17) 0.072(2) 0.0698(19) -0.0104(17) 0.0028(14) -0.0147(17)
    O6 0.0508(16) 0.079(2) 0.0583(18) -0.0110(16) 0.0111(13) -0.0097(16)
    O7 0.0411(14) 0.0503(17) 0.0619(18) 0.0051(13) 0.0060(12) 0.0001(15)
    O8 0.0538(16) 0.0573(19) 0.0695(19) 0.0051(15) 0.0096(13) -0.0054(16)
    C1 0.039(2) 0.036(2) 0.058(2) -0.0038(18) 0.0085(17) -0.0015(19)
    C2 0.040(2) 0.045(2) 0.063(3) -0.0003(18) 0.0106(18) 0.002(2)
    C3 0.046(2) 0.056(3) 0.060(3) -0.007(2) -0.0004(18) 0.007(2)
    C4 0.051(2) 0.043(2) 0.056(2) -0.0052(19) 0.0115(19) 0.002(2)
    C5 0.042(2) 0.052(3) 0.066(3) 0.0035(19) 0.0130(19) -0.002(2)
    C6 0.041(2) 0.052(2) 0.061(3) 0.0001(19) 0.0054(18) 0.003(2)
    C7 0.078(3) 0.063(3) 0.058(3) -0.016(3) 0.014(2) -0.004(2)
    C8 0.040(2) 0.050(2) 0.055(2) -0.0056(19) 0.0085(17) -0.002(2)
    C9 0.040(2) 0.047(2) 0.052(2) 0.0026(19) 0.0081(16) -0.004(2)
    C10 0.044(2) 0.060(3) 0.066(3) -0.008(2) 0.0137(19) -0.008(2)
    C11 0.044(2) 0.059(3) 0.071(3) -0.009(2) 0.0030(19) -0.012(2)
    C12 0.041(2) 0.052(3) 0.056(2) 0.003(2) 0.0038(17) -0.006(2)
    C13 0.040(2) 0.050(3) 0.059(3) -0.0032(19) 0.0079(17) -0.003(2)
    C14 0.037(2) 0.052(3) 0.056(3) -0.0034(19) 0.0025(17) -0.008(2)
    C15 0.045(2) 0.069(3) 0.061(3) 0.003(2) 0.003(2) -0.012(2)
    C16 0.072(3) 0.112(4) 0.048(3) 0.004(3) 0.005(2) -0.010(3)
    C17 0.086(4) 0.111(5) 0.061(3) -0.012(3) 0.012(2) -0.002(3)
    C18 0.041(2) 0.039(2) 0.063(3) -0.0033(19) 0.0035(18) 0.001(2)
    C19 0.042(2) 0.049(3) 0.066(3) 0.004(2) 0.0088(18) 0.000(2)
    C20 0.049(2) 0.058(3) 0.067(3) 0.000(2) -0.0007(19) 0.011(2)
    C21 0.063(3) 0.053(3) 0.063(3) -0.011(2) 0.011(2) -0.001(2)
    C22 0.055(3) 0.058(3) 0.077(3) 0.008(2) 0.014(2) -0.009(3)
    C23 0.051(2) 0.053(3) 0.067(3) 0.006(2) 0.001(2) -0.004(2)
    C24 0.093(4) 0.088(4) 0.067(3) -0.011(3) 0.019(3) -0.003(3)
    C25 0.040(2) 0.055(3) 0.062(3) -0.007(2) 0.0046(17) -0.007(2)
    C26 0.0363(19) 0.038(2) 0.056(2) 0.0034(18) 0.0050(16) -0.0020(19)
    C27 0.033(2) 0.040(2) 0.069(3) 0.0010(17) 0.0104(18) 0.000(2)
    C28 0.0320(19) 0.041(2) 0.073(3) 0.0008(18) 0.0020(18) -0.005(2)
    C29 0.0339(19) 0.043(2) 0.060(3) 0.0045(17) 0.0030(17) -0.005(2)
    C30 0.039(2) 0.043(2) 0.062(3) -0.0006(18) 0.0115(17) -0.003(2)
    C31 0.036(2) 0.044(2) 0.062(3) -0.0045(17) 0.0033(17) -0.004(2)
    C32 0.039(2) 0.051(3) 0.065(3) 0.000(2) 0.0068(19) -0.013(2)
    C33 0.064(3) 0.105(4) 0.056(3) -0.018(3) 0.018(2) -0.022(3)
    C34 0.084(4) 0.141(6) 0.067(3) 0.000(4) 0.006(3) 0.009(4)
    C35 0.041(2) 0.043(2) 0.064(3) 0.0045(18) 0.0064(18) 0.006(2)
    C36 0.043(2) 0.050(3) 0.076(3) -0.003(2) 0.006(2) 0.007(2)
    C37 0.051(2) 0.050(3) 0.077(3) -0.007(2) -0.003(2) 0.000(2)
    C38 0.060(3) 0.048(3) 0.063(3) 0.000(2) 0.001(2) 0.000(2)
    C39 0.050(2) 0.063(3) 0.070(3) -0.005(2) 0.018(2) 0.000(2)
    C40 0.042(2) 0.057(3) 0.075(3) -0.009(2) 0.0052(19) -0.001(2)
    C41 0.093(4) 0.068(3) 0.073(3) 0.001(3) 0.009(3) -0.008(3)
    C42 0.039(2) 0.057(3) 0.065(3) 0.004(2) 0.0051(18) 0.006(2)
    C43 0.0341(19) 0.040(2) 0.066(3) -0.0026(18) 0.0103(17) -0.003(2)
    C44 0.036(2) 0.042(2) 0.070(3) 0.0046(18) 0.0045(18) -0.005(2)
    C45 0.040(2) 0.042(2) 0.075(3) 0.0058(19) -0.0065(18) -0.006(2)
    C46 0.039(2) 0.041(2) 0.061(3) -0.0001(19) -0.0004(17) -0.006(2)
    C47 0.037(2) 0.036(2) 0.073(3) 0.0008(18) 0.0074(18) -0.002(2)
    C48 0.0339(19) 0.042(2) 0.063(3) -0.0001(18) 0.0018(17) 0.003(2)
    C49 0.049(2) 0.052(3) 0.072(3) 0.009(2) -0.005(2) -0.011(2)
    O9 0.061(3) 0.046(3) 0.056(3) 0.008(2) 0.0020(18) 0.001(2)
    C50 0.058(4) 0.062(5) 0.074(7) -0.006(3) 0.012(4) -0.005(5)
    C51 0.052(4) 0.064(4) 0.084(6) -0.003(3) -0.002(3) 0.000(4)
_geom_special_details
;
 All esds (except the esd in the dihedral angle between two l.s. planes)
 are estimated using the full covariance matrix.  The cell esds are taken
 into account individually in the estimation of esds in distances, angles
 and torsion angles; correlations between esds in cell parameters are only
 used when they are defined by crystal symmetry.  An approximate (isotropic)
 treatment of cell esds is used for estimating esds involving l.s. planes.
;
loop_
    _geom_bond_atom_site_label_1
    _geom_bond_atom_site_label_2
    _geom_bond_site_symmetry_2
    _geom_bond_distance
    _geom_bond_publ_flag
    O1 C9 . 1.377(4) ?
    O1 C8 . 1.432(4) ?
    O2 C15 . 1.201(5) ?
    O3 C15 . 1.335(5) ?
    O3 C16 . 1.459(4) ?
    O4 C26 . 1.371(4) ?
    O4 C25 . 1.438(4) ?
    O5 C32 . 1.222(4) ?
    O6 C32 . 1.341(5) ?
    O6 C33 . 1.463(5) ?
    O7 C43 . 1.355(4) ?
    O7 C42 . 1.438(4) ?
    O8 C49 . 1.207(5) ?
    C1 C6 . 1.383(5) ?
    C1 C2 . 1.393(5) ?
    C1 C8 . 1.505(5) ?
    C2 C3 . 1.390(5) ?
    C2 H2 . 0.9500 ?
    C3 C4 . 1.387(5) ?
    C3 H3 . 0.9500 ?
    C4 C5 . 1.379(5) ?
    C4 C7 . 1.512(5) ?
    C5 C6 . 1.386(5) ?
    C5 H5 . 0.9500 ?
    C6 H6 . 0.9500 ?
    C7 H7A . 0.9800 ?
    C7 H7B . 0.9800 ?
    C7 H7C . 0.9800 ?
    C8 H8A . 0.9900 ?
    C8 H8B . 0.9900 ?
    C9 C10 . 1.380(5) ?
    C9 C14 . 1.388(5) ?
    C10 C11 . 1.380(5) ?
    C10 H10 . 0.9500 ?
    C11 C12 . 1.389(5) ?
    C11 H11 . 0.9500 ?
    C12 C13 . 1.386(5) ?
    C12 C15 . 1.488(5) ?
    C13 C14 . 1.395(5) ?
    C13 H13 . 0.9500 ?
    C14 H14 . 0.9500 ?
    C16 C17 . 1.463(6) ?
    C16 H16A . 0.9900 ?
    C16 H16B . 0.9900 ?
    C17 H17A . 0.9800 ?
    C17 H17B . 0.9800 ?
    C17 H17C . 0.9800 ?
    C18 C23 . 1.381(5) ?
    C18 C19 . 1.382(5) ?
    C18 C25 . 1.495(5) ?
    C19 C20 . 1.394(5) ?
    C19 H19 . 0.9500 ?
    C20 C21 . 1.383(6) ?
    C20 H20 . 0.9500 ?
    C21 C22 . 1.379(6) ?
    C21 C24 . 1.527(5) ?
    C22 C23 . 1.388(5) ?
    C22 H22 . 0.9500 ?
    C23 H23 . 0.9500 ?
    C24 H24A . 0.9800 ?
    C24 H24B . 0.9800 ?
    C24 H24C . 0.9800 ?
    C25 H25A . 0.9900 ?
    C25 H25B . 0.9900 ?
    C26 C31 . 1.387(5) ?
    C26 C27 . 1.395(5) ?
    C27 C28 . 1.380(5) ?
    C27 H27 . 0.9500 ?
    C28 C29 . 1.393(5) ?
    C28 H28 . 0.9500 ?
    C29 C30 . 1.387(5) ?
    C29 C32 . 1.475(5) ?
    C30 C31 . 1.387(5) ?
    C30 H30 . 0.9500 ?
    C31 H31 . 0.9500 ?
    C33 C34 . 1.485(8) ?
    C33 H33A . 0.9900 ?
    C33 H33B . 0.9900 ?
    C34 H34A . 0.9800 ?
    C34 H34B . 0.9800 ?
    C34 H34C . 0.9800 ?
    C35 C36 . 1.384(5) ?
    C35 C40 . 1.387(5) ?
    C35 C42 . 1.505(5) ?
    C36 C37 . 1.384(6) ?
    C36 H36 . 0.9500 ?
    C37 C38 . 1.389(6) ?
    C37 H37 . 0.9500 ?
    C38 C39 . 1.389(6) ?
    C38 C41 . 1.500(6) ?
    C39 C40 . 1.388(6) ?
    C39 H39 . 0.9500 ?
    C40 H40 . 0.9500 ?
    C41 H41A . 0.9800 ?
    C41 H41B . 0.9800 ?
    C41 H41C . 0.9800 ?
    C42 H42A . 0.9900 ?
    C42 H42B . 0.9900 ?
    C43 C48 . 1.387(5) ?
    C43 C44 . 1.395(5) ?
    C44 C45 . 1.384(5) ?
    C44 H44 . 0.9500 ?
    C45 C46 . 1.401(5) ?
    C45 H45 . 0.9500 ?
    C46 C47 . 1.389(5) ?
    C46 C49 . 1.471(6) ?
    C47 C48 . 1.397(5) ?
    C47 H47 . 0.9500 ?
    C48 H48 . 0.9500 ?
    C49 O9 . 1.379(6) ?
    C49 O9B . 1.403(12) ?
    O9 C50 . 1.458(11) ?
    C50 C51 . 1.507(10) ?
    C50 H50A . 0.9900 ?
    C50 H50B . 0.9900 ?
    C51 H51A . 0.9800 ?
    C51 H51B . 0.9800 ?
    C51 H51C . 0.9800 ?
    O9B C50B . 1.459(19) ?
    C50B C51B . 1.47(2) ?
    C50B H50C . 0.9900 ?
    C50B H50D . 0.9900 ?
    C51B H51D . 0.9800 ?
    C51B H51E . 0.9800 ?
    C51B H51F . 0.9800 ?
loop_
    _geom_angle_atom_site_label_1
    _geom_angle_atom_site_label_2
    _geom_angle_atom_site_label_3
    _geom_angle_site_symmetry_1
    _geom_angle_site_symmetry_3
    _geom_angle
    _geom_angle_publ_flag
    C9 O1 C8 . . 117.1(3) ?
    C15 O3 C16 . . 115.9(3) ?
    C26 O4 C25 . . 117.3(3) ?
    C32 O6 C33 . . 116.3(3) ?
    C43 O7 C42 . . 117.0(3) ?
    C6 C1 C2 . . 117.9(4) ?
    C6 C1 C8 . . 122.3(3) ?
    C2 C1 C8 . . 119.6(3) ?
    C3 C2 C1 . . 120.9(3) ?
    C3 C2 H2 . . 119.5 ?
    C1 C2 H2 . . 119.5 ?
    C4 C3 C2 . . 120.8(4) ?
    C4 C3 H3 . . 119.6 ?
    C2 C3 H3 . . 119.6 ?
    C5 C4 C3 . . 117.9(4) ?
    C5 C4 C7 . . 121.3(4) ?
    C3 C4 C7 . . 120.8(4) ?
    C4 C5 C6 . . 121.6(4) ?
    C4 C5 H5 . . 119.2 ?
    C6 C5 H5 . . 119.2 ?
    C1 C6 C5 . . 120.7(4) ?
    C1 C6 H6 . . 119.6 ?
    C5 C6 H6 . . 119.6 ?
    C4 C7 H7A . . 109.5 ?
    C4 C7 H7B . . 109.5 ?
    H7A C7 H7B . . 109.5 ?
    C4 C7 H7C . . 109.5 ?
    H7A C7 H7C . . 109.5 ?
    H7B C7 H7C . . 109.5 ?
    O1 C8 C1 . . 109.1(3) ?
    O1 C8 H8A . . 109.9 ?
    C1 C8 H8A . . 109.9 ?
    O1 C8 H8B . . 109.9 ?
    C1 C8 H8B . . 109.9 ?
    H8A C8 H8B . . 108.3 ?
    O1 C9 C10 . . 115.7(3) ?
    O1 C9 C14 . . 123.8(3) ?
    C10 C9 C14 . . 120.5(4) ?
    C9 C10 C11 . . 119.6(4) ?
    C9 C10 H10 . . 120.2 ?
    C11 C10 H10 . . 120.2 ?
    C10 C11 C12 . . 121.3(4) ?
    C10 C11 H11 . . 119.3 ?
    C12 C11 H11 . . 119.3 ?
    C13 C12 C11 . . 118.6(4) ?
    C13 C12 C15 . . 122.5(4) ?
    C11 C12 C15 . . 118.9(4) ?
    C12 C13 C14 . . 120.8(4) ?
    C12 C13 H13 . . 119.6 ?
    C14 C13 H13 . . 119.6 ?
    C9 C14 C13 . . 119.2(3) ?
    C9 C14 H14 . . 120.4 ?
    C13 C14 H14 . . 120.4 ?
    O2 C15 O3 . . 122.7(4) ?
    O2 C15 C12 . . 124.3(4) ?
    O3 C15 C12 . . 112.9(3) ?
    O3 C16 C17 . . 108.4(4) ?
    O3 C16 H16A . . 110.0 ?
    C17 C16 H16A . . 110.0 ?
    O3 C16 H16B . . 110.0 ?
    C17 C16 H16B . . 110.0 ?
    H16A C16 H16B . . 108.4 ?
    C16 C17 H17A . . 109.5 ?
    C16 C17 H17B . . 109.5 ?
    H17A C17 H17B . . 109.5 ?
    C16 C17 H17C . . 109.5 ?
    H17A C17 H17C . . 109.5 ?
    H17B C17 H17C . . 109.5 ?
    C23 C18 C19 . . 118.9(4) ?
    C23 C18 C25 . . 120.5(4) ?
    C19 C18 C25 . . 120.6(3) ?
    C18 C19 C20 . . 120.2(4) ?
    C18 C19 H19 . . 119.9 ?
    C20 C19 H19 . . 119.9 ?
    C21 C20 C19 . . 120.9(4) ?
    C21 C20 H20 . . 119.5 ?
    C19 C20 H20 . . 119.5 ?
    C22 C21 C20 . . 118.4(4) ?
    C22 C21 C24 . . 120.7(4) ?
    C20 C21 C24 . . 120.9(4) ?
    C21 C22 C23 . . 120.9(4) ?
    C21 C22 H22 . . 119.5 ?
    C23 C22 H22 . . 119.5 ?
    C18 C23 C22 . . 120.7(4) ?
    C18 C23 H23 . . 119.7 ?
    C22 C23 H23 . . 119.7 ?
    C21 C24 H24A . . 109.5 ?
    C21 C24 H24B . . 109.5 ?
    H24A C24 H24B . . 109.5 ?
    C21 C24 H24C . . 109.5 ?
    H24A C24 H24C . . 109.5 ?
    H24B C24 H24C . . 109.5 ?
    O4 C25 C18 . . 107.9(3) ?
    O4 C25 H25A . . 110.1 ?
    C18 C25 H25A . . 110.1 ?
    O4 C25 H25B . . 110.1 ?
    C18 C25 H25B . . 110.1 ?
    H25A C25 H25B . . 108.4 ?
    O4 C26 C31 . . 124.7(3) ?
    O4 C26 C27 . . 114.9(3) ?
    C31 C26 C27 . . 120.3(4) ?
    C28 C27 C26 . . 119.6(3) ?
    C28 C27 H27 . . 120.2 ?
    C26 C27 H27 . . 120.2 ?
    C27 C28 C29 . . 120.7(4) ?
    C27 C28 H28 . . 119.6 ?
    C29 C28 H28 . . 119.6 ?
    C30 C29 C28 . . 118.9(4) ?
    C30 C29 C32 . . 122.4(3) ?
    C28 C29 C32 . . 118.7(3) ?
    C31 C30 C29 . . 121.1(3) ?
    C31 C30 H30 . . 119.4 ?
    C29 C30 H30 . . 119.4 ?
    C26 C31 C30 . . 119.2(4) ?
    C26 C31 H31 . . 120.4 ?
    C30 C31 H31 . . 120.4 ?
    O5 C32 O6 . . 123.0(4) ?
    O5 C32 C29 . . 124.0(4) ?
    O6 C32 C29 . . 113.0(3) ?
    O6 C33 C34 . . 110.4(4) ?
    O6 C33 H33A . . 109.6 ?
    C34 C33 H33A . . 109.6 ?
    O6 C33 H33B . . 109.6 ?
    C34 C33 H33B . . 109.6 ?
    H33A C33 H33B . . 108.1 ?
    C33 C34 H34A . . 109.5 ?
    C33 C34 H34B . . 109.5 ?
    H34A C34 H34B . . 109.5 ?
    C33 C34 H34C . . 109.5 ?
    H34A C34 H34C . . 109.5 ?
    H34B C34 H34C . . 109.5 ?
    C36 C35 C40 . . 118.0(4) ?
    C36 C35 C42 . . 121.3(3) ?
    C40 C35 C42 . . 120.7(4) ?
    C35 C36 C37 . . 121.5(4) ?
    C35 C36 H36 . . 119.2 ?
    C37 C36 H36 . . 119.2 ?
    C36 C37 C38 . . 120.7(4) ?
    C36 C37 H37 . . 119.7 ?
    C38 C37 H37 . . 119.7 ?
    C37 C38 C39 . . 118.0(4) ?
    C37 C38 C41 . . 122.4(4) ?
    C39 C38 C41 . . 119.6(4) ?
    C40 C39 C38 . . 121.1(4) ?
    C40 C39 H39 . . 119.4 ?
    C38 C39 H39 . . 119.4 ?
    C35 C40 C39 . . 120.8(4) ?
    C35 C40 H40 . . 119.6 ?
    C39 C40 H40 . . 119.6 ?
    C38 C41 H41A . . 109.5 ?
    C38 C41 H41B . . 109.5 ?
    H41A C41 H41B . . 109.5 ?
    C38 C41 H41C . . 109.5 ?
    H41A C41 H41C . . 109.5 ?
    H41B C41 H41C . . 109.5 ?
    O7 C42 C35 . . 108.7(3) ?
    O7 C42 H42A . . 109.9 ?
    C35 C42 H42A . . 109.9 ?
    O7 C42 H42B . . 109.9 ?
    C35 C42 H42B . . 109.9 ?
    H42A C42 H42B . . 108.3 ?
    O7 C43 C48 . . 124.9(4) ?
    O7 C43 C44 . . 114.9(3) ?
    C48 C43 C44 . . 120.2(4) ?
    C45 C44 C43 . . 120.2(4) ?
    C45 C44 H44 . . 119.9 ?
    C43 C44 H44 . . 119.9 ?
    C44 C45 C46 . . 120.4(4) ?
    C44 C45 H45 . . 119.8 ?
    C46 C45 H45 . . 119.8 ?
    C47 C46 C45 . . 118.7(4) ?
    C47 C46 C49 . . 119.1(4) ?
    C45 C46 C49 . . 122.2(4) ?
    C46 C47 C48 . . 121.3(3) ?
    C46 C47 H47 . . 119.3 ?
    C48 C47 H47 . . 119.3 ?
    C43 C48 C47 . . 119.1(4) ?
    C43 C48 H48 . . 120.4 ?
    C47 C48 H48 . . 120.4 ?
    O8 C49 O9 . . 120.3(4) ?
    O8 C49 O9B . . 122.3(6) ?
    O8 C49 C46 . . 125.2(4) ?
    O9 C49 C46 . . 113.9(4) ?
    O9B C49 C46 . . 102.7(5) ?
    C49 O9 C50 . . 120.1(5) ?
    O9 C50 C51 . . 110.1(7) ?
    O9 C50 H50A . . 109.6 ?
    C51 C50 H50A . . 109.6 ?
    O9 C50 H50B . . 109.6 ?
    C51 C50 H50B . . 109.6 ?
    H50A C50 H50B . . 108.2 ?
    C50 C51 H51A . . 109.5 ?
    C50 C51 H51B . . 109.5 ?
    H51A C51 H51B . . 109.5 ?
    C50 C51 H51C . . 109.5 ?
    H51A C51 H51C . . 109.5 ?
    H51B C51 H51C . . 109.5 ?
    C49 O9B C50B . . 111.7(11) ?
    O9B C50B C51B . . 109(2) ?
    O9B C50B H50C . . 109.9 ?
    C51B C50B H50C . . 109.9 ?
    O9B C50B H50D . . 109.9 ?
    C51B C50B H50D . . 109.9 ?
    H50C C50B H50D . . 108.3 ?
    C50B C51B H51D . . 109.5 ?
    C50B C51B H51E . . 109.5 ?
    H51D C51B H51E . . 109.5 ?
    C50B C51B H51F . . 109.5 ?
    H51D C51B H51F . . 109.5 ?
    H51E C51B H51F . . 109.5 ?
loop_
    _geom_torsion_atom_site_label_1
    _geom_torsion_atom_site_label_2
    _geom_torsion_atom_site_label_3
    _geom_torsion_atom_site_label_4
    _geom_torsion_site_symmetry_1
    _geom_torsion_site_symmetry_2
    _geom_torsion_site_symmetry_3
    _geom_torsion_site_symmetry_4
    _geom_torsion
    _geom_torsion_publ_flag
    C6 C1 C2 C3 . . . . 0.4(6) ?
    C8 C1 C2 C3 . . . . -175.3(4) ?
    C1 C2 C3 C4 . . . . -1.1(6) ?
    C2 C3 C4 C5 . . . . 0.3(6) ?
    C2 C3 C4 C7 . . . . -177.6(4) ?
    C3 C4 C5 C6 . . . . 1.2(6) ?
    C7 C4 C5 C6 . . . . 179.1(4) ?
    C2 C1 C6 C5 . . . . 1.2(6) ?
    C8 C1 C6 C5 . . . . 176.7(4) ?
    C4 C5 C6 C1 . . . . -2.0(6) ?
    C9 O1 C8 C1 . . . . -174.9(3) ?
    C6 C1 C8 O1 . . . . 40.1(5) ?
    C2 C1 C8 O1 . . . . -144.3(4) ?
    C8 O1 C9 C10 . . . . -174.1(4) ?
    C8 O1 C9 C14 . . . . 7.1(6) ?
    O1 C9 C10 C11 . . . . -178.7(4) ?
    C14 C9 C10 C11 . . . . 0.1(6) ?
    C9 C10 C11 C12 . . . . -0.4(7) ?
    C10 C11 C12 C13 . . . . 0.6(7) ?
    C10 C11 C12 C15 . . . . -179.5(4) ?
    C11 C12 C13 C14 . . . . -0.5(6) ?
    C15 C12 C13 C14 . . . . 179.6(4) ?
    O1 C9 C14 C13 . . . . 178.8(4) ?
    C10 C9 C14 C13 . . . . 0.0(6) ?
    C12 C13 C14 C9 . . . . 0.2(6) ?
    C16 O3 C15 O2 . . . . 1.5(7) ?
    C16 O3 C15 C12 . . . . -175.5(4) ?
    C13 C12 C15 O2 . . . . 173.9(5) ?
    C11 C12 C15 O2 . . . . -6.0(7) ?
    C13 C12 C15 O3 . . . . -9.3(6) ?
    C11 C12 C15 O3 . . . . 170.9(4) ?
    C15 O3 C16 C17 . . . . 173.7(5) ?
    C23 C18 C19 C20 . . . . -1.3(6) ?
    C25 C18 C19 C20 . . . . 179.4(4) ?
    C18 C19 C20 C21 . . . . 1.0(7) ?
    C19 C20 C21 C22 . . . . 0.4(7) ?
    C19 C20 C21 C24 . . . . -178.9(4) ?
    C20 C21 C22 C23 . . . . -1.6(7) ?
    C24 C21 C22 C23 . . . . 177.7(4) ?
    C19 C18 C23 C22 . . . . 0.1(6) ?
    C25 C18 C23 C22 . . . . 179.4(4) ?
    C21 C22 C23 C18 . . . . 1.4(7) ?
    C26 O4 C25 C18 . . . . 178.3(3) ?
    C23 C18 C25 O4 . . . . -70.6(5) ?
    C19 C18 C25 O4 . . . . 108.7(4) ?
    C25 O4 C26 C31 . . . . 1.6(5) ?
    C25 O4 C26 C27 . . . . 180.0(3) ?
    O4 C26 C27 C28 . . . . 178.8(3) ?
    C31 C26 C27 C28 . . . . -2.7(6) ?
    C26 C27 C28 C29 . . . . 0.3(6) ?
    C27 C28 C29 C30 . . . . 1.7(6) ?
    C27 C28 C29 C32 . . . . -176.7(3) ?
    C28 C29 C30 C31 . . . . -1.3(5) ?
    C32 C29 C30 C31 . . . . 177.0(4) ?
    O4 C26 C31 C30 . . . . -178.7(3) ?
    C27 C26 C31 C30 . . . . 3.1(6) ?
    C29 C30 C31 C26 . . . . -1.0(6) ?
    C33 O6 C32 O5 . . . . 4.1(6) ?
    C33 O6 C32 C29 . . . . -175.2(4) ?
    C30 C29 C32 O5 . . . . -177.3(4) ?
    C28 C29 C32 O5 . . . . 1.0(6) ?
    C30 C29 C32 O6 . . . . 2.0(5) ?
    C28 C29 C32 O6 . . . . -179.6(4) ?
    C32 O6 C33 C34 . . . . 81.8(5) ?
    C40 C35 C36 C37 . . . . 2.2(6) ?
    C42 C35 C36 C37 . . . . -177.5(4) ?
    C35 C36 C37 C38 . . . . -1.6(7) ?
    C36 C37 C38 C39 . . . . -0.1(7) ?
    C36 C37 C38 C41 . . . . 178.3(4) ?
    C37 C38 C39 C40 . . . . 1.1(7) ?
    C41 C38 C39 C40 . . . . -177.3(4) ?
    C36 C35 C40 C39 . . . . -1.1(6) ?
    C42 C35 C40 C39 . . . . 178.6(4) ?
    C38 C39 C40 C35 . . . . -0.5(7) ?
    C43 O7 C42 C35 . . . . 173.7(3) ?
    C36 C35 C42 O7 . . . . -118.9(4) ?
    C40 C35 C42 O7 . . . . 61.4(5) ?
    C42 O7 C43 C48 . . . . 2.1(5) ?
    C42 O7 C43 C44 . . . . -177.2(3) ?
    O7 C43 C44 C45 . . . . 177.6(3) ?
    C48 C43 C44 C45 . . . . -1.6(6) ?
    C43 C44 C45 C46 . . . . 1.2(6) ?
    C44 C45 C46 C47 . . . . 0.8(6) ?
    C44 C45 C46 C49 . . . . -179.1(4) ?
    C45 C46 C47 C48 . . . . -2.2(6) ?
    C49 C46 C47 C48 . . . . 177.6(4) ?
    O7 C43 C48 C47 . . . . -179.0(3) ?
    C44 C43 C48 C47 . . . . 0.2(5) ?
    C46 C47 C48 C43 . . . . 1.8(5) ?
    C47 C46 C49 O8 . . . . 21.5(6) ?
    C45 C46 C49 O8 . . . . -158.6(4) ?
    C47 C46 C49 O9 . . . . -149.8(4) ?
    C45 C46 C49 O9 . . . . 30.1(6) ?
    C47 C46 C49 O9B . . . . 167.6(7) ?
    C45 C46 C49 O9B . . . . -12.5(8) ?
    O8 C49 O9 C50 . . . . 6.4(8) ?
    C46 C49 O9 C50 . . . . 178.2(5) ?
    C49 O9 C50 C51 . . . . 82.8(8) ?
    O8 C49 O9B C50B . . . . -24.0(16) ?
    C46 C49 O9B C50B . . . . -171.4(12) ?
    C49 O9B C50B C51B . . . . -66(2) ?
loop_
    _geom_hbond_atom_site_label_D
    _geom_hbond_atom_site_label_H
    _geom_hbond_atom_site_label_A
    _geom_hbond_site_symmetry_A
    _geom_hbond_distance_DH
    _geom_hbond_distance_HA
    _geom_hbond_distance_DA
    _geom_hbond_angle_DHA
    _geom_hbond_publ_flag
    C42 H42A O8 2_657 0.99 2.65 3.269(5) 121.1 yes
    C44 H44 O4 . 0.95 2.66 3.374(5) 132.7 yes
_shelx_space_group_comment
;
The symmetry employed for this shelxl refinement is uniquely defined
by the following loop, which should always be used as a source of
symmetry information in preference to the above space-group names.
They are only intended as comments.
;
_shelx_estimated_absorpt_T_min     0.975
_shelx_estimated_absorpt_T_max     0.996
_shelx_hkl_file
;
   0   0   3    2.88    0.20
   0   0  -3    2.67    0.19
   0   0   4   16.03    0.54
   0   0  -4   16.49    0.58
   0   0   5   13.10    0.54
   0   0  -5   12.95    0.58
   0   0   6    1.08    0.77
   0   0  -6    1.54    0.79
   0   0   7  231.54    3.88
   0   0  -7  231.84    4.02
   0   0   8  566.19    9.31
   0   0  -8  562.08    9.46
   0   0   9    0.39    1.01
   0   0   9    0.11    0.64
   0   0  -9   -2.08    0.75
   0   0  10   21.98    2.34
   0   0  10   23.10    1.02
   0   0 -10   20.16    1.22
   0   0  11    3.65    1.65
   0   0  11    2.58    0.64
   0   0 -11    3.34    0.69
   0   0  12    7.43    1.83
   0   0  12    4.91    0.71
   0   0 -12    5.19    0.78
   0   0  13   32.16    1.98
   0   0 -13   25.53    1.46
   0   0  14    1.70    1.91
   0   0  14    0.68    0.64
   0   0 -14    3.55    0.77
   0   0  15    1.91    1.79
   0   0 -15   -0.94    0.76
   0   0  16    0.91    2.15
   0   0 -16    1.73    0.87
   0   0  17   30.79    2.52
   0   0 -17   25.08    1.23
   0   0  18    1.28    2.27
   0   0 -18    2.01    0.61
   0   0  19    1.32    2.16
   0   0 -19    0.42    0.45
   0   0 -19    0.51    0.45
   0   0  20   -0.41    1.43
   0   0  21    0.93    1.50
   0   0  22    0.39    2.23
   0  -1   0   -0.12    0.20
   0   1   1  395.50    5.66
   0   1   1  427.29    5.53
   0   1  -1  411.11    5.77
   0  -1   1  404.32    5.57
   0  -1  -1  385.25    5.50
   0   1   2  314.90    4.55
   0   1   2  337.47    4.15
   0   1  -2  329.13    4.75
   0  -1   2  326.70    4.56
   0  -1  -2  310.87    4.62
   0   1   3  175.32    2.90
   0   1  -3  179.56    2.87
   0  -1  -3  176.68    2.93
   0  -1   3  180.53    2.81
   0   1   4   88.81    1.99
   0   1  -4   90.60    1.95
   0  -1  -4   90.66    1.72
   0  -1   4   93.39    1.93
   0   1   5   51.95    1.40
   0   1  -5   52.15    1.32
   0  -1  -5   50.94    2.04
   0  -1   5   51.87    1.29
   0   1   6   13.29    1.75
   0   1  -6   15.98    1.53
   0  -1   6   12.91    1.44
   0   1   7    1.66    1.42
   0   1  -7    1.81    1.14
   0  -1   7    1.93    0.70
   0   1   8  445.00    8.61
   0   1  -8  427.40    8.48
   0  -1   8  441.28    8.55
   0   1   9   73.36    2.55
   0   1  -9   67.39    2.70
   0  -1   9   73.90    1.97
   0   1  10   27.82    1.68
   0   1 -10   24.63    1.18
   0  -1  10   25.95    1.58
   0   1  11   25.03    2.23
   0   1 -11   20.07    1.48
   0  -1  11   23.04    1.02
   0   1  12   30.31    2.47
   0   1 -12   23.05    1.21
   0   1  13   17.95    2.41
   0   1 -13   11.78    1.43
   0  -1  13   10.99    0.88
   0   1  14    1.20    1.73
   0   1 -14   -0.03    0.90
   0  -1  14    0.60    0.83
   0  -1  14   -1.60    1.02
   0   1  15    0.52    1.34
   0  -1  15    2.27    1.96
   0  -1  15    2.04    1.00
   0   1  16    5.87    1.66
   0   1 -16    6.14    1.32
   0  -1  16    4.24    1.18
   0  -1  16    7.10    2.34
   0   1  17    9.45    2.03
   0   1 -17   11.80    1.43
   0  -1  17    8.45    1.35
   0  -1  17   13.30    1.78
   0   1  18    1.09    2.41
   0   1 -18    3.01    1.02
   0  -1  18    2.11    1.02
   0  -1  18    2.76    2.19
   0   1  19    0.45    2.08
   0   1 -19    0.11    0.81
   0  -1  19   -1.51    1.89
   0   1  20    1.03    2.25
   0   1 -20   -0.13    0.78
   0  -1  20   -1.16    1.32
   0   1  21    0.31    1.51
   0  -1  21    0.25    2.10
   0   1  22    2.53    2.61
   0  -1  22    1.57    2.33
   0   2   0 8375.00  203.41
   0  -2   0 8520.73  206.13
   0   2  -1 3467.89   69.71
   0   2   1 3390.75   67.85
   0  -2  -1 3385.03   68.51
   0  -2  -1 3427.75   68.18
   0  -2   1 3476.08   69.98
   0   2   2   90.04    1.86
   0   2  -2   89.37    1.91
   0   2   2   88.21    1.33
   0  -2  -2   89.44    1.90
   0  -2  -2   88.93    1.76
   0  -2   2   93.02    2.35
   0   2   3  208.62    3.75
   0   2  -3  208.29    3.81
   0   2   3  210.50    2.96
   0  -2  -3  204.23    3.53
   0  -2  -3  210.92    3.34
   0  -2   3  212.06    4.41
   0   2   4   48.26    1.61
   0   2  -4   46.73    1.70
   0   2   4   48.79    0.75
   0  -2  -4   44.18    2.13
   0  -2  -4   46.75    1.37
   0  -2   4   47.44    1.69
   0   2   5   18.10    1.39
   0   2  -5   14.42    2.02
   0   2   5   16.51    0.34
   0  -2  -5   17.55    1.80
   0  -2  -5   16.29    0.71
   0  -2   5   17.49    1.31
   0   2   6   10.43    0.95
   0   2   6    9.82    0.27
   0   2  -6    9.56    1.78
   0  -2   6   11.07    1.75
   0  -2  -6   11.96    1.84
   0   2   7   22.02    2.02
   0   2  -7   20.20    2.19
   0  -2  -7   26.56    1.55
   0  -2   7   23.79    2.12
   0   2   8  254.06    6.03
   0   2  -8  242.47    5.23
   0  -2  -8  258.63    5.74
   0  -2   8  255.24    5.23
   0   2   9   27.99    2.22
   0   2  -9   26.14    2.13
   0  -2   9   27.07    2.08
   0   2  10    0.87    0.97
   0   2 -10    3.04    1.24
   0  -2  10    2.11    1.25
   0   2  11   47.06    2.10
   0   2 -11   39.88    1.70
   0  -2  11   45.08    2.23
   0   2  12    4.07    1.24
   0   2 -12    2.87    1.45
   0  -2  12    3.19    1.33
   0   2  13   17.30    1.83
   0   2 -13   18.24    2.05
   0  -2  13   18.63    1.86
   0   2  14   10.36    1.60
   0   2 -14    6.39    1.69
   0  -2  14    4.32    1.59
   0   2  15    3.14    1.57
   0   2 -15    3.76    1.49
   0  -2  15    4.00    0.94
   0   2  16    6.46    2.70
   0   2 -16   10.09    1.82
   0  -2  16    9.13    1.68
   0   2  17    6.89    2.52
   0   2 -17    2.66    1.55
   0  -2  17    4.51    0.97
   0  -2  17    3.01    1.11
   0   2  18    0.92    2.34
   0   2 -18    1.92    1.29
   0  -2  18    1.12    1.24
   0  -2  18    0.57    1.54
   0   2  19   -1.12    2.46
   0   2 -19    2.79    1.45
   0  -2  19    1.17    1.22
   0  -2  19    0.94    1.81
   0   2  20    2.34    2.60
   0   2 -20    2.69    1.24
   0  -2  20    1.39    1.20
   0  -2  20    0.52    1.30
   0   2  21    1.97    1.68
   0   2 -21    1.05    1.30
   0  -2  21    1.37    1.96
   0   2  22   -0.40    1.71
   0  -2  22   -1.14    2.08
   0   3   0   -1.18    1.30
   0  -3   0   -0.96    0.77
   0  -3   0   -0.09    0.51
   0   3  -1   77.81    3.13
   0   3   1   76.77    2.01
   0  -3  -1   77.66    1.59
   0  -3  -1   77.26    2.04
   0  -3   1   77.73    2.22
   0   3  -2   86.03    3.39
   0   3   2   86.68    1.95
   0  -3  -2   85.54    2.11
   0  -3  -2   90.65    2.67
   0  -3   2   88.64    2.47
   0   3   3  102.37    2.12
   0   3  -3  100.91    3.76
   0   3   3  104.22    1.91
   0  -3  -3  104.38    2.21
   0  -3  -3  103.07    2.64
   0  -3   3  104.53    2.82
   0   3   4   36.82    1.11
   0   3  -4   35.63    2.71
   0   3   4   37.67    0.90
   0  -3  -4   35.54    1.32
   0  -3  -4   35.81    1.47
   0  -3   4   37.12    1.79
   0   3   5  112.03    2.45
   0   3  -5  106.06    4.84
   0   3   5  109.52    2.28
   0  -3  -5  109.00    2.76
   0  -3  -5  109.43    2.62
   0  -3   5  112.32    4.05
   0   3   6   15.67    1.32
   0   3  -6   12.96    1.53
   0   3   6   14.49    0.45
   0  -3  -6   14.13    1.31
   0  -3  -6   13.18    0.77
   0  -3   6   13.41    2.25
   0   3   7   25.76    1.75
   0   3  -7   28.05    1.74
   0   3   7   23.92    0.71
   0  -3  -7   24.25    1.57
   0  -3  -7   23.11    0.84
   0  -3   7   28.78    2.48
   0   3   8   31.97    1.92
   0   3  -8   33.51    2.45
   0  -3  -8   33.16    2.51
   0  -3   8   33.04    1.67
   0   3   9   56.68    1.98
   0   3  -9   50.51    2.83
   0  -3  -9   54.22    3.03
   0  -3   9   52.78    2.72
   0   3  10   12.64    1.24
   0   3 -10   13.41    2.14
   0  -3 -10   11.85    1.51
   0  -3  10   20.04    2.02
   0   3  11   19.51    2.14
   0   3 -11   16.23    1.50
   0  -3  11   13.68    1.37
   0   3  12   41.34    3.03
   0   3 -12   40.55    3.10
   0  -3  12   41.08    2.85
   0   3  13   70.64    3.89
   0  -3  13   70.41    3.60
   0   3  14   25.68    3.01
   0   3 -14   19.75    1.79
   0  -3  14   23.59    2.47
   0   3  15   -1.34    2.23
   0   3 -15    5.02    1.93
   0  -3  15    4.14    1.79
   0   3  16    6.89    2.50
   0   3 -16   12.69    2.11
   0  -3  16    4.28    1.19
   0   3  17    1.37    2.14
   0   3 -17   -0.41    1.52
   0  -3  17    2.59    1.53
   0   3  18    2.53    2.18
   0   3 -18   -2.13    1.49
   0  -3  18   -0.06    0.89
   0   3  19   -0.14    2.56
   0   3 -19    2.48    1.55
   0  -3  19    0.73    1.50
   0  -3  19    1.37    1.09
   0   3  20    1.08    1.44
   0   3 -20    0.47    1.34
   0  -3  20    0.64    1.25
   0  -3  20   -2.44    1.50
   0   3  21    3.59    1.94
   0   3 -21    2.44    1.62
   0  -3  21    1.53    1.47
   0  -3  21    0.75    2.07
   0   4   0   29.30    2.54
   0  -4   0   31.43    2.46
   0  -4   0   30.28    0.99
   0   4  -1   21.82    1.61
   0   4   1   18.49    2.19
   0  -4  -1   21.23    1.21
   0  -4  -1   20.97    2.12
   0  -4   1   22.57    2.37
   0   4  -2   27.28    1.83
   0   4   2   26.36    1.44
   0  -4  -2   28.02    1.42
   0  -4  -2   26.68    2.06
   0  -4   2   29.15    2.60
   0   4  -3   44.22    2.17
   0   4   3   44.03    2.30
   0  -4  -3   43.54    1.84
   0  -4  -3   42.69    2.14
   0  -4   3   44.52    3.00
   0   4   4  128.98    3.23
   0   4  -4  119.42    3.51
   0   4   4  124.79    2.79
   0  -4  -4  127.54    3.45
   0  -4  -4  124.83    3.08
   0  -4   4  124.66    4.45
   0   4   5   20.63    1.48
   0   4  -5   17.52    1.62
   0   4   5   19.68    0.96
   0  -4  -5   18.98    1.76
   0  -4  -5   18.53    1.23
   0  -4   5   20.34    2.35
   0   4   6   10.48    0.90
   0   4   6   10.19    0.69
   0  -4   6    8.78    1.31
   0  -4  -6   10.49    1.71
   0  -4  -6    8.06    0.89
   0   4   7    3.63    1.23
   0   4  -7    6.03    1.78
   0   4   7    3.21    0.50
   0  -4  -7    4.60    1.01
   0  -4  -7    3.16    0.80
   0  -4   7    1.89    1.15
   0   4   8   26.39    1.40
   0   4   8   22.83    0.82
   0   4  -8   30.64    2.85
   0  -4   8   24.21    2.48
   0  -4  -8   24.99    1.65
   0   4   9    9.79    1.65
   0   4   9    6.73    0.51
   0  -4  -9    7.21    2.09
   0   4  10    6.01    1.71
   0   4 -10    7.28    1.48
   0  -4 -10    7.33    1.45
   0  -4  10    9.74    2.18
   0   4  11   30.32    1.93
   0   4 -11   28.43    3.09
   0  -4 -11   34.33    3.19
   0  -4  11   26.31    2.07
   0   4  12   27.18    2.05
   0  -4 -12   26.07    2.34
   0   4  13    3.95    1.42
   0   4 -13    3.73    2.28
   0  -4  13    8.11    2.29
   0   4  14   -0.14    2.16
   0   4 -14    2.72    1.29
   0  -4  14    2.04    1.20
   0   4  15    1.11    2.55
   0   4 -15    9.98    2.60
   0  -4  15   12.57    2.45
   0   4  16    2.62    2.41
   0   4 -16    1.54    1.89
   0  -4  16    2.81    1.89
   0   4  17   -0.09    2.47
   0   4 -17    2.75    1.35
   0  -4  17    3.55    1.86
   0   4  18    2.45    2.17
   0   4 -18   -1.09    1.62
   0  -4  18   -1.10    1.59
   0   4  19    2.50    2.47
   0   4 -19   -1.08    1.13
   0  -4  19    2.15    1.05
   0   4  20   -0.36    1.78
   0   4 -20    2.66    1.82
   0  -4  20    0.71    1.59
   0   5   0    0.47    0.84
   0  -5   0   -0.75    0.82
   0  -5   0    1.08    0.80
   0   5   1   32.81    1.70
   0   5  -1   36.51    1.87
   0  -5   1   35.02    1.60
   0  -5  -1   35.15    1.27
   0  -5  -1   32.76    2.25
   0  -5   1   34.31    1.74
   0   5  -2   64.75    3.49
   0   5   2   54.91    2.64
   0  -5  -2   59.88    2.20
   0  -5  -2   55.46    2.62
   0  -5   2   57.13    2.27
   0   5  -3    8.16    2.19
   0   5   3    8.48    1.57
   0  -5  -3    8.58    1.32
   0  -5  -3    7.35    1.38
   0  -5   3    9.18    1.29
   0   5   4    9.83    1.53
   0  -5   4    9.46    1.40
   0  -5  -4    9.82    1.47
   0  -5  -4    6.78    0.89
   0   5   5   24.37    1.69
   0  -5   5   28.41    2.01
   0  -5  -5   30.65    2.19
   0  -5  -5   26.23    1.60
   0   5   6   18.50    1.81
   0   5   6   18.41    1.40
   0   5  -6   25.78    2.87
   0  -5   6   24.86    2.79
   0  -5  -6   20.80    1.50
   0   5   7    4.73    0.97
   0   5  -7    3.44    1.49
   0   5   7    2.98    0.96
   0  -5  -7    6.41    1.73
   0  -5  -7    3.53    0.58
   0  -5   7    8.31    2.28
   0   5   8    9.46    1.74
   0   5   8    7.78    0.93
   0   5  -8    7.68    1.73
   0  -5   8    8.85    2.50
   0  -5  -8    9.95    2.18
   0   5   9    4.55    1.11
   0   5   9    3.20    0.66
   0   5  -9    4.01    1.54
   0  -5   9    3.73    1.45
   0  -5  -9    3.93    1.35
   0   5  10   28.00    1.84
   0   5 -10   17.51    3.59
   0  -5 -10   25.58    3.00
   0  -5  10   27.29    2.24
   0   5  11    7.32    2.23
   0   5 -11   18.46    3.03
   0  -5  11   13.14    2.86
   0   5  12    9.46    2.43
   0  -5 -12   11.10    2.85
   0   5  13   85.70    3.67
   0   5 -13   77.26    3.77
   0  -5 -13   95.91    4.18
   0  -5  13   71.52    3.50
   0   5  14   46.87    3.01
   0   5 -14   53.97    4.00
   0  -5  14   38.10    2.67
   0   5  15    3.03    1.58
   0   5 -15    2.83    2.26
   0  -5  15    2.69    2.27
   0   5  16    0.45    1.46
   0   5 -16   -0.41    1.34
   0  -5  16    3.25    1.92
   0   5  17    1.53    1.73
   0   5 -17    2.90    1.40
   0  -5  17    1.85    1.31
   0   5  18    0.62    1.71
   0   5 -18    4.44    2.28
   0  -5  18    1.45    2.00
   0   5  19    1.06    1.62
   0   5 -19   -0.09    1.26
   0  -5  19    0.39    1.13
   0   6   0   30.61    2.96
   0  -6   0   24.36    2.64
   0  -6   0   33.82    1.91
   0   6   1    9.85    2.31
   0  -6   1    9.67    2.21
   0   6   2   18.63    1.63
   0   6  -2   17.45    2.86
   0  -6   2   22.64    1.61
   0  -6  -2   21.11    1.79
   0  -6  -2   14.34    1.44
   0  -6   2   15.16    2.61
   0   6   3   14.66    2.27
   0  -6   3   23.58    1.21
   0  -6  -3   21.63    1.37
   0   6  -4    5.84    2.49
   0   6   4    6.16    1.70
   0  -6  -4    9.17    1.63
   0  -6  -4    6.40    1.05
   0  -6   4    8.78    2.50
   0   6   5   18.03    2.22
   0   6  -5   24.97    3.60
   0  -6  -5   28.78    2.39
   0   6  -6    7.74    2.83
   0   6   6    4.69    1.42
   0  -6  -6    0.37    1.12
   0  -6  -6    0.90    0.75
   0  -6   6    0.69    1.38
   0   6  -7    9.74    2.55
   0   6   7    1.96    1.05
   0  -6  -7    1.32    1.75
   0  -6  -7    0.91    0.71
   0  -6   7    0.94    1.48
   0   6   8    3.21    1.08
   0   6  -8    3.67    2.48
   0   6   8    1.60    0.98
   0  -6  -8    3.15    1.97
   0  -6  -8    2.16    0.90
   0  -6   8    1.05    1.56
   0   6   9    1.79    1.74
   0   6  -9    0.27    2.47
   0   6   9    0.80    0.79
   0  -6  -9    0.87    1.30
   0  -6  -9    2.51    0.76
   0  -6   9    1.69    1.57
   0   6  10   11.52    1.61
   0   6  10    7.05    1.11
   0   6 -10   10.88    3.05
   0  -6  10   14.76    3.01
   0  -6 -10   10.21    2.67
   0   6  11   20.22    2.05
   0   6  11   17.24    1.04
   0   6 -11   15.65    2.23
   0  -6  11   30.11    3.65
   0  -6 -11   18.41    2.13
   0   6  12   15.05    2.94
   0   6 -12   17.02    2.17
   0  -6 -12   17.30    3.10
   0  -6  12   13.37    2.02
   0   6  13    6.70    2.65
   0   6 -13    5.95    2.96
   0  -6 -13    6.84    1.86
   0  -6  13    9.12    1.85
   0   6  14    1.75    2.73
   0   6 -14    6.05    2.69
   0  -6  14    7.90    2.61
   0   6  15    2.03    1.59
   0   6 -15    1.06    2.26
   0  -6  15   -0.28    2.31
   0   6  16    1.53    1.62
   0   6 -16   -0.18    1.50
   0  -6  16    1.63    1.41
   0   6  17   -0.46    1.73
   0   6 -17    2.33    2.21
   0  -6  17    0.30    2.03
   0   6  18    0.44    2.00
   0   6 -18    1.26    2.37
   0  -6  18    3.69    2.08
   0   7   0    5.34    2.43
   0  -7   0    4.15    1.59
   0  -7   0    9.95    1.73
   0   7   1   21.47    3.13
   0   7  -1   18.49    2.12
   0  -7   1   25.34    1.95
   0  -7  -1   23.72    1.49
   0  -7  -1   25.83    2.03
   0  -7   1   29.21    3.07
   0   7   2    8.92    2.19
   0   7  -2    8.20    1.75
   0  -7   2   10.16    1.05
   0  -7  -2    9.57    1.78
   0  -7  -2    7.47    1.49
   0  -7   2   11.06    2.55
   0   7   3    5.55    1.23
   0   7  -3    6.09    1.72
   0  -7   3    6.82    1.57
   0  -7  -3    6.98    1.76
   0  -7  -3    3.52    0.86
   0  -7   3    7.97    2.49
   0   7   4    1.52    1.51
   0   7  -4    3.25    1.45
   0  -7   4    0.32    1.31
   0  -7  -4    0.54    1.00
   0  -7  -4    1.39    1.00
   0  -7   4   -0.37    2.14
   0   7  -5    5.69    1.78
   0   7   5    5.72    1.67
   0  -7  -5    9.32    1.90
   0  -7  -5    4.83    1.18
   0  -7   5    7.94    2.63
   0   7   6    8.13    1.67
   0   7  -6   11.87    1.98
   0  -7   6   10.25    2.85
   0  -7  -6    8.08    1.49
   0   7   7    4.34    1.34
   0  -7   7   11.52    2.74
   0  -7  -7    7.08    1.99
   0  -7  -7    3.83    1.02
   0   7  -8    2.18    1.63
   0   7   8    1.06    1.12
   0  -7  -8   -0.94    2.05
   0  -7  -8    2.60    0.89
   0  -7   8    5.86    2.58
   0   7   9    6.50    1.27
   0   7  -9   13.37    2.04
   0  -7  -9    8.91    2.56
   0   7  10    9.66    1.08
   0   7 -10    5.67    3.29
   0  -7  10    6.59    1.89
   0  -7 -10    7.18    2.62
   0   7  11    2.59    1.56
   0   7  11    1.54    0.73
   0  -7  11    5.29    1.68
   0  -7 -11    4.65    1.54
   0   7 -12   24.36    3.62
   0  -7 -12    8.28    3.11
   0  -7  12   20.26    3.62
   0   7  13    5.86    2.86
   0   7 -13    7.62    2.82
   0  -7 -13    6.28    2.81
   0  -7  13    5.50    2.84
   0   7  14    9.88    3.17
   0   7 -14    6.76    2.13
   0  -7  14   12.29    3.13
   0   7  15    2.50    2.96
   0   7 -15    3.15    1.79
   0  -7  15    2.61    1.71
   0   7  16   -1.13    1.74
   0   7 -16    1.16    2.57
   0  -7  16    1.31    1.37
   0   8   0    5.80    1.59
   0  -8   0    5.14    1.37
   0  -8   0   11.86    1.36
   0   8   1    3.38    1.26
   0   8  -1    3.57    2.13
   0  -8   1    4.25    1.63
   0  -8  -1    2.10    1.73
   0  -8  -1    1.90    1.52
   0  -8   1    1.82    1.36
   0   8   2    6.50    2.14
   0   8  -2    5.35    2.55
   0  -8   2    7.19    1.72
   0  -8  -2    7.83    1.93
   0  -8  -2    5.96    1.60
   0  -8   2    2.37    1.52
   0   8   3    8.35    2.11
   0   8  -3   13.47    2.73
   0  -8   3   11.60    1.93
   0  -8  -3   11.56    2.13
   0  -8  -3    8.33    1.67
   0  -8   3    7.78    1.73
   0   8   4    2.05    1.02
   0   8  -4    1.56    2.37
   0  -8   4    1.83    1.55
   0  -8  -4    2.95    1.77
   0  -8  -4    0.45    0.80
   0  -8   4   -0.22    1.42
   0   8   5    2.36    1.70
   0   8  -5    5.48    2.80
   0  -8   5    4.82    1.12
   0  -8  -5    4.44    1.31
   0  -8  -5    2.09    1.27
   0  -8   5    1.75    1.59
   0   8   6    3.91    1.65
   0   8  -6   10.57    3.00
   0  -8   6    3.31    1.70
   0  -8  -6    3.44    2.12
   0  -8  -6    3.56    1.28
   0  -8   6    3.16    1.60
   0   8   7    3.39    1.41
   0   8  -7    0.40    2.65
   0  -8   7    4.65    1.15
   0  -8  -7    4.46    1.40
   0  -8  -7    0.49    1.18
   0  -8   7    1.91    1.65
   0   8  -8    1.87    2.50
   0   8   8    0.62    1.21
   0  -8  -8    3.22    2.06
   0  -8  -8    0.41    0.99
   0  -8   8    2.18    1.55
   0   8  -9    5.08    2.75
   0   8   9    1.64    1.18
   0  -8  -9    3.60    1.45
   0  -8  -9    1.19    0.99
   0  -8   9    3.39    2.68
   0   8  10    2.57    1.06
   0   8 -10    1.69    2.97
   0  -8  10    5.85    2.89
   0  -8 -10    4.40    2.45
   0   8 -11    6.52    1.95
   0  -8 -11    1.23    1.62
   0  -8  11    5.59    2.92
   0   8 -12   -0.37    1.78
   0  -8 -12    3.33    2.29
   0  -8  12    4.60    2.62
   0   8 -13    0.35    1.79
   0  -8 -13    0.59    2.40
   0  -8  13    3.57    1.66
   0   9   0    3.89    2.04
   0  -9   0    0.15    1.70
   0  -9   0    0.38    1.81
   0   9  -1   13.00    2.82
   0   9   1    8.51    2.62
   0  -9   1   10.65    2.69
   0  -9  -1   14.71    2.47
   0  -9   1   13.37    2.39
   0   9  -2    2.97    2.23
   0   9   2    1.14    1.17
   0  -9  -2    0.42    1.81
   0  -9  -2    0.61    0.98
   0  -9   2   -0.57    1.70
   0   9   3    1.34    1.80
   0   9  -3    2.10    2.31
   0  -9   3    1.54    1.74
   0  -9  -3    0.96    1.94
   0  -9  -3    2.45    1.55
   0  -9   3   -0.30    2.27
   0   9   4    2.92    1.74
   0   9  -4    1.75    1.57
   0  -9   4    1.36    1.74
   0  -9  -4    2.07    2.00
   0  -9  -4    1.61    1.49
   0  -9   4    0.01    2.35
   0   9   5    0.92    1.02
   0   9  -5    2.23    1.55
   0  -9   5    1.06    1.71
   0  -9  -5    1.61    2.06
   0  -9  -5    0.36    0.89
   0  -9   5    4.01    2.24
   0   9   6    1.36    1.46
   0   9  -6    0.83    1.56
   0  -9   6    1.60    1.76
   0  -9  -6    0.08    2.01
   0  -9  -6    1.61    1.32
   0  -9   6   -1.19    2.23
   0   9   7    1.68    0.93
   0   9  -7    3.94    1.71
   0  -9   7    1.37    1.92
   0  -9  -7    2.62    2.24
   0  -9  -7    1.44    1.34
   0  -9   7    2.99    2.62
   0   9   8    0.72    1.15
   0   9  -8    0.54    1.55
   0  -9   8   -0.08    1.68
   0  -9  -8    0.68    1.99
   0  -9  -8    0.17    1.08
   0  -9   8    0.84    2.20
   0   9  -9    1.77    2.87
   0   9   9    1.25    1.10
   0  -9   9    1.60    2.54
   0  -9  -9    3.28    1.56
   0  -9   9    0.57    1.88
  -1   0  22   -0.95    1.53
  -1   0  21    2.31    2.47
  -1   0  20    1.05    2.16
   1   0 -19    0.32    0.47
  -1   0  19   -1.55    1.17
   1   0 -18    4.38    0.76
  -1   0  18    4.22    1.61
   1   0 -17    1.35    0.98
  -1   0  17    2.68    2.17
   1   0 -16    0.50    0.85
  -1   0  16    1.37    1.85
  -1   0  15    1.42    1.23
   1   0 -14   23.08    1.35
  -1   0  14   26.00    1.91
   1   0 -13   -0.46    0.65
  -1   0  13   -0.07    1.50
   1   0 -12   21.84    1.42
  -1   0  12   23.95    2.33
   1   0 -11   24.04    1.18
  -1   0  11   30.39    2.18
   1   0 -10    8.19    0.92
  -1   0  10    6.98    1.18
  -1   0  10    6.71    0.79
  -1   0   9    2.15    1.07
  -1   0   9    3.23    0.75
   1   0  -8  206.25    3.83
  -1   0   8  201.42    4.26
  -1   0   8  198.62    3.52
   1   0  -7   58.95    1.64
  -1   0   7   58.20    1.85
  -1   0   7   61.49    1.50
   1   0  -6   17.35    0.95
  -1   0   6   19.08    1.07
  -1   0   6   18.02    0.85
   1   0  -5    6.66    0.51
  -1   0   5    6.17    0.57
  -1   0   5    6.74    0.47
   1   0  -4    5.84    0.34
  -1   0   4    5.64    0.41
  -1   0   4    5.88    0.33
   1   0  -3    4.99    0.25
   1   0  -3    5.07    0.24
  -1   0   3    5.30    0.39
   1   0  -2   12.06    0.24
  -1   0   2   12.02    0.32
   1   0   1    0.02    0.05
  -1   0  -1   -0.06    0.07
   1   0   2  341.57    4.28
  -1   0  -2  332.27    4.19
   1   0   3   14.59    0.32
  -1   0  -3   14.38    0.35
   1   0   4   99.88    1.51
  -1   0  -4   99.47    1.46
   1   0   5  114.65    1.91
  -1   0  -5  112.16    1.82
   1   0   6  120.00    2.33
  -1   0  -6  113.64    2.16
   1   0   7    7.65    0.83
  -1   0  -7    7.41    0.78
   1   0   8 1359.60   24.08
  -1   0  -8 1296.91   23.13
   1   0   9  172.88    3.35
  -1   0  -9  170.58    3.33
   1   0  10    6.71    0.80
  -1   0 -10    6.47    1.05
   1   0  11    5.05    0.68
  -1   0 -11    4.61    0.70
   1   0  12   15.75    1.53
   1   0  12   13.08    0.91
  -1   0 -12   13.10    0.96
   1   0  13   -0.11    1.69
   1   0  13    0.06    0.79
  -1   0 -13    0.70    0.59
   1   0  14   35.50    3.42
  -1   0 -14   36.33    1.31
   1   0  15    1.71    1.45
   1   0  15    2.41    0.69
   1   0  16   12.49    1.99
  -1   0 -16   14.43    1.14
   1   0  17    1.86    2.12
  -1   0 -17    0.65    0.54
   1   0  18    0.84    1.95
  -1   0 -18   -0.01    0.43
   1   0  19   -0.68    1.34
  -1   0 -19    0.34    0.41
   1   0  20    0.94    2.32
   1   0  21    3.88    2.90
   1   0  22   -0.54    1.57
  -1   1  22    0.14    2.27
  -1  -1  22    0.38    1.29
  -1   1  21    0.89    2.29
  -1  -1  21    0.55    1.99
   1   1 -20   -0.01    0.86
  -1   1  20   -2.07    2.14
  -1  -1  20   -2.20    1.98
   1   1 -19    0.60    0.86
  -1   1  19   -0.11    1.31
  -1  -1  19   -1.92    1.18
   1   1 -18    1.39    0.95
  -1   1  18    0.74    1.37
  -1  -1  18   -1.26    1.59
   1   1 -17    0.31    1.08
  -1   1  17    1.86    2.21
  -1  -1  17    2.76    1.44
   1   1 -16    1.44    1.10
  -1   1  16    1.41    2.16
  -1  -1  16    1.54    0.90
  -1  -1  16    2.91    1.05
   1   1 -15    4.77    0.96
  -1   1  15    0.57    2.00
  -1  -1  15    2.12    1.22
  -1  -1  15    1.27    1.02
   1   1 -14    1.99    1.16
  -1   1  14    0.68    1.81
   1  -1 -14    2.24    0.23
   1  -1 -14    2.08    0.28
  -1  -1  14    3.59    1.82
  -1  -1  14    1.29    1.00
   1   1 -13   14.09    1.46
  -1   1  13   15.46    2.29
  -1  -1  13   14.25    2.20
  -1  -1  13   15.69    1.34
   1   1 -12   25.06    1.70
  -1   1  12   31.50    1.80
   1  -1 -12   26.50    0.78
  -1  -1  12   31.10    1.70
   1   1 -11   10.04    1.22
  -1   1  11   12.05    1.24
   1  -1 -11   11.83    0.33
   1  -1 -11   10.96    0.52
  -1  -1  11   10.45    1.16
   1   1 -10   12.52    0.94
  -1   1  10   10.98    1.28
   1  -1 -10   12.63    0.32
   1  -1 -10   11.53    0.59
  -1  -1  10   10.27    1.26
   1   1  -9  116.19    3.49
  -1   1   9  116.57    3.16
   1  -1  -9  110.19    1.83
  -1  -1   9  114.89    2.59
   1   1  -8  182.99    3.76
  -1   1   8  190.28    4.80
   1  -1  -8  188.97    2.76
   1  -1  -8  184.34    2.39
  -1  -1   8  182.65    4.23
  -1   1   7   25.09    1.92
   1   1  -7   24.13    1.65
   1  -1  -7   25.06    0.67
   1  -1  -7   23.53    0.40
   1  -1  -7   24.30    1.47
  -1  -1   7   25.28    1.60
  -1   1   6  105.85    2.42
   1   1  -6  105.81    2.90
   1  -1  -6  107.80    1.53
   1  -1  -6  102.91    1.32
   1  -1  -6  104.72    2.56
  -1  -1   6  105.63    2.82
   1   1  -5  179.13    3.55
  -1   1   5  176.44    3.58
   1  -1  -5  179.17    3.31
   1  -1  -5  181.27    2.24
  -1  -1   5  180.58    3.04
   1   1  -4  110.40    2.17
  -1   1   4  109.69    2.19
  -1   1   4  109.73    1.33
   1  -1  -4  108.57    1.96
   1  -1  -4  109.13    1.39
  -1  -1   4  111.04    1.85
   1   1  -3   21.10    0.57
  -1   1   3   21.00    0.82
  -1   1   3   20.57    0.35
   1  -1  -3   19.93    0.60
   1  -1  -3   21.39    0.45
  -1  -1   3   20.96    0.55
   1   1  -2    7.70    0.46
  -1   1   2    6.94    0.52
  -1   1   2    7.59    0.23
   1  -1  -2    8.02    0.33
   1  -1  -2    7.44    0.28
  -1  -1   2    7.62    0.32
  -1   1   1  107.05    1.44
   1   1  -1  106.24    1.57
   1  -1  -1  108.52    1.48
  -1  -1   1  106.88    1.59
   1  -1  -1  102.06    1.63
   1   1   0  128.37    1.62
   1   1   0  129.24    1.66
  -1   1   0  130.15    1.72
   1  -1   0  132.06    1.86
  -1  -1   0  131.17    1.80
  -1  -1   0  127.48    1.63
   1   1   1   75.92    1.12
   1   1   1   77.70    0.97
  -1   1  -1   77.84    1.14
   1  -1   1   79.97    1.32
  -1  -1  -1   78.91    1.08
  -1  -1  -1   75.54    1.06
   1   1   2  106.98    1.57
   1   1   2  110.60    1.39
  -1   1  -2  109.98    1.80
  -1  -1  -2  105.10    1.56
   1  -1   2  109.87    1.65
   1   1   3  613.05    9.60
   1   1   3  662.28    8.92
   1   1   3  652.67    8.69
  -1   1  -3  636.88    9.84
   1  -1   3  630.49    9.73
  -1  -1  -3  614.87    9.61
   1   1   4  184.14    3.53
  -1   1  -4  183.88    3.06
   1   1   4  191.49    2.19
   1  -1   4  185.87    3.52
   1   1   5   12.26    1.48
  -1   1  -5   11.76    0.82
   1   1   5   11.23    0.19
   1  -1   5   10.84    1.24
   1   1   6   26.29    1.49
  -1   1  -6   25.13    1.16
   1   1   6   26.10    0.56
   1  -1   6   25.77    1.16
   1   1   7   30.96    1.60
   1   1   7   28.89    0.55
  -1   1  -7   29.42    1.80
   1  -1   7   29.86    1.76
   1   1   8  200.48    4.45
   1   1   8  179.86    2.41
  -1   1  -8  186.79    5.03
   1  -1   8  196.86    4.48
  -1  -1  -8  178.94    2.21
   1   1   9  268.43    6.79
  -1   1  -9  262.36    5.77
   1  -1   9  270.40    5.08
   1   1  10   92.21    3.66
  -1   1 -10   86.01    2.13
   1   1  11  140.35    4.72
  -1   1 -11  116.45    3.17
   1  -1  11  133.50    3.17
   1   1  12   41.28    2.91
  -1   1 -12   31.67    1.92
   1  -1  12   27.86    1.68
  -1  -1 -12   32.88    0.57
   1   1  13   23.03    1.89
  -1   1 -13   15.46    1.47
   1  -1  13   14.01    1.48
   1   1  14    5.40    1.46
  -1   1 -14    4.12    1.14
   1  -1  14    1.89    1.09
   1   1  15    0.00    1.93
  -1   1 -15    0.13    0.72
   1  -1  15    1.32    0.95
   1   1  16    8.20    2.73
  -1   1 -16    8.36    1.36
   1  -1  16    5.92    1.25
   1  -1  16    6.28    1.66
   1   1  17    6.54    2.80
  -1   1 -17    3.54    1.24
   1  -1  17    7.61    1.25
   1  -1  17    4.16    2.52
   1   1  18    1.82    1.31
  -1   1 -18   -0.24    0.81
   1  -1  18   -0.08    0.84
   1  -1  18   -0.12    1.96
   1   1  19   -0.50    1.31
  -1   1 -19   -0.08    0.73
   1  -1  19    0.39    0.77
   1  -1  19   -0.01    1.23
   1   1  20   -1.12    2.30
  -1   1 -20   -0.58    0.79
   1  -1  20   -1.37    2.19
   1   1  21    1.55    2.72
   1  -1  21    2.68    2.51
   1   1  22    2.21    1.76
   1  -1  22    1.50    1.64
   1   2 -22    1.37    1.14
  -1   2  22   -0.40    2.61
  -1  -2  22    0.87    1.99
   1   2 -21    0.30    1.29
  -1   2  21    2.12    2.39
  -1  -2  21    0.44    1.19
   1   2 -20    0.53    1.15
  -1   2  20   -0.86    2.22
  -1  -2  20    0.54    1.65
   1   2 -19    3.15    1.47
  -1   2  19    1.55    1.48
  -1  -2  19    0.80    1.59
  -1  -2  19    0.42    0.77
   1   2 -18   -0.24    1.21
  -1   2  18    0.95    1.31
  -1  -2  18    1.08    1.37
  -1  -2  18    0.27    1.13
   1   2 -17    2.06    1.56
  -1   2  17    2.78    1.54
  -1  -2  17    1.49    1.47
  -1  -2  17    2.46    0.90
   1   2 -16    1.72    0.93
  -1   2  16    2.09    2.11
  -1  -2  16    1.03    0.85
  -1  -2  16    1.40    1.33
   1   2 -15    1.91    1.53
  -1   2  15    2.76    2.13
  -1  -2  15    3.76    1.41
   1   2 -14    5.65    1.07
  -1   2  14    6.27    2.24
  -1  -2  14    8.96    1.56
   1   2 -13    1.11    1.41
  -1   2  13    1.78    1.74
   1   2 -12    4.16    0.95
  -1   2  12    5.88    1.82
  -1  -2  12    4.79    0.90
   1   2 -11    3.96    1.35
  -1   2  11    4.38    1.02
  -1  -2  11    5.09    1.27
   1   2 -10    1.05    1.12
  -1   2  10    0.83    0.75
  -1  -2  10   -0.74    1.05
  -1   2   9   15.53    1.25
   1   2  -9   14.09    1.81
   1  -2  -9   13.89    2.22
  -1  -2   9   12.99    1.15
  -1   2   8   16.38    1.74
   1   2  -8   18.14    2.17
   1  -2  -8   15.38    1.58
  -1  -2   8   17.99    2.05
   1   2  -7    8.02    1.14
  -1   2   7    8.76    0.87
   1  -2  -7    8.63    1.21
   1  -2  -7    7.40    0.33
  -1  -2   7    8.65    1.66
   1   2  -6   39.61    2.46
  -1   2   6   39.55    1.75
  -1   2   6   38.64    0.70
   1  -2  -6   39.41    1.60
   1  -2  -6   40.40    0.96
  -1  -2   6   40.62    1.63
   1   2  -5   24.38    2.13
  -1   2   5   24.40    0.98
  -1   2   5   24.00    0.85
   1  -2  -5   24.41    1.31
   1  -2  -5   25.67    0.84
  -1  -2   5   23.17    1.40
   1   2  -4    7.04    1.01
  -1   2   4    5.11    0.57
  -1   2   4    5.66    0.49
   1  -2  -4    6.35    0.75
   1  -2  -4    5.58    0.96
  -1  -2   4    6.03    0.97
   1   2  -3   11.29    1.43
  -1   2   3   10.95    0.86
  -1   2   3   12.19    0.46
   1  -2  -3   11.36    0.94
   1  -2  -3   11.28    0.86
  -1  -2   3   11.61    0.92
   1   2  -2  459.91    8.05
  -1   2   2  455.08    7.41
  -1   2   2  479.00    7.29
   1  -2  -2  455.73    7.62
   1  -2  -2  471.21    7.19
  -1  -2   2  465.21    7.54
  -1   2   1  688.18   11.09
   1   2  -1  663.26   11.20
   1  -2  -1  688.97   11.23
  -1  -2   1  678.03   10.85
   1  -2  -1  636.60   10.73
   1   2   0   74.08    1.42
  -1   2   0   73.31    1.52
   1  -2   0   75.43    1.98
  -1  -2   0   74.88    1.77
  -1  -2   0   72.82    1.22
   1   2   1 2006.42   36.70
   1   2   1 2035.56   36.91
  -1   2  -1 2067.87   38.82
   1  -2   1 2088.38   38.97
  -1  -2  -1 2087.59   37.81
  -1  -2  -1 1966.40   36.10
   1   2   2  228.11    3.74
   1   2   2  235.11    3.44
  -1   2  -2  232.33    4.62
   1  -2   2  239.92    4.12
  -1  -2  -2  235.59    3.76
  -1  -2  -2  231.11    4.06
   1   2   3  284.44    4.59
   1   2   3  288.07    4.07
  -1   2  -3  287.43    5.15
   1  -2   3  292.96    5.96
  -1  -2  -3  293.61    4.51
  -1  -2  -3  282.16    4.81
   1   2   4    1.20    0.59
   1   2   4    0.94    0.17
  -1   2  -4    0.51    0.89
   1  -2   4   -0.04    0.90
  -1  -2  -4    0.58    0.45
  -1  -2  -4    0.82    0.74
   1   2   5    9.84    1.41
   1   2   5    9.12    0.33
  -1   2  -5    8.98    1.83
   1  -2   5    8.43    1.16
  -1  -2  -5   10.06    1.13
   1   2   6   33.30    1.41
  -1   2  -6   30.61    2.36
   1   2   6   32.10    0.46
   1   2   6   31.03    0.42
  -1  -2  -6   30.08    2.30
   1  -2   6   31.46    2.27
   1   2   7   78.60    3.00
  -1   2  -7   63.33    4.02
   1  -2   7   74.71    2.26
   1   2   8  137.20    4.36
  -1   2  -8  130.82    4.25
   1  -2   8  129.68    4.14
   1   2   9   79.36    3.32
  -1   2  -9   78.63    2.38
   1  -2   9   78.31    2.29
   1   2  10   56.61    2.87
  -1   2 -10   57.41    2.56
   1  -2  10   53.38    2.43
   1   2  11   19.10    2.24
  -1   2 -11   15.83    1.88
   1  -2  11   16.04    1.20
   1   2  12    6.45    2.06
  -1   2 -12    4.72    1.50
   1  -2  12    5.30    1.50
   1   2  13    4.97    2.25
  -1   2 -13    8.74    1.81
   1   2  14   19.26    2.80
  -1   2 -14    7.55    2.04
   1  -2  14   13.64    1.80
   1   2  15   11.36    2.89
  -1   2 -15   10.77    1.16
   1  -2  15    9.26    1.15
   1   2  16   13.07    3.11
  -1   2 -16   11.12    1.73
   1  -2  16    7.48    1.75
   1   2  17    0.34    1.54
  -1   2 -17    0.96    1.34
   1  -2  17    2.98    1.33
   1   2  18    2.01    1.60
  -1   2 -18    2.09    1.28
   1  -2  18    0.81    1.28
   1   2  19    0.03    1.60
  -1   2 -19    1.75    1.29
   1  -2  19    0.34    1.21
   1  -2  19    0.97    1.33
   1   2  20   -0.68    2.45
  -1   2 -20    0.51    1.12
   1  -2  20    0.92    1.15
   1  -2  20    1.75    2.12
   1   2  21    0.98    2.43
  -1   2 -21    0.40    1.05
   1  -2  21   -0.05    1.02
   1  -2  21    0.05    1.17
   1   2  22    0.42    2.53
   1  -2  22    0.82    2.11
   1   3 -21    1.53    1.69
  -1   3  21    2.96    2.74
  -1  -3  21    0.97    1.90
   1   3 -20    0.63    1.55
  -1   3  20    0.08    2.49
  -1  -3  20    0.38    1.69
  -1  -3  20    1.74    1.40
   1   3 -19   -0.27    1.45
  -1   3  19   -0.83    1.48
  -1  -3  19   -0.82    1.40
  -1  -3  19    0.45    1.34
   1   3 -18   -0.90    1.58
  -1   3  18   -0.94    1.44
  -1  -3  18   -0.78    0.94
  -1  -3  18   -1.33    1.45
   1   3 -17    0.82    1.57
  -1   3  17    1.48    1.41
  -1  -3  17    0.59    1.51
   1   3 -16    9.40    2.17
  -1   3  16    5.51    1.66
  -1  -3  16    6.43    1.24
   1   3 -15    5.87    2.15
  -1   3  15    7.64    1.63
  -1  -3  15    5.06    2.07
   1   3 -14    4.23    1.30
  -1   3  14    6.49    1.48
  -1  -3  14    7.01    1.22
   1   3 -13   77.03    3.96
  -1   3  13   83.20    3.23
  -1   3  12   13.82    1.55
  -1  -3  12   11.81    2.16
  -1   3  11    6.00    1.53
   1   3 -11    1.57    1.05
   1  -3 -11    4.46    2.00
  -1  -3  11    2.17    1.01
  -1   3  10    3.67    1.51
   1   3 -10    2.04    1.73
   1  -3 -10    4.41    1.23
  -1  -3  10    4.78    0.98
  -1   3   9   42.15    1.63
   1  -3  -9   35.99    2.78
  -1  -3   9   36.21    2.40
  -1   3   8   60.94    1.92
   1   3  -8   59.33    2.28
   1  -3  -8   63.29    3.01
  -1  -3   8   60.95    2.87
   1   3  -7   64.16    3.32
  -1   3   7   59.62    1.15
  -1   3   7   62.41    2.39
   1  -3  -7   63.21    2.25
  -1  -3   7   58.93    2.33
   1  -3  -7   59.35    1.29
   1   3  -6    8.00    2.15
  -1   3   6    7.76    0.73
  -1   3   6    7.51    1.15
   1  -3  -6    9.38    1.14
  -1  -3   6    7.58    1.30
   1  -3  -6    8.05    0.80
   1   3  -5   55.04    3.73
  -1   3   5   61.82    1.94
  -1   3   5   57.17    1.57
   1  -3  -5   58.43    1.81
  -1  -3   5   56.33    2.22
   1  -3  -5   58.80    1.78
   1   3  -4  125.04    3.27
  -1   3   4  126.06    2.61
  -1   3   4  126.50    2.76
   1  -3  -4  121.84    2.65
   1  -3  -4  128.03    2.91
  -1  -3   4  127.55    4.09
   1   3  -3    1.86    0.96
  -1   3   3    1.17    0.95
  -1   3   3    1.20    0.46
   1  -3  -3    0.80    0.79
  -1  -3   3   -0.96    1.51
   1  -3  -3    0.17    0.61
  -1   3   2  125.10    3.26
   1   3  -2  129.60    3.19
   1  -3  -2  127.47    2.79
  -1  -3   2  130.52    3.92
   1  -3  -2  128.56    2.79
   1   3  -1   78.10    3.13
  -1   3   1   77.22    2.07
   1  -3  -1   76.14    1.63
   1  -3  -1   78.66    2.14
  -1  -3   1   77.29    2.97
  -1  -3   1   75.94    1.40
  -1   3   0   88.33    3.21
   1   3   0   91.04    3.11
  -1  -3   0   90.61    1.67
  -1  -3   0   90.98    2.31
   1  -3   0   91.22    2.43
   1   3   1   48.95    1.09
  -1   3  -1   48.64    2.76
   1  -3   1   50.54    1.91
  -1  -3  -1   49.26    2.17
  -1  -3  -1   47.77    1.39
   1   3   2  121.87    2.25
   1   3   2  121.69    2.09
  -1   3  -2  121.23    3.95
   1  -3   2  127.97    3.16
  -1  -3  -2  118.28    3.06
  -1  -3  -2  120.82    2.77
   1   3   3   10.23    0.85
  -1   3  -3   10.11    1.29
   1   3   3   10.27    0.56
  -1  -3  -3    8.14    1.30
  -1  -3  -3    9.37    1.13
   1  -3   3    8.92    2.07
   1   3   4   27.22    1.33
  -1   3  -4   24.96    1.71
   1   3   4   27.15    0.74
  -1  -3  -4   26.27    1.88
  -1  -3  -4   24.21    1.26
   1  -3   4   26.62    2.41
   1   3   5   41.41    1.33
   1  -3   5   42.56    2.05
  -1  -3  -5   39.80    2.38
  -1  -3  -5   41.53    1.30
   1   3   6    2.25    0.96
   1   3   6    0.30    0.32
  -1   3  -6    0.69    1.71
   1  -3   6    1.09    1.03
  -1  -3  -6    1.46    1.53
   1   3   7    5.87    0.84
   1   3   7    5.10    0.34
  -1   3  -7    4.01    1.98
   1  -3   7    6.57    1.87
  -1  -3  -7    6.73    1.19
   1   3   8   22.80    1.85
   1   3   8   20.45    0.37
  -1   3  -8   21.49    2.21
   1  -3   8   22.11    1.46
  -1  -3  -8   21.57    2.24
   1   3   9    1.06    1.27
  -1  -3  -9    1.65    1.01
   1   3  10   17.78    1.42
  -1   3 -10   18.41    1.58
   1  -3  10   14.56    2.14
   1   3  11   16.66    1.51
  -1   3 -11   18.68    2.27
   1  -3  11   12.36    1.43
   1   3  12   16.82    1.76
  -1   3 -12   16.08    2.49
   1   3  13   27.24    2.11
   1  -3  13   16.53    2.78
   1   3  14    6.83    1.63
  -1   3 -14    5.46    1.25
   1   3  15    8.25    1.83
  -1   3 -15    9.92    2.12
   1  -3  15    8.00    2.03
   1   3  16    7.11    1.79
  -1   3 -16    9.73    2.08
   1  -3  16    8.76    2.00
   1   3  17    3.11    1.63
  -1   3 -17    2.12    1.59
   1  -3  17    1.74    1.63
   1   3  18   -0.64    1.58
  -1   3 -18    1.79    1.60
   1  -3  18    0.70    0.93
   1   3  19    1.92    2.54
  -1   3 -19    1.19    0.97
   1  -3  19    1.19    1.51
   1   3  20    2.44    2.38
  -1   3 -20   -2.26    1.47
   1  -3  20    0.35    1.34
   1   3  21    0.40    2.70
  -1   3 -21   -1.38    0.92
   1  -3  21    1.03    1.29
   1  -3  21   -0.60    1.87
   1   4 -21    0.42    1.13
  -1   4  21   -1.70    2.46
  -1  -4  21    0.10    1.40
   1   4 -20   -0.52    1.65
  -1   4  20    0.37    1.49
  -1  -4  20    0.86    1.50
  -1  -4  20   -0.07    0.87
   1   4 -19   -0.69    1.03
  -1   4  19    1.32    1.52
  -1  -4  19    0.60    1.49
   1   4 -18    0.13    1.75
  -1   4  18    1.45    1.60
  -1  -4  18    1.75    1.68
   1   4 -17   -0.62    1.99
  -1   4  17    1.63    1.51
  -1  -4  17    0.85    1.09
   1   4 -16    1.00    1.12
  -1   4  16   -1.33    1.40
  -1  -4  16    3.05    1.79
   1   4 -15    3.03    2.34
  -1   4  15    6.36    1.62
  -1  -4  15    4.07    2.13
   1   4 -14   -0.90    1.94
  -1   4  14    2.89    1.98
  -1  -4  14    1.65    1.19
  -1   4  13    2.32    2.09
   1   4 -13    1.82    1.39
   1  -4 -13    5.29    1.62
  -1  -4  13    6.20    2.22
  -1   4  12   29.14    2.79
   1   4 -12   38.85    3.64
   1  -4 -12   29.77    3.41
  -1  -4  12   30.97    3.02
  -1   4  11    2.71    1.70
   1  -4 -11    4.28    1.42
  -1  -4  11    1.70    1.24
  -1   4  10    1.78    0.94
   1   4 -10    1.42    1.20
   1  -4 -10    2.36    1.98
  -1  -4  10    5.55    1.92
  -1   4   9   19.30    1.89
   1   4  -9   17.75    2.48
   1  -4  -9   16.78    2.34
  -1  -4   9   22.52    2.43
   1   4  -8    4.04    1.92
  -1   4   8    2.04    0.48
  -1   4   8    1.23    1.31
   1  -4  -8    1.91    1.08
  -1  -4   8    7.44    1.76
   1  -4  -8    1.49    0.53
   1   4  -7   19.94    2.35
  -1   4   7   17.33    0.92
  -1   4   7   19.05    1.65
   1  -4  -7   18.80    2.03
  -1  -4   7   18.08    1.49
   1  -4  -7   15.50    0.98
   1   4  -6   33.62    1.91
  -1   4   6   35.80    1.35
  -1   4   6   36.60    1.47
   1  -4  -6   35.36    2.22
  -1  -4   6   35.86    1.87
   1  -4  -6   34.59    1.39
   1   4  -5   76.41    2.66
  -1   4   5   77.73    2.21
  -1   4   5   75.29    2.48
   1  -4  -5   74.24    2.71
  -1  -4   5   73.43    2.56
   1  -4  -5   75.68    2.21
  -1   4   4    9.58    1.29
   1   4  -4    9.82    1.43
   1  -4  -4    9.76    1.31
  -1  -4   4    9.62    1.40
   1  -4  -4   11.07    1.32
  -1   4   3   50.93    1.73
   1   4  -3   50.92    2.31
   1  -4  -3   50.54    2.32
  -1  -4   3   50.21    2.18
   1  -4  -3   53.08    1.98
  -1   4   2  137.74    4.18
   1   4  -2  142.37    4.82
   1  -4  -2  135.04    3.19
  -1  -4   2  140.25    3.62
   1  -4  -2  139.82    3.26
   1   4  -1  133.36    4.53
  -1   4   1  135.53    3.42
   1  -4  -1  139.88    3.21
  -1  -4   1  136.09    2.59
  -1  -4   1  136.17    3.41
   1  -4  -1  130.55    3.27
   1   4   0   25.43    1.64
  -1   4   0   23.88    2.50
   1  -4   0   27.82    1.31
  -1  -4   0   27.45    1.19
  -1  -4   0   24.36    1.54
   1  -4   0   26.13    1.66
  -1   4  -1  119.84    4.37
   1   4   1  114.72    3.06
  -1  -4  -1  117.64    2.72
  -1  -4  -1  114.91    3.66
   1  -4   1  116.96    3.25
  -1   4  -2   29.10    2.91
   1   4   2   30.92    2.08
  -1  -4  -2   29.78    1.47
  -1  -4  -2   29.71    2.03
   1  -4   2   30.00    1.83
   1   4   3   33.42    1.47
  -1   4  -3   40.09    3.10
   1   4   3   33.58    1.29
  -1  -4  -3   35.71    1.74
  -1  -4  -3   31.53    1.35
   1  -4   3   42.91    3.04
   1   4   4   12.86    1.17
  -1   4  -4   10.98    2.32
   1   4   4   11.99    0.58
  -1  -4  -4   12.90    1.54
  -1  -4  -4   12.96    1.25
   1  -4   4   10.68    2.26
   1   4   5    1.42    0.66
  -1   4  -5    2.15    1.78
   1   4   5    2.14    0.50
  -1  -4  -5    2.16    1.30
  -1  -4  -5    1.49    0.75
   1  -4   5   -2.87    1.80
   1   4   6   59.94    2.19
  -1   4  -6   51.80    3.10
   1   4   6   52.47    1.30
  -1  -4  -6   53.86    2.70
  -1  -4  -6   51.41    1.54
   1  -4   6   54.09    2.17
   1   4   7    5.57    1.29
  -1   4  -7    4.76    1.90
   1   4   7    5.53    0.46
  -1  -4  -7    5.89    1.10
  -1  -4  -7    4.98    0.61
   1  -4   7    4.28    1.18
   1   4   8    0.80    1.14
  -1  -4  -8    0.33    1.45
   1   4   9   38.75    1.81
   1   4   9   33.31    0.70
  -1   4  -9   36.11    2.10
   1  -4   9   38.31    3.24
  -1  -4  -9   37.98    3.02
   1   4  10    9.33    1.87
  -1   4 -10    8.69    1.47
  -1  -4 -10    7.84    1.50
   1  -4  10    4.15    1.43
   1   4  11    4.55    1.94
  -1   4 -11    4.48    2.32
   1  -4  11    6.72    1.41
   1   4  12   94.12    4.23
  -1   4 -12   74.21    5.35
   1  -4  12   69.05    4.98
   1   4  13   19.25    2.67
  -1   4 -13   12.11    2.70
   1  -4  13   14.41    1.76
   1   4  14   12.40    2.74
  -1   4 -14   11.74    1.65
   1  -4  14   12.48    2.55
   1   4  15   22.77    3.08
  -1   4 -15   16.73    2.72
   1  -4  15   15.37    2.70
   1   4  16    5.61    2.79
  -1   4 -16    8.34    2.15
   1  -4  16    7.17    1.45
   1   4  17    1.49    2.66
  -1   4 -17    4.61    1.45
   1  -4  17    4.42    1.94
   1   4  18    0.56    2.19
  -1   4 -18   -2.22    1.55
   1  -4  18    1.12    0.99
   1   4  19    1.50    2.54
  -1   4 -19    0.00    1.82
   1  -4  19    1.45    1.70
   1   4  20    0.52    2.77
  -1   4 -20    0.18    1.22
   1  -4  20    2.31    1.62
   1   5 -19   -0.45    1.16
  -1   5  19    0.46    1.62
  -1  -5  19    0.97    1.64
   1   5 -18    2.73    2.12
  -1   5  18    0.87    1.65
  -1  -5  18    0.20    1.22
   1   5 -17    3.86    2.22
  -1   5  17    0.20    2.59
  -1  -5  17    1.41    2.08
   1   5 -16    4.99    1.68
  -1   5  16    6.26    2.59
  -1  -5  16    4.66    2.41
   1   5 -15    8.03    2.34
  -1   5  15    0.06    2.32
  -1  -5  15    1.07    1.38
  -1   5  14   22.16    3.13
   1  -5 -14   22.85    2.50
  -1  -5  14   21.09    2.09
  -1   5  13   17.34    3.04
   1  -5 -13   16.27    3.19
  -1   5  12   51.12    2.93
   1   5 -12   44.74    2.80
   1  -5 -12   47.65    3.08
  -1  -5  12   60.68    4.04
  -1   5  11    9.92    1.44
   1   5 -11   14.14    2.83
   1  -5 -11    9.14    2.58
  -1  -5  11    7.32    1.74
  -1   5  10   15.36    2.19
   1   5 -10   23.29    3.30
   1  -5 -10   12.54    1.78
  -1  -5  10   10.98    1.80
  -1   5   9   27.75    2.41
   1   5  -9   24.13    3.21
   1  -5  -9   28.33    2.91
  -1  -5   9   22.25    3.05
   1   5  -8    0.44    1.39
  -1   5   8    1.79    0.76
  -1   5   8    1.88    0.98
   1  -5  -8    2.81    1.75
  -1  -5   8    8.55    2.19
   1  -5  -8    1.91    0.51
  -1   5   7    3.78    1.27
  -1   5   7    7.05    1.52
   1   5  -7    4.69    1.45
   1  -5  -7    4.14    0.82
   1  -5  -7    5.80    1.26
   1   5  -6   10.60    1.55
  -1   5   6    7.85    0.80
  -1   5   6   11.58    1.11
   1  -5  -6   10.22    1.92
  -1  -5   6   15.14    2.46
   1  -5  -6    8.20    1.19
   1   5  -5   74.83    3.98
   1  -5  -5   75.66    2.99
  -1  -5   5   72.30    2.71
  -1   5   4   35.48    2.04
   1  -5  -4   42.13    2.11
  -1  -5   4   37.26    2.01
   1  -5  -4   34.07    2.05
  -1   5   3    2.45    0.84
   1  -5  -3    3.68    0.77
  -1  -5   3    2.89    1.08
   1  -5  -3    1.94    1.28
   1   5  -2   16.93    2.26
  -1   5   2   13.99    1.79
   1  -5  -2   17.35    1.04
  -1  -5   2   17.03    1.14
  -1  -5   2   15.23    1.36
   1  -5  -2   13.88    1.18
   1   5  -1   14.87    2.08
  -1   5   1   15.67    1.92
   1  -5  -1   15.46    0.97
  -1  -5   1   16.88    1.15
  -1  -5   1   15.47    1.97
   1  -5  -1   14.48    1.26
  -1   5   0   30.69    1.80
   1  -5   0   34.09    1.71
  -1  -5   0   37.17    1.55
  -1  -5   0   34.38    2.32
   1  -5   0   37.03    1.32
   1   5   1   16.51    1.30
  -1   5  -1   17.89    1.49
   1  -5   1   19.56    0.98
  -1  -5  -1   20.88    1.34
  -1  -5  -1   17.75    1.81
   1  -5   1   16.86    1.44
  -1   5  -2    1.45    0.94
   1  -5   2   -0.85    0.88
  -1  -5  -2   -0.08    0.64
  -1  -5  -2    0.61    0.83
  -1   5  -3   11.47    2.39
   1   5   3   10.59    1.66
  -1  -5  -3   15.87    1.43
  -1  -5  -3   11.13    1.50
   1  -5   3   12.61    1.47
   1   5   4    6.42    1.25
   1  -5   4    2.88    1.19
  -1  -5  -4    1.39    1.31
  -1  -5  -4    1.39    1.08
   1   5   5    7.69    1.31
   1   5   5    7.26    1.08
  -1  -5  -5    9.47    1.71
  -1  -5  -5    5.15    1.16
   1   5   6    0.87    0.77
   1   5   6    0.99    0.81
   1  -5   6    6.56    2.06
  -1  -5  -6    1.29    0.95
  -1  -5  -6    0.90    0.77
   1   5   7    6.12    1.40
  -1   5  -7    4.77    1.42
   1   5   7    3.29    0.66
  -1  -5  -7    4.37    1.77
  -1  -5  -7    3.06    0.57
   1  -5   7    2.16    2.32
   1   5   8    2.26    0.84
   1   5   8    0.14    0.73
  -1   5  -8   -1.55    1.31
   1  -5   8    1.88    2.05
  -1  -5  -8    0.87    1.08
   1   5   9   16.56    2.01
   1   5   9   11.69    0.85
  -1   5  -9   10.49    1.95
   1  -5   9    9.29    1.86
  -1  -5  -9   15.84    2.45
   1   5  10    4.33    1.63
   1   5  10    1.78    0.46
  -1   5 -10    2.22    1.50
  -1  -5 -10    4.11    2.10
   1   5  11   16.79    1.69
  -1   5 -11   14.44    3.31
  -1  -5 -11   13.04    1.90
   1  -5  11   15.70    3.08
   1   5  12    3.13    1.34
  -1   5 -12    5.83    2.54
   1  -5  12    2.16    2.49
   1   5  13   18.24    2.96
  -1   5 -13   20.42    2.18
   1  -5  13   14.69    2.03
   1   5  14    3.25    2.41
  -1   5 -14    4.27    1.47
   1   5  15    4.09    2.58
  -1   5 -15    4.70    2.34
   1  -5  15    5.84    2.36
   1   5  16   -0.98    2.18
  -1   5 -16   -0.23    1.98
   1  -5  16   -0.58    1.22
   1   5  17    3.57    2.46
  -1   5 -17    0.05    1.28
   1  -5  17    2.65    2.00
   1   5  18    0.88    2.55
  -1   5 -18   -0.09    2.14
   1  -5  18    1.21    1.24
   1   5  19    1.69    2.45
  -1   5 -19    0.82    1.82
   1  -5  19   -1.24    1.68
   1   6 -18   -1.48    1.46
  -1   6  18   -0.27    2.79
  -1  -6  18   -0.21    1.30
   1   6 -17    1.50    1.99
  -1   6  17   -0.24    2.45
  -1  -6  17   -0.29    1.25
   1   6 -16    8.36    2.95
  -1   6  16    9.30    3.19
  -1  -6  16    5.39    2.65
   1   6 -15    2.25    1.54
  -1   6  15    0.05    2.58
  -1  -6  15    2.46    2.28
  -1   6  14    3.21    2.47
   1   6 -14    0.26    1.70
   1  -6 -14    2.03    1.69
  -1  -6  14    2.61    1.50
  -1   6  13    2.34    1.70
   1   6 -13    7.38    2.77
   1  -6 -13    4.64    2.71
  -1  -6  13    8.81    2.75
  -1   6  12   14.20    1.98
   1   6 -12   23.51    3.36
   1  -6 -12   12.81    2.12
  -1  -6  12   21.17    3.32
  -1   6  11   -0.29    1.86
   1   6 -11    2.79    1.51
  -1   6  11    0.44    0.46
   1  -6 -11    0.03    2.01
  -1   6  10    3.80    0.74
   1   6 -10    2.83    1.74
  -1   6  10    2.49    2.00
  -1  -6  10    5.43    1.64
   1  -6 -10    5.16    2.31
   1   6  -9    0.06    1.61
  -1   6   9    1.97    0.83
  -1   6   9    4.09    1.19
   1  -6  -9    2.60    1.31
  -1  -6   9    2.38    1.48
   1  -6  -9    2.00    0.64
   1   6  -8   12.07    3.06
  -1   6   8    7.45    1.18
   1  -6  -8   11.12    2.28
  -1  -6   8    7.58    1.74
  -1   6   7    2.02    1.17
   1   6  -7    6.53    2.54
   1  -6  -7    3.48    0.81
  -1  -6   7    6.79    2.49
   1  -6  -7    2.78    1.31
   1   6  -6   10.96    2.83
   1  -6  -6    4.24    1.94
  -1  -6   6    4.57    2.45
   1   6  -5   31.35    3.65
   1  -6  -5   28.54    2.26
  -1   6   4    3.36    1.68
   1   6  -4    9.63    2.52
   1  -6  -4    4.96    1.05
  -1  -6   4   13.35    2.46
   1  -6  -4    7.84    1.11
  -1   6   3    5.89    1.72
   1   6  -3    9.91    2.56
   1  -6  -3    4.38    1.34
  -1  -6   3    6.82    1.17
   1  -6  -3    7.78    1.51
   1   6  -2   29.22    3.14
   1  -6  -2   25.57    1.96
  -1  -6   2   30.86    2.89
   1   6  -1   25.19    2.93
  -1   6   1   21.73    2.52
   1  -6  -1   26.71    1.82
  -1  -6   1   25.93    1.54
  -1  -6   1   16.93    2.55
   1  -6  -1   17.48    1.67
   1   6   0    4.14    1.97
  -1   6   0    0.81    2.08
   1  -6   0    1.71    1.21
  -1  -6   0    3.33    1.08
  -1  -6   0    1.24    1.07
   1  -6   0    0.76    1.84
   1   6   1   15.31    2.43
  -1   6  -1   13.05    2.64
   1  -6   1   17.65    1.11
  -1  -6  -1   17.86    1.57
  -1  -6  -1   10.02    1.39
   1  -6   1   14.09    2.48
   1   6   2    3.15    1.19
  -1   6  -2    4.14    2.29
   1  -6   2    5.90    1.30
  -1  -6  -2    5.61    0.87
  -1  -6  -2    6.76    1.67
   1  -6   2    2.90    2.20
  -1   6  -3   65.07    3.03
   1   6   3   57.74    3.29
  -1  -6  -3   63.05    2.71
  -1  -6  -3   51.61    2.09
   1  -6   3   64.39    4.06
  -1   6  -4    5.64    1.67
   1   6   4    6.51    1.79
  -1  -6  -4    6.91    1.67
  -1  -6  -4    5.17    0.66
   1  -6   4    6.85    1.57
  -1   6  -5   20.90    2.40
   1   6   5   24.54    2.51
  -1  -6  -5   27.81    1.72
  -1  -6  -5   21.64    1.30
   1  -6   5   25.16    2.30
  -1   6  -6    7.87    2.00
   1   6   6    6.90    1.62
  -1  -6  -6   16.11    2.06
  -1  -6  -6    7.96    0.74
   1  -6   6   13.57    1.82
   1   6   7   17.49    1.51
   1   6   7   15.31    1.55
  -1   6  -7   18.75    2.27
   1  -6   7   18.13    2.21
  -1  -6  -7   19.80    2.50
   1   6   8    1.39    1.47
  -1   6  -8   -3.59    2.38
   1   6   8    0.39    0.87
  -1  -6  -8    1.26    1.10
  -1  -6  -8    0.18    0.55
   1  -6   8    3.17    2.23
   1   6   9    9.89    1.45
   1   6   9    6.60    1.03
  -1   6  -9    8.83    3.00
   1  -6   9    6.04    2.93
  -1  -6  -9    8.93    2.41
   1   6  10    6.07    2.11
   1   6  10    3.95    0.76
  -1   6 -10    9.27    2.85
   1  -6  10    8.70    2.82
  -1  -6 -10    5.67    1.53
   1   6  11   39.31    3.45
  -1   6 -11   46.46    4.19
  -1  -6 -11   43.13    3.64
   1  -6  11   32.14    2.71
   1   6  12   17.08    2.10
  -1   6 -12   17.93    2.23
  -1  -6 -12   18.23    2.16
   1  -6  12   16.85    2.41
   1   6  13    2.98    1.64
  -1   6 -13    4.70    1.70
   1  -6  13    5.36    2.69
   1   6  14    0.69    1.48
  -1   6 -14    1.70    2.37
   1  -6  14    0.70    2.34
   1   6  15    6.01    2.71
  -1   6 -15    3.62    2.61
   1  -6  15    3.43    1.62
   1   6  16    4.77    3.02
  -1   6 -16    8.39    2.74
   1  -6  16    3.07    2.55
   1   6  17    1.91    2.73
  -1   6 -17    2.62    1.52
   1  -6  17   -0.56    2.14
   1   6  18   -0.39    2.83
  -1   6 -18    3.60    2.49
   1  -6  18    0.12    1.33
   1   7 -16   -0.93    2.66
  -1   7  16    3.18    2.92
  -1  -7  16    3.09    2.35
  -1   7  15    3.09    2.94
   1   7 -15    3.51    2.73
   1  -7 -15    3.31    1.71
  -1  -7  15    0.67    2.52
  -1   7  14    7.72    3.21
   1   7 -14    9.91    3.38
   1  -7 -14    8.58    2.91
  -1  -7  14    8.04    3.08
  -1   7  13    1.69    1.68
   1   7 -13    1.47    1.68
   1  -7 -13    3.04    2.54
  -1  -7  13    3.73    1.66
   1   7 -12   27.17    2.74
   1  -7 -12   32.57    3.64
  -1  -7  12   29.35    2.66
   1   7 -11   35.64    4.34
   1  -7 -11   19.49    3.47
  -1  -7  11   32.86    3.82
   1   7 -10    4.53    2.52
  -1   7  10    0.20    0.80
   1  -7 -10   -1.57    2.08
  -1  -7  10    8.01    2.45
  -1   7   9   11.46    1.41
   1   7  -9   16.76    3.33
   1  -7  -9   15.15    2.89
   1   7  -8    9.29    2.96
  -1   7   8    5.43    1.25
   1  -7  -8    8.28    2.28
  -1  -7   8    4.79    2.74
  -1   7   7    2.96    1.40
   1   7  -7    6.30    2.84
   1  -7  -7    3.35    1.07
  -1  -7   7    8.24    1.70
   1  -7  -7    7.40    1.49
  -1   7   6    4.24    1.47
   1   7  -6    4.02    1.74
   1  -7  -6    2.67    0.72
  -1  -7   6    3.95    1.58
   1  -7  -6    5.81    1.95
   1   7  -5    3.95    1.66
  -1   7   5   -0.83    1.55
   1  -7  -5    2.40    1.16
  -1  -7   5    4.83    1.29
  -1  -7   5    4.39    1.53
   1  -7  -5    2.63    1.07
   1   7  -4   -1.77    1.42
  -1   7   4    1.23    1.44
   1  -7  -4    1.36    1.50
  -1  -7   4    0.22    1.12
  -1  -7   4    1.59    1.27
   1  -7  -4    1.25    1.01
   1   7  -3    7.00    1.75
  -1   7   3    6.83    1.28
   1  -7  -3    9.17    1.83
  -1  -7   3   10.03    1.00
  -1  -7   3    8.19    1.60
   1  -7  -3    4.84    0.92
   1   7  -2    6.85    1.67
  -1   7   2    6.18    2.14
   1  -7  -2    8.84    1.19
  -1  -7   2    8.88    1.46
  -1  -7   2    6.52    1.52
   1  -7  -2    4.62    1.43
   1   7  -1   32.52    3.30
  -1   7   1   22.48    2.81
   1  -7  -1   28.63    2.17
  -1  -7   1   25.42    1.93
  -1  -7   1   17.82    2.76
   1  -7  -1   17.50    1.91
   1   7   0    3.92    2.36
  -1   7   0    5.18    1.43
   1  -7   0    5.05    1.55
  -1  -7   0    4.83    0.96
  -1  -7   0    6.01    1.44
   1  -7   0    2.41    1.58
  -1   7  -1   12.05    1.86
   1   7   1   23.03    2.81
   1  -7   1   17.53    2.91
  -1  -7  -1   13.49    1.72
   1  -7   1   14.95    1.30
   1   7   2    6.52    2.16
  -1   7  -2    6.44    2.59
   1  -7   2    8.15    1.61
  -1  -7  -2    7.52    1.68
  -1  -7  -2    4.64    1.39
   1  -7   2    9.46    2.53
   1   7   3    1.45    1.17
  -1   7  -3    5.10    2.35
   1  -7   3    2.30    1.46
  -1  -7  -3    3.12    1.00
  -1  -7  -3    2.22    0.74
   1  -7   3    3.81    2.32
  -1   7  -4    0.05    2.17
   1   7   4   -0.02    1.60
  -1  -7  -4   -1.34    1.53
  -1  -7  -4    3.02    1.03
   1  -7   4    3.56    2.30
  -1   7  -5    4.72    2.59
   1   7   5    3.20    1.56
  -1  -7  -5    3.78    1.70
  -1  -7  -5    1.22    1.04
   1  -7   5    3.44    2.49
  -1   7  -6    7.62    2.61
   1   7   6    2.58    1.42
  -1  -7  -6    1.49    1.15
  -1  -7  -6    1.99    1.01
   1  -7   6    4.15    2.41
  -1   7  -7    1.83    2.42
   1   7   7    3.46    1.24
  -1  -7  -7    2.93    1.89
  -1  -7  -7    0.42    0.90
   1  -7   7    2.11    2.38
  -1   7  -8    3.33    2.79
   1   7   8    6.01    1.27
  -1  -7  -8    5.82    1.45
  -1  -7  -8    3.28    0.93
   1  -7   8    6.42    1.79
   1   7   9    5.21    1.17
  -1   7  -9    6.68    1.87
   1  -7   9    8.63    1.97
  -1  -7  -9    6.71    2.39
   1   7  10   16.14    2.00
   1   7  10   11.32    1.21
  -1   7 -10   15.32    2.30
   1  -7  10   14.49    2.26
  -1  -7 -10   17.83    2.00
   1   7  11    0.55    2.03
   1   7  11   -1.15    0.61
  -1   7 -11   -1.76    1.65
   1  -7  11    4.81    2.38
  -1  -7 -11   -1.03    2.11
   1   7  12    0.76    2.49
  -1   7 -12    3.80    1.78
  -1  -7 -12    1.71    1.55
   1  -7  12    7.78    2.78
   1   7  13    0.90    2.65
  -1   7 -13    4.35    2.76
   1  -7  13    3.47    1.70
   1   7  14    4.74    1.91
  -1   7 -14    8.50    3.05
   1  -7  14    2.71    1.74
   1   7  15    2.66    1.97
  -1   7 -15    1.77    2.80
   1  -7  15    4.89    2.57
   1   8 -13   -0.39    2.57
   1  -8 -13    1.30    2.36
  -1  -8  13    1.20    2.42
   1   8 -12    4.69    3.12
   1  -8 -12    2.32    1.71
  -1  -8  12    6.38    2.87
   1   8 -11    3.79    3.05
   1  -8 -11    4.22    2.47
  -1  -8  11    1.54    1.82
  -1   8  10    0.38    0.85
   1   8 -10    2.87    1.69
   1  -8 -10   -0.07    0.79
  -1  -8  10    1.08    1.50
   1  -8 -10    1.16    1.38
  -1   8   9    0.86    1.09
   1   8  -9    1.00    1.65
   1  -8  -9    0.14    0.98
  -1  -8   9    4.96    1.63
   1  -8  -9    0.61    2.17
   1   8  -8    2.28    1.69
  -1   8   8    2.00    1.25
   1  -8  -8    2.56    1.40
  -1  -8   8    1.57    1.00
  -1  -8   8    4.40    2.54
   1  -8  -8    1.72    1.09
   1   8  -7    0.09    1.57
  -1   8   7    0.89    1.27
   1  -8  -7   -1.03    1.93
  -1  -8   7    0.90    1.39
  -1  -8   7    6.45    2.32
   1  -8  -7   -0.01    1.07
   1   8  -6    5.69    1.89
  -1   8   6    3.23    1.60
   1  -8  -6    4.90    1.40
  -1  -8   6    3.68    1.62
  -1  -8   6    7.01    2.55
   1  -8  -6    2.29    1.28
   1   8  -5    3.31    1.68
  -1   8   5    1.72    1.60
   1  -8  -5    0.33    1.91
  -1  -8   5    2.17    1.48
  -1  -8   5    4.01    2.35
   1  -8  -5    1.99    1.26
   1   8  -4    3.00    1.47
  -1   8   4    0.47    1.59
   1  -8  -4    0.32    1.76
  -1  -8   4    1.67    1.40
  -1  -8   4    4.10    2.18
   1  -8  -4    0.45    0.80
   1   8  -3    3.81    1.68
  -1   8   3    5.74    2.03
   1  -8  -3    6.98    2.02
  -1  -8   3    6.83    1.10
  -1  -8   3    7.44    2.48
   1  -8  -3    2.59    1.51
   1   8  -2    3.21    1.70
  -1   8   2    5.77    1.35
   1  -8  -2    5.91    2.00
  -1  -8   2    8.50    1.70
  -1  -8   2    9.44    2.37
   1  -8  -2    6.46    1.67
   1   8  -1   -0.64    1.28
  -1   8   1    2.72    1.78
   1  -8  -1    2.07    1.02
  -1  -8   1   -0.70    1.41
  -1  -8   1   -1.28    1.82
   1  -8  -1    1.42    1.36
   1   8   0    2.04    1.45
  -1   8   0    2.62    2.18
   1  -8   0    4.52    1.76
  -1  -8   0    5.35    1.61
  -1  -8   0    0.60    1.08
   1  -8   0    7.44    2.07
  -1   8  -1    2.60    2.18
   1   8   1    5.68    2.04
   1  -8   1    2.81    2.15
  -1  -8  -1   -0.23    1.63
   1  -8   1    1.74    1.65
   1   8   2    5.95    2.07
  -1   8  -2    7.02    2.49
   1  -8   2    4.28    1.80
  -1  -8  -2    4.91    1.17
  -1  -8  -2    4.77    1.53
   1  -8   2    2.66    1.54
   1   8   3    4.15    1.84
  -1   8  -3    2.59    2.43
   1  -8   3   -0.15    1.67
  -1  -8  -3    1.78    1.70
  -1  -8  -3    4.18    1.40
   1  -8   3    1.01    1.50
   1   8   4    1.21    1.67
  -1   8  -4    0.50    1.56
   1  -8   4    2.50    1.11
  -1  -8  -4    2.62    1.15
  -1  -8  -4    1.47    1.26
   1  -8   4    1.69    1.51
   1   8   5   -0.65    1.51
  -1   8  -5    1.85    1.59
   1  -8   5    2.32    1.52
  -1  -8  -5    1.61    1.72
  -1  -8  -5    0.29    1.10
   1  -8   5    0.25    1.48
   1   8   6    4.04    1.07
  -1   8  -6    4.70    1.92
   1  -8   6    5.54    1.23
  -1  -8  -6    5.46    1.39
  -1  -8  -6    1.14    1.24
   1  -8   6    8.40    2.68
  -1   8  -7    2.64    1.66
   1   8   7    2.06    1.38
  -1  -8  -7    1.11    1.93
  -1  -8  -7    1.03    1.08
   1  -8   7    2.18    2.58
   1   8   8    1.16    1.38
  -1   8  -8    8.52    1.84
   1  -8   8    9.33    2.83
  -1  -8  -8    3.30    1.47
   1   8   9    3.88    0.82
  -1   8  -9    5.27    2.86
   1  -8   9    6.55    2.96
  -1  -8  -9    5.00    2.38
   1   8  10    5.93    1.10
  -1   8 -10    8.75    3.38
   1  -8  10    8.62    2.06
  -1  -8 -10    9.08    1.82
  -1   8 -11   11.48    3.64
  -1  -8 -11   15.34    2.97
   1  -8  11   10.41    2.28
  -1   8 -12   -0.05    2.53
  -1  -8 -12    0.08    1.40
   1  -8  12   -1.72    1.55
  -1   8 -13   -4.02    2.83
   1  -8  13    0.63    2.52
   1   9  -9    0.86    2.45
  -1   9   9   -0.08    0.65
   1  -9  -9    1.24    2.04
  -1  -9   9    0.30    1.00
  -1  -9   9    3.37    2.20
   1  -9  -9   -0.30    0.96
   1   9  -8    1.92    2.37
  -1   9   8    0.95    1.21
   1  -9  -8    1.72    2.16
  -1  -9   8    1.00    1.63
  -1  -9   8   -1.88    2.27
   1  -9  -8   -0.21    1.17
   1   9  -7    6.22    2.69
  -1   9   7    2.15    1.45
   1  -9  -7    2.24    2.25
  -1  -9   7    3.48    1.17
  -1  -9   7    0.77    1.68
   1  -9  -7    0.42    0.91
   1   9  -6    0.53    2.33
  -1   9   6    0.94    1.45
   1  -9  -6    2.20    2.07
  -1  -9   6   -0.66    1.60
  -1  -9   6    0.46    1.44
   1  -9  -6    0.89    1.26
   1   9  -5   -0.42    2.40
  -1   9   5   -0.68    1.55
   1  -9  -5    3.03    2.03
  -1  -9   5    0.89    1.00
  -1  -9   5    1.59    1.47
   1  -9  -5    1.05    1.37
   1   9  -4    3.90    2.30
  -1   9   4   -1.47    1.71
   1  -9  -4    1.43    1.99
  -1  -9   4    0.46    1.62
  -1  -9   4    2.44    1.37
   1  -9  -4    0.04    1.43
   1   9  -3    2.67    2.40
  -1   9   3    1.49    1.26
   1  -9  -3    2.31    2.08
  -1  -9   3    3.07    1.13
  -1  -9   3    2.06    1.50
   1  -9  -3   -0.13    1.63
   1   9  -2    9.12    2.65
  -1   9   2    4.76    2.24
   1  -9  -2    8.20    2.36
  -1  -9   2    6.13    2.05
  -1  -9   2    5.33    2.51
   1  -9  -2    4.08    1.93
   1   9  -1   10.23    2.71
  -1   9   1    8.11    2.39
   1  -9  -1    2.35    2.28
  -1  -9   1    6.05    1.35
  -1  -9   1   10.03    2.53
   1  -9  -1    7.07    2.10
   1   9   0    2.78    1.38
  -1   9   0    2.26    2.21
   1  -9   0    2.70    1.94
  -1  -9   0    2.02    1.86
  -1  -9   0    3.75    1.79
   1  -9   0    1.26    1.20
   1   9   1    1.38    1.26
  -1   9  -1    1.73    1.36
   1  -9   1    2.13    1.85
  -1  -9  -1    0.05    1.14
  -1  -9  -1    2.93    1.65
   1  -9   1    0.49    1.36
   1   9   2    3.99    2.13
  -1   9  -2    3.35    1.60
   1  -9   2    5.13    2.06
  -1  -9  -2    4.89    2.03
  -1  -9  -2    2.81    1.13
   1  -9   2    2.82    1.56
   1   9   3    3.04    1.77
  -1   9  -3    0.92    1.44
   1  -9   3    1.77    1.86
  -1  -9  -3    1.12    1.22
  -1  -9  -3    0.22    0.97
   1  -9   3    1.73    1.38
   1   9   4    1.06    1.17
  -1   9  -4    6.48    2.54
   1  -9   4    2.30    1.99
  -1  -9  -4    2.03    1.97
  -1  -9  -4    3.26    1.55
   1  -9   4    2.85    1.59
   1   9   5    0.15    1.54
  -1   9  -5    1.61    2.35
   1  -9   5    0.95    1.82
  -1  -9  -5    0.22    1.24
  -1  -9  -5    0.63    1.34
   1  -9   5    2.94    1.46
   1   9   6    0.95    1.40
  -1   9  -6    0.02    2.24
   1  -9   6    0.73    1.73
  -1  -9  -6    0.19    1.87
  -1  -9  -6    0.54    1.22
   1  -9   6   -0.44    1.41
   1   9   7    1.10    1.44
  -1   9  -7    1.35    2.60
   1  -9   7    4.38    2.03
  -1  -9  -7    1.25    1.39
  -1  -9  -7    0.54    1.30
   1  -9   7    4.30    1.65
  -1   9  -8    1.34    2.31
   1   9   8    1.35    1.15
   1  -9   8   -3.02    1.45
  -1  -9  -8   -0.80    1.96
   1  -9   8   -0.71    1.74
  -1   9  -9    0.78    1.77
   1  -9   9    2.47    2.42
  -2   0  23    0.29    2.13
  -2   0  22    1.77    2.28
  -2   0  21    2.39    1.55
  -2   0  20   -0.47    1.33
   2   0 -19    1.53    0.81
   2   0 -19    0.47    0.50
  -2   0  19    1.99    2.00
   2   0 -18    1.13    0.94
  -2   0  18    5.02    1.98
   2   0 -17   12.46    1.40
  -2   0  17    9.63    2.32
   2   0 -16    3.46    0.87
  -2   0  16    2.39    1.29
   2   0 -15   -0.11    0.94
  -2   0  15    2.96    1.15
   2   0 -14    0.54    0.79
  -2   0  14    0.90    1.55
   2   0 -13    3.01    0.80
  -2   0  13    2.26    1.66
   2   0 -12    9.21    0.93
  -2   0  12    9.85    1.72
   2   0 -11   22.09    1.16
  -2   0  11   23.24    1.97
   2   0 -10  119.22    2.74
  -2   0  10  122.41    3.72
   2   0  -9 1209.76   22.36
  -2   0   9 1171.21   23.49
   2   0  -8    5.24    0.94
  -2   0   8    5.79    1.39
   2   0  -7   53.19    1.62
  -2   0   7   52.62    2.16
   2   0  -6   18.81    1.07
  -2   0   6   19.19    1.50
   2   0  -5    0.27    0.45
   2   0  -5    0.60    0.47
  -2   0   5    0.46    0.63
   2   0  -4   83.23    1.57
  -2   0   4   84.36    1.39
   2   0  -3  462.71    6.75
  -2   0   3  477.56    6.95
   2   0  -2  266.29    3.51
   2   0  -2  262.84    3.46
  -2   0   2  271.62    3.59
   2   0  -1   56.39    0.76
  -2   0   1   55.39    0.75
   2   0   0    8.48    0.28
  -2   0   0    8.48    0.26
   2   0   1    9.13    0.26
  -2   0  -1    8.65    0.29
   2   0   2  282.05    3.70
  -2   0  -2  272.25    3.65
   2   0   3  116.71    1.60
  -2   0  -3  112.30    1.62
   2   0   4   29.51    0.70
  -2   0  -4   28.34    0.71
   2   0   5   28.48    1.03
  -2   0  -5   28.35    0.92
   2   0   6   25.84    1.28
  -2   0  -6   25.34    1.07
   2   0   7   41.55    1.48
  -2   0  -7   40.27    1.30
   2   0   8   94.77    2.49
  -2   0  -8   89.69    2.19
   2   0   9   26.76    1.35
  -2   0  -9   25.53    1.20
   2   0  10   26.84    1.48
  -2   0 -10   24.40    1.09
   2   0  11    9.53    1.09
  -2   0 -11    8.95    0.77
   2   0  12   20.45    1.45
  -2   0 -12   23.10    1.12
   2   0  13   11.51    1.31
  -2   0 -13   15.76    0.94
   2   0  14   26.44    2.20
   2   0  14   16.69    1.46
  -2   0 -14   21.09    1.06
   2   0  15    0.04    2.11
   2   0  15    1.30    0.69
  -2   0 -15    0.11    0.77
   2   0  16   -0.16    2.08
   2   0  16    0.56    0.62
  -2   0 -16   -0.01    0.52
   2   0  17   -1.85    1.40
   2   0  17    0.98    0.61
  -2   0 -17    0.19    0.65
   2   0  18    3.31    2.16
   2   0  18    0.55    0.57
  -2   0 -18    0.71    0.47
   2   0  19    1.27    2.10
  -2   0 -19    0.08    0.40
   2   0  20   -0.09    1.41
   2   0  21    0.42    2.35
   2   0  22    2.50    2.69
  -2   1  22    3.08    1.63
  -2  -1  22    0.86    2.24
   2   1 -21    0.54    0.87
  -2   1  21    0.04    1.45
  -2  -1  21    0.40    1.81
   2   1 -20    2.19    0.97
  -2   1  20    3.40    2.21
  -2  -1  20   -1.06    1.19
   2   1 -19   -0.15    0.88
  -2   1  19   -0.91    1.83
  -2  -1  19    1.26    1.42
   2   1 -18    1.39    1.00
  -2   1  18   -0.10    2.00
  -2  -1  18    0.62    1.50
   2   1 -17    1.22    1.09
  -2   1  17    0.48    1.94
  -2  -1  17    0.67    0.92
   2   1 -16    1.78    1.10
  -2   1  16    1.10    1.88
   2  -1 -16    1.31    0.27
   2  -1 -16    0.85    0.32
  -2  -1  16    1.44    0.84
   2   1 -15    5.12    1.31
  -2   1  15    2.79    1.25
   2  -1 -15    1.77    0.30
  -2  -1  15   -0.64    1.30
   2   1 -14   11.96    1.47
  -2   1  14   12.95    1.58
   2  -1 -14   12.64    0.49
   2  -1 -14   11.50    0.65
  -2  -1  14   10.69    2.13
   2   1 -13    1.48    1.05
  -2   1  13   -0.60    1.05
   2  -1 -13    1.86    0.24
   2  -1 -13    1.17    0.55
  -2  -1  13    1.55    0.96
  -2  -1  13    1.93    0.95
   2   1 -12   29.37    1.79
  -2   1  12   33.35    1.79
   2  -1 -12   32.44    0.73
   2  -1 -12   31.92    0.88
  -2  -1  12   32.38    2.33
  -2  -1  12   27.36    1.58
   2   1 -11    2.04    0.99
  -2   1  11    2.84    0.88
   2  -1 -11    1.41    0.52
   2  -1 -11    1.52    0.29
  -2  -1  11    2.40    1.27
  -2  -1  11    0.77    0.84
   2   1 -10    8.63    1.30
  -2   1  10   10.23    1.12
   2  -1 -10    9.19    0.72
   2  -1 -10    9.66    0.38
  -2  -1  10    8.82    1.54
  -2  -1  10    7.72    0.77
   2   1  -9  427.96    8.82
  -2   1   9  438.06    9.25
   2  -1  -9  442.78    7.03
   2  -1  -9  432.88    6.22
  -2  -1   9  430.01    8.30
  -2  -1   9  435.44    8.39
  -2   1   8  669.69   13.34
   2   1  -8  662.31   12.04
   2  -1  -8  703.75   11.21
   2  -1  -8  691.49   10.30
   2  -1  -8  657.70   13.60
  -2  -1   8  663.26   12.40
  -2   1   7   58.03    1.64
   2   1  -7   59.41    2.26
   2  -1  -7   58.62    1.14
   2  -1  -7   57.90    0.97
   2  -1  -7   57.49    2.63
  -2  -1   7   58.19    2.14
   2   1  -6   35.58    1.89
  -2   1   6   34.76    1.61
   2  -1  -6   34.36    2.06
   2  -1  -6   35.24    0.78
  -2  -1   6   37.02    1.82
   2   1  -5   77.35    2.24
  -2   1   5   74.01    1.86
  -2   1   5   73.67    1.04
   2  -1  -5   76.68    2.28
   2  -1  -5   73.90    1.27
  -2  -1   5   74.32    2.13
   2   1  -4   37.80    0.95
  -2   1   4   38.73    1.15
  -2   1   4   37.07    0.63
   2  -1  -4   38.70    0.97
   2  -1  -4   38.26    0.74
  -2  -1   4   38.67    1.23
   2   1  -3   25.45    0.66
  -2   1   3   23.93    0.67
  -2   1   3   24.37    0.53
   2  -1  -3   24.97    0.68
   2  -1  -3   24.29    0.56
  -2  -1   3   26.05    0.65
   2   1  -2  119.74    1.80
  -2   1   2  115.42    1.84
  -2   1   2  115.13    1.56
   2  -1  -2  115.46    2.00
   2  -1  -2  116.71    1.70
  -2  -1   2  118.65    1.94
   2   1  -1  641.78    9.52
  -2   1   1  640.37    9.30
   2  -1  -1  652.17    9.61
   2   1   0  188.94    2.35
   2   1   0  185.82    2.49
  -2   1   0  180.53    2.65
   2  -1   0  186.99    2.60
   2   1   1  189.41    2.50
  -2   1  -1  191.49    2.88
   2  -1   1  192.83    2.76
   2   1   2   39.89    0.80
  -2   1  -2   40.91    1.05
   2   1   2   39.87    0.64
   2  -1   2   41.22    0.84
   2   1   3  188.29    2.84
  -2   1  -3  191.79    2.99
   2   1   3  194.57    2.51
   2  -1   3  194.11    3.36
   2   1   4  177.16    3.13
  -2   1  -4  175.17    3.36
   2   1   4  174.68    2.22
   2  -1   4  179.86    3.05
   2   1   5  265.92    4.99
  -2   1  -5  264.72    5.17
   2   1   5  275.28    3.56
   2  -1   5  266.89    4.72
  -2  -1  -5  262.20    3.41
   2   1   6   33.22    1.62
  -2   1  -6   33.05    1.82
   2  -1   6   33.91    1.32
  -2  -1  -6   33.20    0.56
   2   1   7   76.73    2.40
  -2   1  -7   72.56    2.39
   2   1   7   75.95    1.43
   2  -1   7   74.79    2.56
  -2  -1  -7   72.03    1.04
   2   1   8  152.43    4.87
  -2   1  -8  162.66    4.96
   2   1   8  154.80    2.70
   2  -1   8  160.55    4.31
  -2  -1  -8  144.91    2.03
   2   1   9   53.66    3.22
  -2   1  -9   45.14    2.23
   2   1   9   50.41    1.23
   2  -1   9   49.32    2.24
  -2  -1  -9   48.00    0.81
   2   1  10   12.88    2.23
   2   1  10   13.22    0.64
  -2   1 -10   13.39    1.26
   2  -1  10   13.58    1.34
  -2  -1 -10   12.80    0.42
   2   1  11    8.22    1.35
   2   1  11    8.56    0.52
  -2   1 -11    7.46    0.76
   2  -1  11    9.20    1.18
  -2  -1 -11    7.65    0.35
   2   1  12    2.14    1.15
   2   1  12    0.98    0.38
  -2   1 -12   -0.45    0.94
   2  -1  12    0.88    0.95
  -2  -1 -12    1.29    0.26
   2   1  13   73.32    3.88
  -2   1 -13   55.21    2.32
   2  -1  13   50.92    1.89
  -2  -1 -13   58.14    1.00
   2   1  14    3.47    2.20
  -2   1 -14    2.43    0.69
   2  -1  14    1.48    1.11
   2   1  15    2.71    2.23
  -2   1 -15    0.97    0.94
   2  -1  15    0.20    1.02
   2   1  16    6.65    1.83
  -2   1 -16    5.46    1.17
   2  -1  16    4.35    1.22
   2   1  17    6.90    1.91
  -2   1 -17    7.51    1.16
   2  -1  17    4.47    1.26
   2  -1  17    6.57    1.79
   2   1  18   -0.06    2.12
  -2   1 -18    0.51    0.77
   2  -1  18    0.46    0.88
   2  -1  18   -1.52    2.07
   2   1  19    2.52    2.57
  -2   1 -19    1.40    0.84
   2  -1  19    1.22    0.96
   2  -1  19    1.07    2.20
   2   1  20    0.33    1.55
  -2   1 -20    0.51    0.94
   2  -1  20   -0.71    0.84
   2  -1  20   -2.96    1.42
   2   1  21    1.58    1.65
   2  -1  21   -2.02    2.27
   2   1  22   -0.16    2.17
   2  -1  22    0.10    2.09
   2   2 -22    1.13    1.22
  -2   2  22    1.29    1.66
  -2  -2  22    1.06    2.05
   2   2 -21    1.96    1.39
  -2   2  21   -0.89    1.60
  -2  -2  21    2.36    1.85
   2   2 -20    0.26    1.13
  -2   2  20    0.99    2.08
  -2  -2  20   -0.32    0.96
   2   2 -19    3.93    1.45
  -2   2  19   -0.90    2.28
  -2  -2  19   -0.76    1.59
   2   2 -18   -0.03    0.76
  -2   2  18   -1.12    1.92
  -2  -2  18    1.07    1.25
   2   2 -17   11.09    1.95
  -2   2  17    9.35    2.59
  -2  -2  17    6.97    1.24
  -2  -2  17    9.97    1.11
   2   2 -16    8.04    1.70
  -2   2  16    5.91    2.31
  -2  -2  16    5.06    1.53
  -2  -2  16    7.37    1.50
   2   2 -15    2.25    1.36
  -2   2  15    1.13    1.82
  -2  -2  15    1.57    1.13
  -2  -2  15    1.33    1.26
   2   2 -14   -1.70    1.34
  -2   2  14    2.46    1.61
  -2  -2  14    1.10    0.64
  -2  -2  14    1.12    1.25
   2   2 -13   24.24    2.18
  -2   2  13   28.14    2.48
  -2  -2  13   29.82    2.06
   2   2 -12   22.91    2.01
  -2   2  12   27.10    2.23
  -2  -2  12   21.29    1.87
  -2   2  11   36.02    2.31
   2   2 -11   33.58    2.16
   2  -2 -11   34.51    1.93
  -2  -2  11   34.38    1.50
  -2   2  10    9.79    1.01
   2   2 -10    8.21    1.02
   2  -2 -10    7.80    1.95
  -2  -2  10    8.90    1.40
  -2   2   9  267.73    5.58
   2   2  -9  257.91    6.05
   2  -2  -9  258.20    3.52
   2  -2  -9  267.92    3.79
   2  -2  -9  264.09    6.70
  -2  -2   9  259.58    5.89
   2   2  -8  119.68    3.19
  -2   2   8  122.18    3.45
   2  -2  -8  125.24    3.44
   2  -2  -8  125.36    2.05
  -2  -2   8  124.03    3.85
   2   2  -7   84.31    3.31
  -2   2   7   89.90    2.17
  -2   2   7   88.19    1.23
   2  -2  -7   86.78    2.48
   2  -2  -7   84.42    2.00
  -2  -2   7   86.42    2.42
   2   2  -6   26.21    1.44
  -2   2   6   27.11    1.46
  -2   2   6   27.61    0.72
   2  -2  -6   27.88    1.36
   2  -2  -6   28.32    1.11
  -2  -2   6   26.64    1.45
   2   2  -5   18.98    2.03
  -2   2   5   20.79    1.15
  -2   2   5   20.02    0.73
   2  -2  -5   19.81    1.09
   2  -2  -5   20.44    1.21
  -2  -2   5   19.21    1.27
   2   2  -4  123.95    2.90
  -2   2   4  127.55    2.70
  -2   2   4  121.15    2.28
   2  -2  -4  125.00    2.83
   2  -2  -4  126.60    2.52
  -2  -2   4  126.49    2.84
   2   2  -3   44.74    2.22
  -2   2   3   44.22    1.33
  -2   2   3   44.70    1.35
   2  -2  -3   43.51    1.12
   2  -2  -3   46.83    1.54
  -2  -2   3   45.19    1.45
  -2   2   2   92.94    2.08
   2   2  -2   94.04    2.59
   2  -2  -2   94.59    1.77
  -2  -2   2   93.15    2.52
   2  -2  -2   92.79    1.79
   2   2  -1   64.14    1.38
  -2   2   1   61.76    1.75
   2  -2  -1   66.29    1.87
  -2  -2   1   63.53    1.85
  -2  -2   1   62.51    1.12
   2   2   0  180.91    2.68
   2   2   0  183.87    2.93
  -2   2   0  186.06    3.59
   2  -2   0  183.26    3.19
  -2  -2   0  184.68    3.00
  -2  -2   0  182.53    2.79
   2   2   1 1826.55   32.58
   2   2   1 1842.93   33.03
  -2   2  -1 1843.19   33.69
   2  -2   1 1820.01   34.22
  -2  -2  -1 1880.91   33.42
  -2  -2  -1 1826.82   32.84
   2   2   2  206.04    3.34
   2   2   2  204.30    2.95
  -2   2  -2  200.21    4.34
   2  -2   2  205.61    3.83
  -2  -2  -2  205.43    3.49
  -2  -2  -2  201.37    3.74
   2   2   3  150.53    2.66
   2   2   3  151.67    2.22
  -2   2  -3  154.33    4.01
  -2  -2  -3  150.16    2.92
   2  -2   3  155.34    4.14
   2   2   4   45.25    1.71
   2   2   4   47.80    0.81
  -2   2  -4   49.01    1.76
  -2  -2  -4   48.24    2.33
   2  -2   4   47.88    1.81
   2   2   5   67.44    2.49
   2   2   5   70.64    1.54
  -2   2  -5   67.36    2.10
   2   2   5   67.53    0.99
   2  -2   5   68.22    3.04
   2   2   6    3.60    0.98
   2   2   6    5.68    0.58
  -2   2  -6    6.29    1.05
   2   2   6    5.71    0.27
   2  -2   6    5.11    1.09
   2   2   7    7.74    1.88
   2   2   7    9.27    0.49
  -2   2  -7   14.62    1.80
   2  -2   7   10.44    2.10
   2   2   8    0.98    1.60
  -2   2  -8   -0.50    1.48
   2  -2   8    1.47    0.92
   2   2   9   39.54    2.67
  -2   2  -9   39.53    2.27
   2  -2   9   36.80    2.21
   2   2  10   25.51    2.38
  -2   2 -10   23.30    1.87
   2  -2  10   20.80    1.26
   2   2  11    3.64    1.82
  -2   2 -11    4.83    0.98
   2  -2  11    3.91    1.42
   2   2  12   65.89    3.69
  -2   2 -12   51.34    2.69
   2  -2  12   59.17    2.70
   2   2  13   33.73    2.38
  -2   2 -13   26.19    2.24
   2  -2  13   23.44    2.29
   2   2  14   15.92    2.05
  -2   2 -14   20.48    2.52
   2  -2  14   12.68    1.99
   2   2  15   14.20    2.09
  -2   2 -15    9.71    1.73
   2  -2  15    9.16    1.80
   2   2  16    4.42    2.43
  -2   2 -16    3.85    1.34
   2  -2  16   -0.04    1.41
   2  -2  16    0.06    1.41
   2   2  17    2.90    2.57
  -2   2 -17    2.79    1.32
   2  -2  17    2.17    1.38
   2   2  18    1.13    2.09
  -2   2 -18    0.48    1.03
   2  -2  18   -1.27    1.14
   2   2  19    0.39    2.37
  -2   2 -19   -0.39    1.03
   2  -2  19    0.06    1.11
   2   2  20    3.79    1.65
  -2   2 -20   -0.36    1.06
   2  -2  20    0.42    0.75
   2  -2  20   -0.47    1.37
   2   2  21    2.00    1.81
  -2   2 -21    0.57    1.12
   2  -2  21    0.86    1.15
   2  -2  21    4.73    2.35
   2   2  22    0.69    2.63
   2  -2  22    0.85    1.47
   2   3 -21    1.84    1.60
  -2   3  21    0.12    2.57
  -2  -3  21   -0.25    1.78
   2   3 -20   -0.26    1.49
  -2   3  20    1.66    2.26
  -2  -3  20    0.56    1.50
   2   3 -19    0.87    1.48
  -2   3  19   -0.31    2.21
  -2  -3  19   -0.10    0.93
  -2  -3  19    0.59    0.86
   2   3 -18   -2.47    1.59
  -2   3  18    1.99    2.21
  -2  -3  18   -0.03    1.38
  -2  -3  18   -1.18    1.46
   2   3 -17    2.39    1.57
  -2   3  17    1.33    2.08
  -2  -3  17   -0.59    1.24
  -2  -3  17    0.87    0.93
   2   3 -16    6.71    1.40
  -2   3  16    7.47    2.46
  -2  -3  16    6.77    1.91
   2   3 -15   25.19    2.67
  -2   3  15   22.51    3.03
  -2  -3  15   25.47    2.45
   2   3 -14    3.11    1.13
  -2   3  14    2.05    2.03
  -2  -3  14    2.55    1.10
   2   3 -13    9.30    2.28
  -2   3  13   15.61    2.37
  -2   3  12   23.69    1.72
   2   3 -12   22.66    2.68
   2  -3 -12   21.01    2.93
  -2  -3  12   18.94    2.35
  -2   3  11   14.06    1.28
   2   3 -11   12.18    2.14
   2  -3 -11   13.14    1.59
  -2  -3  11   10.19    1.94
  -2   3  10    5.57    1.47
   2   3 -10    6.14    1.80
   2  -3 -10    5.05    1.95
  -2  -3  10    5.50    1.03
  -2   3   9   13.02    0.39
  -2   3   9   11.81    1.63
   2   3  -9   13.08    1.32
   2  -3  -9   11.35    0.56
   2  -3  -9   14.18    2.02
   2   3  -8    8.76    2.01
  -2   3   8   13.34    0.99
  -2   3   8   10.91    0.51
   2  -3  -8   11.32    1.23
   2  -3  -8   11.57    0.63
  -2  -3   8   10.33    1.80
   2   3  -7  146.40    4.75
  -2   3   7  153.82    3.89
  -2   3   7  146.37    2.44
   2  -3  -7  155.34    3.72
   2  -3  -7  147.81    2.77
  -2  -3   7  146.65    4.58
   2   3  -6    8.67    1.31
  -2   3   6    8.24    1.15
  -2   3   6    8.19    0.77
   2  -3  -6    8.39    1.06
   2  -3  -6    8.12    0.97
  -2  -3   6    8.60    2.02
   2   3  -5   36.31    1.94
  -2   3   5   34.70    1.23
  -2   3   5   37.94    1.51
   2  -3  -5   34.31    1.36
   2  -3  -5   38.91    2.15
  -2  -3   5   33.60    2.63
   2   3  -4   11.60    2.13
  -2   3   4   13.01    0.80
  -2   3   4   14.15    1.22
   2  -3  -4   13.39    0.89
   2  -3  -4   13.02    1.37
  -2  -3   4   15.22    2.02
  -2   3   3   20.84    1.51
   2   3  -3   23.33    2.28
   2  -3  -3   21.17    1.65
  -2  -3   3   21.20    2.12
   2  -3  -3   22.38    1.21
  -2   3   2   29.98    1.79
   2   3  -2   30.50    1.53
   2  -3  -2   29.53    1.30
  -2  -3   2   30.41    2.18
   2  -3  -2   29.54    1.33
   2   3  -1  268.64    5.22
  -2   3   1  269.91    5.04
   2  -3  -1  258.72    4.63
   2  -3  -1  271.99    5.15
  -2  -3   1  271.56    5.92
  -2  -3   1  264.46    4.13
   2   3   0   12.77    1.01
  -2   3   0   10.32    1.80
   2  -3   0   10.71    1.19
  -2  -3   0   11.79    1.05
  -2  -3   0   11.60    0.52
   2   3   1   86.81    1.81
   2   3   1   87.91    1.63
  -2   3  -1   90.23    2.51
   2  -3   1   92.40    3.42
  -2  -3  -1   89.40    2.76
  -2  -3  -1   88.16    2.02
   2   3   2    1.81    0.55
   2   3   2    1.91    0.30
  -2   3  -2    1.07    1.01
   2  -3   2    1.19    1.70
  -2  -3  -2    1.91    0.65
  -2  -3  -2    2.17    0.62
   2   3   3   87.45    1.98
   2   3   3   87.78    1.67
  -2   3  -3   83.12    3.43
   2  -3   3   89.37    2.70
  -2  -3  -3   83.99    2.26
  -2  -3  -3   86.11    2.07
   2   3   4   69.06    1.98
   2   3   4   69.77    1.37
  -2   3  -4   59.90    3.72
   2  -3   4   68.45    3.58
  -2  -3  -4   66.05    1.84
  -2  -3  -4   68.46    1.99
   2   3   5  236.39    4.59
   2   3   5  232.03    3.65
   2  -3   5  228.74    6.35
  -2  -3  -5  233.31    5.68
   2   3   6   18.45    1.63
   2   3   6   20.39    0.61
  -2   3  -6   15.38    2.45
  -2  -3  -6   19.98    2.28
   2  -3   6   20.10    1.71
   2   3   7   48.38    1.76
   2   3   7   47.08    1.06
  -2   3  -7   44.61    2.84
   2  -3   7   47.78    2.99
  -2  -3  -7   48.24    2.02
   2   3   8   27.76    1.40
   2   3   8   26.68    0.51
   2   3   8   26.76    0.63
  -2   3  -8   25.97    1.56
   2  -3   8   26.58    2.28
   2   3   9   57.04    2.86
  -2   3  -9   59.54    2.30
   2  -3   9   56.70    2.17
   2   3  10   22.04    2.17
  -2   3 -10   13.01    1.44
   2  -3  10   16.54    2.10
   2   3  11   25.56    2.67
  -2   3 -11   22.19    2.45
   2  -3  11   22.91    1.70
   2   3  12   43.71    3.27
  -2   3 -12   37.14    2.99
   2  -3  12   42.61    3.05
   2   3  13   68.63    4.02
  -2   3 -13   57.80    2.90
   2  -3  13   51.11    3.47
   2   3  14   28.51    3.12
  -2   3 -14   20.04    1.67
   2  -3  14   18.15    2.56
   2   3  15    3.40    2.60
  -2   3 -15    5.84    1.83
   2  -3  15    4.64    1.83
   2   3  16    6.87    2.83
  -2   3 -16    6.57    1.91
   2  -3  16    6.28    2.01
   2   3  17    2.52    2.49
  -2   3 -17   -2.18    1.51
   2  -3  17   -1.84    1.56
   2   3  18    1.68    2.50
  -2   3 -18    1.69    1.60
   2  -3  18   -0.05    1.49
   2   3  19    0.69    1.61
  -2   3 -19    0.61    0.89
   2  -3  19    0.01    1.42
   2   3  20    0.42    1.66
  -2   3 -20    1.19    1.48
   2  -3  20    0.99    1.43
   2   3  21    1.67    1.88
  -2   3 -21    2.55    1.47
   2  -3  21    0.41    0.97
   2  -3  21    0.97    1.40
   2   4 -21    0.00    1.86
  -2   4  21    0.72    2.60
  -2  -4  21    0.26    1.66
   2   4 -20   -0.38    1.55
  -2   4  20    2.58    2.29
  -2  -4  20    0.25    1.45
  -2  -4  20   -0.75    1.36
   2   4 -19    1.33    2.00
  -2   4  19    3.72    2.63
  -2  -4  19    1.83    1.61
  -2  -4  19    2.99    1.81
   2   4 -18    0.45    1.08
  -2   4  18    1.28    2.19
  -2  -4  18   -0.20    1.02
   2   4 -17   -2.25    1.97
  -2   4  17   -0.08    2.22
  -2  -4  17   -0.16    1.75
   2   4 -16    7.55    1.52
  -2   4  16    9.19    2.74
  -2  -4  16    7.45    2.23
   2   4 -15   -0.74    1.89
  -2   4  15   -0.94    2.13
  -2  -4  15    2.57    1.15
  -2   4  14    5.22    1.60
   2  -4 -14    3.20    1.80
  -2  -4  14   10.88    2.33
  -2   4  13   11.12    1.63
   2   4 -13    9.35    1.60
   2  -4 -13    8.69    2.89
  -2   4  12    3.92    1.30
   2   4 -12   10.08    2.55
   2  -4 -12    4.52    1.60
  -2  -4  12    3.25    2.14
  -2   4  11   19.83    2.16
   2   4 -11   14.12    2.65
   2  -4 -11   17.01    2.79
  -2  -4  11   18.37    1.69
  -2   4  10    2.42    0.35
   2   4 -10    0.70    1.25
  -2   4  10    4.44    1.56
  -2  -4  10    3.31    1.85
   2  -4 -10    5.34    1.93
   2   4  -9    6.55    2.13
  -2   4   9    6.28    0.48
  -2   4   9    6.64    1.08
   2  -4  -9    8.99    1.38
  -2  -4   9    5.48    2.03
   2  -4  -9    5.50    0.62
  -2   4   8   17.90    0.85
  -2   4   8   21.36    1.86
   2  -4  -8   18.77    0.97
  -2  -4   8   24.54    2.39
   2  -4  -8   20.87    2.29
   2   4  -7   15.55    2.16
  -2   4   7    9.93    0.79
  -2   4   7   11.40    1.02
   2  -4  -7    9.66    1.76
  -2  -4   7   11.13    1.97
   2  -4  -7    9.49    0.94
   2   4  -6   76.65    2.69
  -2   4   6   83.00    2.79
  -2   4   6   78.21    2.01
   2  -4  -6   78.81    2.88
   2  -4  -6   76.62    2.22
  -2  -4   6   78.60    2.60
  -2   4   5    6.86    1.00
   2   4  -5    6.65    1.30
   2  -4  -5    5.63    0.75
  -2  -4   5    6.44    1.15
   2  -4  -5    7.86    0.92
  -2   4   4   31.17    1.71
   2   4  -4   33.47    2.78
   2  -4  -4   33.32    1.83
  -2  -4   4   36.10    1.83
   2  -4  -4   33.38    1.34
  -2   4   3   30.76    2.01
   2   4  -3   33.53    2.86
   2  -4  -3   34.11    2.11
  -2  -4   3   34.21    1.81
   2  -4  -3   33.17    1.25
   2   4  -2   15.59    2.36
  -2   4   2   17.11    1.28
   2  -4  -2   15.78    1.27
   2  -4  -2   17.47    1.95
  -2  -4   2   17.06    2.26
  -2  -4   2   17.51    0.84
   2   4  -1   21.60    2.40
  -2   4   1   20.34    2.20
   2  -4  -1   23.74    1.41
   2  -4  -1   20.62    2.33
  -2  -4   1   22.60    2.24
  -2  -4   1   22.82    1.02
   2   4   0    9.55    1.89
  -2   4   0    9.33    2.02
   2  -4   0   13.01    2.13
  -2  -4   0    8.79    1.86
  -2  -4   0    9.33    0.87
   2   4   1   18.90    2.04
  -2   4  -1   15.83    1.57
   2  -4   1   16.80    2.52
  -2  -4  -1   15.96    1.26
  -2  -4  -1   19.95    0.86
   2   4   2  225.92    4.24
   2   4   2  232.81    4.49
  -2   4  -2  227.71    6.34
   2  -4   2  229.51    5.33
  -2  -4  -2  226.69    5.24
  -2  -4  -2  227.34    4.39
   2   4   3   83.33    1.96
   2   4   3   82.24    1.75
  -2   4  -3   79.43    3.70
   2  -4   3   84.08    2.83
  -2  -4  -3   79.13    2.59
  -2  -4  -3   80.49    2.15
   2   4   4  129.21    2.80
   2   4   4  132.83    2.62
  -2   4  -4  121.69    4.40
   2  -4   4  126.47    4.59
  -2  -4  -4  125.12    2.97
  -2  -4  -4  129.45    3.03
   2   4   5   47.11    1.85
  -2   4  -5   46.24    2.90
   2   4   5   48.70    1.27
  -2  -4  -5   47.89    2.36
  -2  -4  -5   48.20    1.62
   2  -4   5   48.32    2.99
   2   4   6    6.03    1.17
   2   4   6    5.56    0.53
  -2   4  -6    4.86    1.81
   2  -4   6    4.36    1.86
  -2  -4  -6    5.74    1.59
   2   4   7    5.35    0.85
   2   4   7    5.60    0.48
  -2   4  -7    3.74    1.90
   2  -4   7    3.86    1.20
  -2  -4  -7    5.25    1.10
   2   4   8   13.49    1.69
   2   4   8   11.61    0.56
  -2   4  -8    7.41    2.35
   2  -4   8   10.90    2.25
  -2  -4  -8   14.06    2.09
   2   4   9   55.12    2.80
   2   4   9   50.79    0.96
  -2   4  -9   51.49    2.47
   2  -4   9   48.01    3.37
  -2  -4  -9   54.16    2.50
   2   4  10   10.87    1.34
  -2   4 -10   10.49    1.57
   2  -4  10    7.58    1.52
   2   4  11    1.66    1.14
  -2   4 -11    1.50    1.27
   2  -4  11    1.60    2.03
   2   4  12   72.31    3.12
  -2   4 -12   63.14    4.12
   2  -4  12   53.09    4.16
   2   4  13   23.17    2.05
  -2   4 -13   20.89    3.04
   2  -4  13   17.15    1.93
   2   4  14   13.19    1.97
  -2   4 -14   13.38    1.71
   2  -4  14   14.66    2.65
   2   4  15    6.37    2.72
  -2   4 -15    7.06    1.42
   2  -4  15    5.47    1.44
   2   4  16   -0.38    1.45
  -2   4 -16    2.36    1.78
   2  -4  16    1.20    1.82
   2   4  17    1.39    1.39
  -2   4 -17   -1.82    1.83
   2  -4  17   -1.70    1.61
   2   4  18   -2.00    1.51
  -2   4 -18    0.42    1.01
   2  -4  18    0.77    1.53
   2   4  19    0.87    1.88
  -2   4 -19    4.06    2.02
   2  -4  19    2.50    1.84
   2   4  20    3.61    2.08
  -2   4 -20    3.67    1.97
   2  -4  20    1.14    1.79
   2   5 -19    0.28    2.08
  -2   5  19    0.73    2.73
  -2  -5  19    0.86    1.16
   2   5 -18    0.23    1.30
  -2   5  18   -1.61    2.47
  -2  -5  18    1.49    1.77
   2   5 -17    6.58    2.37
  -2   5  17    5.07    2.91
  -2  -5  17    2.29    2.28
   2   5 -16    6.49    2.79
  -2   5  16   14.58    3.01
  -2  -5  16    7.09    1.64
  -2   5  15   13.16    2.09
   2   5 -15   10.16    1.78
   2  -5 -15   11.23    2.05
  -2  -5  15    9.99    1.74
  -2   5  14    2.40    1.57
   2   5 -14    6.09    2.52
   2  -5 -14    4.79    2.63
  -2   5  13   22.38    2.18
   2   5 -13   20.12    3.32
   2  -5 -13   22.60    2.40
  -2  -5  13   25.20    3.26
  -2   5  12    8.06    2.29
   2   5 -12    7.36    1.72
   2  -5 -12    7.97    2.68
  -2  -5  12    6.67    1.68
  -2   5  11   11.95    2.30
   2   5 -11    9.18    1.81
   2  -5 -11   14.11    1.82
  -2  -5  11   11.75    1.78
  -2   5  10    6.89    0.80
   2   5 -10    5.47    2.82
  -2   5  10    6.49    1.35
  -2  -5  10   11.10    2.58
   2  -5 -10    9.21    2.46
  -2   5   9    5.57    1.85
   2   5  -9   10.92    2.68
   2  -5  -9    5.47    2.18
  -2  -5   9   13.89    2.64
   2   5  -8    0.82    2.09
  -2   5   8    1.39    0.73
  -2   5   8    1.57    1.42
   2  -5  -8    3.93    1.19
  -2  -5   8    0.62    1.98
   2  -5  -8    0.90    0.52
   2   5  -7   25.74    2.10
  -2   5   7   25.42    1.48
   2  -5  -7   30.60    2.59
  -2  -5   7   26.68    2.84
  -2   5   6   12.79    1.38
   2   5  -6   15.34    1.71
   2  -5  -6   12.81    1.28
  -2  -5   6   16.83    2.58
   2  -5  -6   19.61    1.95
  -2   5   5    7.56    1.29
   2   5  -5    8.48    2.25
   2  -5  -5    5.59    1.33
  -2  -5   5    7.40    2.20
   2  -5  -5    9.58    1.04
  -2   5   4   41.73    1.70
   2   5  -4   49.02    3.16
   2  -5  -4   36.67    2.21
  -2  -5   4   44.95    2.92
   2  -5  -4   47.84    1.75
   2   5  -3   68.95    3.56
  -2   5   3   51.33    2.59
   2  -5  -3   62.61    1.95
  -2  -5   3   65.76    1.83
  -2  -5   3   62.24    3.26
   2  -5  -3   54.27    1.98
   2   5  -2    5.42    1.94
  -2   5   2    4.22    1.01
   2  -5  -2    7.09    1.26
  -2  -5   2    6.83    0.82
  -2  -5   2    5.42    1.74
   2  -5  -2    4.64    1.00
   2   5  -1    3.38    1.63
  -2   5   1    0.59    1.41
   2  -5  -1    1.69    1.08
  -2  -5   1    2.12    0.50
  -2  -5   1   -0.33    1.43
   2  -5  -1    1.50    1.44
   2   5   0   36.56    2.55
  -2   5   0   32.92    2.48
   2  -5   0   34.19    1.80
  -2  -5   0   35.42    1.17
  -2  -5   0   32.77    2.24
   2  -5   0   31.94    2.44
  -2   5  -1   18.87    1.49
   2   5   1   18.49    2.01
  -2  -5  -1   19.73    0.94
  -2  -5  -1   15.10    1.23
   2  -5   1   18.38    1.52
  -2   5  -2    3.20    1.21
   2   5   2    4.22    0.94
  -2  -5  -2    5.03    0.74
  -2  -5  -2    2.69    1.30
   2  -5   2    5.03    1.16
  -2   5  -3   29.21    1.98
   2   5   3   23.15    2.01
  -2  -5  -3   29.45    1.79
  -2  -5  -3   24.53    1.71
   2  -5   3   28.32    1.88
   2   5   4   21.58    1.50
  -2   5  -4   13.75    2.72
   2   5   4   17.33    1.28
  -2  -5  -4   21.68    1.89
  -2  -5  -4   15.01    1.53
   2  -5   4   20.20    1.71
   2   5   5   60.65    1.95
  -2   5  -5   53.05    3.50
  -2  -5  -5   59.97    2.86
   2  -5   5   54.23    3.65
   2   5   6   31.08    1.96
   2   5   6   29.05    1.20
  -2   5  -6   29.21    3.04
   2  -5   6   28.23    3.08
  -2  -5  -6   31.61    1.75
   2   5   7    8.14    1.08
   2   5   7    8.60    0.78
  -2   5  -7    9.29    2.59
   2  -5   7    7.66    2.47
  -2  -5  -7    8.72    1.97
   2   5   8    7.41    1.65
   2   5   8    7.28    0.68
  -2   5  -8    7.76    1.61
   2  -5   8    8.36    1.66
  -2  -5  -8    8.40    1.39
   2   5   9    7.88    1.26
   2   5   9    7.90    0.76
  -2   5  -9   10.50    2.01
   2  -5   9    6.54    1.72
  -2  -5  -9    7.18    2.31
   2   5  10   17.12    2.31
  -2   5 -10   16.25    1.90
   2   5  10   13.08    0.61
   2   5  10   14.54    0.56
  -2  -5 -10   13.82    1.82
   2  -5  10    8.38    2.89
   2   5  11   28.42    2.78
  -2   5 -11   22.96    3.60
   2  -5  11   23.14    3.50
   2   5  12    7.54    2.30
  -2   5 -12    5.86    2.72
   2  -5  12    8.57    1.71
   2   5  13    2.92    2.28
  -2   5 -13    3.54    2.49
   2  -5  13    8.00    2.74
   2   5  14    0.79    1.41
  -2   5 -14    2.33    1.29
   2  -5  14   -0.75    2.07
   2   5  15    0.80    1.34
  -2   5 -15   -1.53    1.22
   2  -5  15    1.12    1.14
   2   5  16    1.35    1.31
  -2   5 -16   -1.20    1.77
   2  -5  16   -1.22    1.78
   2   5  17    0.01    1.60
  -2   5 -17   -0.36    1.95
   2  -5  17    1.64    1.22
   2   5  18    3.33    1.69
  -2   5 -18    0.26    1.34
   2  -5  18   -0.90    1.92
   2   5  19   -1.32    1.69
  -2   5 -19   -0.11    1.98
   2  -5  19    4.22    1.78
   2   6 -18   -3.01    2.25
  -2   6  18    2.62    2.84
  -2  -6  18   -0.27    1.96
   2   6 -17   -0.30    1.46
  -2   6  17    0.67    2.71
  -2  -6  17    3.64    2.07
   2   6 -16    7.64    2.72
  -2   6  16    3.04    1.88
  -2  -6  16    1.94    1.62
  -2   6  15    1.58    1.59
   2   6 -15    0.29    2.28
   2  -6 -15    1.24    1.56
  -2  -6  15   -0.30    1.39
  -2   6  14    5.36    1.94
   2   6 -14   12.17    3.18
   2  -6 -14    4.83    2.94
  -2  -6  14    9.99    2.87
  -2   6  13    5.74    2.53
   2   6 -13    4.20    1.71
   2  -6 -13    6.27    1.80
  -2  -6  13    2.22    2.70
  -2   6  12    2.14    2.30
   2   6 -12    7.28    2.67
   2  -6 -12   -0.97    2.55
  -2  -6  12    6.49    2.60
  -2   6  11    9.54    1.71
   2   6 -11   10.48    2.95
   2  -6 -11   11.76    2.67
  -2  -6  11    9.97    1.86
  -2   6  10    6.28    0.87
   2   6 -10    9.65    3.09
  -2   6  10    8.73    1.58
  -2  -6  10    9.15    1.79
   2  -6 -10   10.28    2.59
  -2   6   9    1.35    0.98
   2   6  -9    0.00    1.38
   2  -6  -9    0.61    0.57
  -2  -6   9   -0.37    1.42
   2  -6  -9    0.97    1.84
   2   6  -8    8.74    1.86
  -2   6   8    8.32    1.21
   2  -6  -8   10.10    1.56
  -2  -6   8   17.34    2.90
  -2   6   7    0.71    1.06
   2   6  -7    2.11    1.50
   2  -6  -7    1.92    0.76
  -2  -6   7    0.04    2.21
   2  -6  -7    3.58    1.83
  -2   6   6    1.43    1.21
   2   6  -6    1.34    2.49
   2  -6  -6    1.18    0.82
  -2  -6   6    4.16    2.24
   2  -6  -6   -0.09    1.56
  -2   6   5    3.31    1.58
   2   6  -5    8.51    2.88
   2  -6  -5    4.20    1.01
  -2  -6   5   11.33    2.50
   2  -6  -5    5.41    1.13
   2   6  -4    4.07    2.34
  -2   6   4    2.84    0.96
   2  -6  -4    3.81    1.53
  -2  -6   4    2.85    0.95
  -2  -6   4    3.11    2.14
   2  -6  -4    1.02    0.94
  -2   6   3   -0.68    1.39
   2   6  -3    2.78    2.08
  -2  -6   3    0.25    0.83
  -2  -6   3    4.53    1.87
   2  -6  -3    0.87    1.26
   2   6  -2    5.74    2.28
  -2   6   2    2.37    1.10
   2  -6  -2    3.39    1.39
  -2  -6   2    3.39    0.96
  -2  -6   2    8.40    2.11
   2  -6  -2    2.07    1.12
   2   6  -1   17.82    2.73
  -2   6   1   11.19    2.28
   2  -6  -1   17.03    1.25
  -2  -6   1   17.69    1.33
  -2  -6   1   17.41    2.40
   2  -6  -1   10.64    1.52
   2   6   0    4.19    1.83
  -2   6   0    0.54    1.66
   2  -6   0    0.67    1.19
  -2  -6   0    0.11    0.98
  -2  -6   0    0.09    0.95
   2  -6   0    2.39    1.74
  -2   6  -1    2.80    2.15
   2  -6   1    2.38    2.08
  -2  -6  -1    3.92    1.22
  -2  -6  -1    4.13    1.05
   2  -6   1    4.27    1.32
  -2   6  -2    3.57    1.36
   2   6   2    2.87    1.13
  -2  -6  -2    3.27    0.89
  -2  -6  -2    7.63    1.53
   2  -6   2    3.10    1.37
  -2   6  -3   15.44    1.81
   2   6   3   16.07    2.34
  -2  -6  -3   16.46    1.79
  -2  -6  -3    9.22    1.58
   2  -6   3   13.22    1.74
  -2   6  -4   13.84    1.92
   2   6   4   12.67    1.99
  -2  -6  -4   21.89    2.04
  -2  -6  -4   12.22    1.23
   2  -6   4   17.02    1.99
   2   6   5    3.34    0.96
   2  -6   5    0.43    1.34
  -2  -6  -5    0.93    0.96
  -2  -6  -5   -0.45    0.75
   2   6   6    7.10    1.06
  -2   6  -6    4.20    1.72
   2   6   6    4.29    1.28
  -2  -6  -6    7.01    1.83
  -2  -6  -6    4.40    0.86
   2  -6   6   -1.56    2.72
   2   6   7    4.89    1.68
   2   6   7    4.16    1.22
  -2   6  -7    3.67    1.67
   2  -6   7    4.46    2.90
  -2  -6  -7    5.87    1.29
   2   6   8    7.49    1.30
   2   6   8    6.33    0.97
  -2   6  -8   10.74    1.92
   2  -6   8    6.83    2.89
  -2  -6  -8    8.25    2.16
   2   6   9    6.18    1.99
   2   6   9    4.56    0.78
  -2   6  -9    7.92    1.67
   2  -6   9    3.25    1.80
  -2  -6  -9    6.60    2.26
   2   6  10    5.65    2.10
   2   6  10    5.64    0.81
  -2   6 -10   12.04    2.93
   2  -6  10    5.28    1.82
  -2  -6 -10    6.49    2.34
   2   6  11   29.38    2.29
  -2   6 -11   32.87    3.77
  -2  -6 -11   29.40    2.38
   2   6  12   25.17    3.16
  -2   6 -12   25.23    3.52
   2  -6  12   16.86    3.63
   2   6  13    4.23    2.52
  -2   6 -13    3.92    2.85
   2  -6  13    4.82    2.65
   2   6  14    3.88    2.59
  -2   6 -14    8.11    1.74
   2  -6  14    1.04    1.79
   2   6  15    5.93    2.70
  -2   6 -15    5.77    1.69
   2  -6  15    1.05    2.66
   2   6  16    1.58    2.47
  -2   6 -16    3.46    2.45
   2  -6  16   -0.45    2.27
   2   6  17   -0.43    2.38
  -2   6 -17    0.48    2.04
   2  -6  17    0.24    1.21
  -2   7  16   -0.59    1.71
   2   7 -16    0.25    1.49
   2  -7 -16   -0.92    1.46
  -2  -7  16    1.37    2.04
  -2   7  15   -1.53    1.56
   2   7 -15    1.04    1.52
   2  -7 -15    0.76    2.25
  -2  -7  15    0.96    1.38
  -2   7  14   -1.11    1.52
   2   7 -14    0.62    2.40
   2  -7 -14   -2.13    2.31
  -2  -7  14    0.94    1.43
   2   7 -13    5.05    2.91
   2  -7 -13    2.71    2.73
  -2  -7  13    6.25    2.70
   2   7 -12   15.96    3.66
   2  -7 -12    9.35    3.15
  -2  -7  12   17.15    3.45
   2   7 -11   21.12    2.62
   2  -7 -11   23.75    3.34
  -2  -7  11   23.87    3.73
   2   7 -10    4.26    1.76
  -2   7  10    1.86    0.93
   2  -7 -10    5.53    2.40
  -2  -7  10    4.56    1.68
  -2   7   9    0.68    0.96
   2   7  -9    7.90    2.65
   2  -7  -9    0.60    0.83
  -2  -7   9    2.32    1.47
   2  -7  -9    0.73    2.05
  -2   7   8    0.48    1.09
   2   7  -8    5.68    2.50
   2  -7  -8    0.89    0.88
  -2  -7   8    0.52    1.45
   2  -7  -8    2.31    1.29
  -2   7   7   -0.38    1.13
   2   7  -7    2.09    2.43
   2  -7  -7    0.75    0.93
  -2  -7   7   -0.10    1.46
   2  -7  -7    5.42    1.82
   2   7  -6    5.39    2.67
  -2   7   6    5.67    1.43
   2  -7  -6    3.33    1.26
  -2  -7   6    3.86    1.21
  -2  -7   6    2.96    1.52
   2  -7  -6    2.27    1.10
   2   7  -5   -1.32    1.95
  -2   7   5   -0.04    1.18
   2  -7  -5   -0.01    1.46
  -2  -7   5    0.37    0.93
  -2  -7   5    0.12    1.17
   2  -7  -5   -0.04    0.88
   2   7  -4    8.95    2.77
  -2   7   4    7.80    1.87
   2  -7  -4   12.42    2.02
  -2  -7   4    9.54    0.96
  -2  -7   4    7.13    1.67
   2  -7  -4    6.17    1.36
   2   7  -3   11.88    2.79
  -2   7   3    3.04    2.08
   2  -7  -3   11.87    1.36
  -2  -7   3   11.57    1.40
  -2  -7   3    7.61    1.56
   2  -7  -3    7.06    1.01
   2   7  -2    6.15    2.32
  -2   7   2   -1.61    1.85
   2  -7  -2    2.74    1.54
  -2  -7   2    3.13    1.14
  -2  -7   2   -0.88    1.28
   2  -7  -2    1.19    0.81
   2   7  -1    6.10    2.53
  -2   7   1    3.55    1.34
   2  -7  -1    6.06    1.65
  -2  -7   1    4.88    1.32
  -2  -7   1    4.56    1.30
   2  -7  -1    3.36    1.46
   2   7   0    4.24    2.31
  -2   7   0    3.82    1.44
   2  -7   0    5.90    1.12
  -2  -7   0    5.06    0.90
  -2  -7   0    5.29    1.41
   2  -7   0    1.98    1.76
   2   7   1   14.05    2.53
  -2   7  -1    8.70    2.85
   2  -7   1   18.86    2.04
  -2  -7  -1   17.91    1.80
  -2  -7  -1   11.80    1.74
   2  -7   1   10.46    2.69
   2   7   2    2.39    1.21
  -2   7  -2   -1.09    2.32
   2  -7   2    3.46    1.57
  -2  -7  -2    5.46    1.48
  -2  -7  -2    2.32    1.23
   2  -7   2    3.07    2.35
   2   7   3    1.46    1.59
  -2   7  -3   -3.91    2.18
   2  -7   3    1.81    0.91
  -2  -7  -3    1.68    0.92
  -2  -7  -3    0.16    0.66
   2  -7   3   -0.79    2.17
  -2   7  -4    7.23    2.67
   2   7   4    6.34    1.88
  -2  -7  -4    8.69    1.84
  -2  -7  -4    4.49    1.24
   2  -7   4    7.11    2.74
  -2   7  -5    4.91    2.81
   2   7   5    7.64    1.83
  -2  -7  -5    8.25    1.30
  -2  -7  -5    4.40    1.15
   2  -7   5    4.95    1.77
  -2   7  -6   -0.60    2.53
   2   7   6    3.76    1.45
  -2  -7  -6    3.97    1.73
  -2  -7  -6    2.15    0.97
   2  -7   6    1.33    1.63
  -2   7  -7    3.89    2.41
   2   7   7    2.08    1.21
  -2  -7  -7    1.78    1.18
  -2  -7  -7    1.26    0.58
   2  -7   7    1.59    1.62
   2   7   8    3.85    1.21
  -2   7  -8    4.25    2.64
   2  -7   8    2.37    2.81
  -2  -7  -8    6.12    2.07
   2   7   9    5.27    1.46
   2   7   9    3.44    1.17
  -2   7  -9   10.45    2.90
   2  -7   9    7.31    2.84
  -2  -7  -9    4.85    1.50
   2   7  10    0.88    2.00
   2   7  10    1.18    0.84
  -2   7 -10    2.96    2.85
   2  -7  10    4.52    2.63
  -2  -7 -10    0.33    2.03
   2   7  11    2.27    2.14
   2   7  11    0.89    0.79
  -2   7 -11   -0.35    2.45
   2  -7  11   -0.34    1.57
  -2  -7 -11    1.99    1.38
   2   7  12    5.30    1.69
  -2   7 -12    3.99    1.80
   2  -7  12    1.41    1.84
   2   7  13    0.57    1.31
  -2   7 -13   -0.95    1.39
   2  -7  13    0.67    2.16
   2   7  14    0.16    2.30
  -2   7 -14    0.02    1.57
   2  -7  14    0.48    2.17
   2   7  15   -2.00    2.50
  -2   7 -15   -2.78    2.42
   2  -7  15    2.93    1.51
   2   8 -13    0.74    1.78
   2  -8 -13    1.06    1.63
  -2  -8  13    2.08    1.58
   2   8 -12    5.39    2.13
   2  -8 -12    8.14    2.94
  -2  -8  12    7.84    2.02
   2   8 -11    3.14    2.76
   2  -8 -11    0.47    1.53
  -2  -8  11    2.36    2.55
   2   8 -10    4.97    2.79
  -2   8  10    0.52    0.98
   2  -8 -10    1.04    2.38
  -2  -8  10    5.66    2.67
   2   8  -9    3.92    2.68
  -2   8   9    1.41    1.09
   2  -8  -9    1.20    1.42
  -2  -8   9    1.72    1.41
  -2  -8   9    3.74    2.48
   2  -8  -9    0.21    1.01
   2   8  -8    6.04    2.84
  -2   8   8    2.11    1.34
   2  -8  -8    3.12    2.33
  -2  -8   8    4.30    1.49
  -2  -8   8    3.98    2.58
   2  -8  -8    1.85    1.18
   2   8  -7    2.43    2.77
  -2   8   7    2.76    0.96
   2  -8  -7    4.17    1.46
  -2  -8   7    3.73    1.48
  -2  -8   7    4.20    2.53
   2  -8  -7    1.50    1.19
   2   8  -6    4.34    2.52
  -2   8   6    0.38    1.39
   2  -8  -6    0.15    1.88
  -2  -8   6    1.13    1.27
  -2  -8   6    1.42    2.22
   2  -8  -6   -0.09    1.15
   2   8  -5    5.93    1.62
  -2   8   5    2.19    1.01
   2  -8  -5    1.44    1.99
  -2  -8   5    1.84    1.34
  -2  -8   5   -0.60    2.36
   2  -8  -5   -0.21    1.29
   2   8  -4    2.35    1.55
  -2   8   4    1.79    1.61
   2  -8  -4    0.70    1.92
  -2  -8   4    1.49    1.33
  -2  -8   4    3.30    2.21
   2  -8  -4    0.26    1.28
   2   8  -3    3.17    2.49
  -2   8   3    2.48    1.18
   2  -8  -3    3.59    1.95
  -2  -8   3    4.15    1.43
  -2  -8   3    1.25    2.32
   2  -8  -3    1.86    0.96
   2   8  -2    8.98    2.54
  -2   8   2    1.87    2.10
   2  -8  -2    6.63    1.36
  -2  -8   2    4.16    1.59
  -2  -8   2    7.60    2.43
   2  -8  -2    3.63    1.68
   2   8  -1    1.55    1.97
  -2   8   1   -1.95    1.74
   2  -8  -1    1.87    1.62
  -2  -8   1    0.03    0.85
  -2  -8   1    0.11    1.79
   2  -8  -1    1.55    1.35
   2   8   0    6.31    2.31
  -2   8   0    2.89    2.15
   2  -8   0    2.64    1.24
  -2  -8   0    3.58    1.48
  -2  -8   0    2.27    1.74
   2  -8   0    3.19    2.14
   2   8   1   11.50    2.41
  -2   8  -1    6.39    1.57
   2  -8   1    7.22    2.05
  -2  -8  -1    7.21    1.73
  -2  -8  -1    3.90    1.10
   2  -8   1    5.30    2.48
   2   8   2    5.96    2.10
  -2   8  -2    5.30    1.51
   2  -8   2    7.70    1.91
  -2  -8  -2    5.01    1.70
  -2  -8  -2    2.05    0.99
   2  -8   2    3.11    2.48
   2   8   3    8.98    1.49
  -2   8  -3    8.75    1.87
   2  -8   3   12.97    1.50
  -2  -8  -3   10.12    2.06
  -2  -8  -3    8.38    1.70
   2  -8   3    8.76    2.85
   2   8   4    6.31    1.98
  -2   8  -4    4.95    1.70
   2  -8   4    7.74    1.98
  -2  -8  -4    6.76    1.89
  -2  -8  -4    2.50    1.42
   2  -8   4    4.86    2.66
   2   8   5   -0.73    1.48
  -2   8  -5    3.52    1.57
   2  -8   5    0.52    1.10
  -2  -8  -5    1.71    1.68
  -2  -8  -5    0.76    1.10
   2  -8   5   -0.19    2.32
  -2   8  -6    0.41    1.56
   2   8   6    1.25    1.39
  -2  -8  -6   -0.52    1.75
  -2  -8  -6    0.45    1.03
   2  -8   6    4.13    2.32
   2   8   7    2.10    1.46
  -2   8  -7    4.46    1.76
   2  -8   7    2.55    2.66
  -2  -8  -7    3.37    2.05
   2   8   8    1.56    1.21
  -2   8  -8    1.11    1.55
   2  -8   8   -0.61    1.63
  -2  -8  -8    3.15    1.95
   2   8   9    1.48    1.21
  -2   8  -9    2.98    1.78
   2  -8   9    2.54    1.82
  -2  -8  -9    3.44    1.46
  -2   8 -10    5.93    1.98
  -2  -8 -10    2.28    2.38
   2  -8  10    4.77    1.90
  -2   8 -11    8.71    2.25
  -2  -8 -11    6.46    1.77
   2  -8  11    8.92    3.34
  -2   8 -12    3.84    1.84
   2  -8  12    1.99    2.66
   2   9  -9    0.07    1.77
  -2   9   9    1.46    1.11
   2  -9  -9    0.87    1.60
  -2  -9   9    0.74    1.51
  -2  -9   9    2.23    1.59
   2  -9  -9    1.07    1.14
   2   9  -8    0.14    1.66
  -2   9   8    0.42    0.78
   2  -9  -8    1.00    2.24
  -2  -9   8    0.57    1.44
  -2  -9   8    3.11    1.50
   2  -9  -8    0.07    1.21
   2   9  -7    2.10    1.72
  -2   9   7    1.99    1.44
   2  -9  -7    3.42    2.33
  -2  -9   7    1.50    1.52
  -2  -9   7    1.77    2.37
   2  -9  -7    0.12    0.89
   2   9  -6   -1.25    1.51
  -2   9   6    0.70    1.33
   2  -9  -6    1.30    1.97
  -2  -9   6    0.66    1.35
  -2  -9   6    1.76    2.10
   2  -9  -6   -0.83    1.25
   2   9  -5    1.31    1.58
  -2   9   5    0.47    1.62
   2  -9  -5    1.47    2.12
  -2  -9   5    2.08    1.50
  -2  -9   5    1.99    2.27
   2  -9  -5   -0.50    1.40
   2   9  -4    1.38    1.53
  -2   9   4    0.04    1.06
   2  -9  -4    2.41    2.00
  -2  -9   4    0.09    1.47
  -2  -9   4   -0.93    2.07
   2  -9  -4    0.40    0.94
   2   9  -3    0.13    1.58
  -2   9   3    0.82    1.85
   2  -9  -3    1.03    2.09
  -2  -9   3    0.69    1.61
  -2  -9   3    3.77    1.44
   2  -9  -3    1.75    1.03
   2   9  -2    0.83    1.71
  -2   9   2    3.61    2.14
   2  -9  -2    5.88    2.24
  -2  -9   2    4.94    1.79
  -2  -9   2    3.73    1.52
   2  -9  -2    1.56    1.89
   2   9  -1    7.52    1.79
  -2   9   1    4.89    1.55
   2  -9  -1    7.05    2.42
  -2  -9   1    6.51    1.84
  -2  -9   1    3.26    1.52
   2  -9  -1    4.44    2.00
   2   9   0    0.95    2.30
  -2   9   0    2.38    1.43
   2  -9   0    4.27    2.08
  -2  -9   0    4.06    1.75
  -2  -9   0    2.86    1.80
   2  -9   0    0.25    1.91
   2   9   1    1.42    1.89
  -2   9  -1   -0.31    2.01
   2  -9   1    1.21    1.86
  -2  -9  -1   -0.99    1.54
  -2  -9  -1    1.19    1.49
   2  -9   1   -0.11    1.95
   2   9   2    2.47    1.89
  -2   9  -2   -1.70    2.22
   2  -9   2    1.80    1.92
  -2  -9  -2    1.40    1.72
  -2  -9  -2    0.94    1.50
   2  -9   2   -0.07    2.20
   2   9   3    2.98    1.21
  -2   9  -3    2.29    2.46
   2  -9   3    1.84    2.03
  -2  -9  -3    1.65    1.84
  -2  -9  -3    1.12    1.01
   2  -9   3    0.69    2.33
   2   9   4    2.21    1.93
  -2   9  -4    3.22    2.70
   2  -9   4    4.36    2.18
  -2  -9  -4    3.77    2.03
  -2  -9  -4    3.49    1.61
   2  -9   4    3.85    2.54
   2   9   5    1.70    1.41
  -2   9  -5   -4.90    2.23
   2  -9   5    0.95    1.79
  -2  -9  -5   -0.91    1.65
  -2  -9  -5    1.23    1.23
   2  -9   5   -1.30    2.10
   2   9   6    0.23    0.89
  -2   9  -6   -1.08    2.30
   2  -9   6   -1.18    1.81
  -2  -9  -6   -0.15    1.15
  -2  -9  -6    0.82    0.77
   2  -9   6    2.97    2.27
  -2   9  -7    2.55    2.47
   2   9   7    1.53    1.43
   2  -9   7    1.28    2.47
  -2  -9  -7    2.49    2.03
   2  -9   7   -0.49    1.99
  -2   9  -8   -1.15    2.27
   2   9   8   -0.54    1.12
   2  -9   8    1.79    2.17
  -2  -9  -8    0.51    1.18
   2  -9   8    0.39    1.16
  -3   0  22    0.50    1.36
  -3   0  21    0.32    1.89
   3   0 -20   -0.03    0.56
   3   0 -20    0.37    0.58
  -3   0  20   -1.53    1.75
   3   0 -19    0.40    0.67
   3   0 -19    0.15    0.51
  -3   0  19   -0.41    1.66
   3   0 -18    3.90    0.91
   3   0 -18    5.23    0.67
  -3   0  18    3.61    1.20
   3   0 -17    6.26    1.06
   3   0 -17    7.17    0.73
  -3   0  17    4.90    1.25
   3   0 -16    0.32    0.74
  -3   0  16   -0.18    1.21
   3   0 -15    1.22    0.94
  -3   0  15    3.56    1.67
   3   0 -14    2.60    0.90
  -3   0  14    4.28    1.74
   3   0 -13   -0.02    0.72
  -3   0  13    1.54    1.28
   3   0 -12   14.17    1.09
  -3   0  12   14.65    1.76
   3   0 -11   38.76    1.49
  -3   0  11   35.42    2.11
   3   0 -10    2.53    0.86
  -3   0  10    4.88    1.30
   3   0  -9  211.98    4.32
  -3   0   9  213.95    5.20
   3   0  -8  364.44    6.16
  -3   0   8  366.13    7.37
   3   0  -7   42.42    1.54
  -3   0   7   39.12    1.68
   3   0  -6    7.69    1.38
   3   0  -6    8.28    1.01
  -3   0   6    9.66    1.08
   3   0  -5   41.63    1.10
  -3   0   5   41.45    1.21
   3   0  -4   -0.24    0.42
   3   0  -4    0.00    0.28
  -3   0   4    0.36    0.35
   3   0  -3   32.87    0.75
   3   0  -3   32.94    0.75
  -3   0   3   33.59    0.76
   3   0  -2   49.09    0.87
   3   0  -2   49.34    0.92
  -3   0   2   49.01    0.90
   3   0  -1  758.76   11.41
  -3   0   1  763.68   11.62
   3   0   0    2.71    0.33
  -3   0   0    2.82    0.21
   3   0   1   33.19    0.68
  -3   0  -1   32.50    0.69
   3   0   2   73.18    1.08
  -3   0  -2   72.64    1.22
   3   0   3   13.11    0.42
  -3   0  -3   13.63    0.43
   3   0   4  103.40    1.86
  -3   0  -4  101.01    1.85
   3   0   5   26.17    1.27
  -3   0  -5   23.99    1.06
   3   0   6    4.80    0.95
  -3   0  -6    4.74    0.48
   3   0   7    1.17    0.85
  -3   0  -7    1.47    0.67
  -3   0  -8    2.92    0.76
   3   0   9    1.17    0.85
  -3   0  -9    0.90    0.65
   3   0  10    5.97    0.88
  -3   0 -10    5.61    0.70
   3   0  11   34.12    1.47
  -3   0 -11   35.02    1.24
   3   0  12   15.00    1.44
  -3   0 -12   15.82    0.95
   3   0  13    3.03    1.10
  -3   0 -13    2.14    0.67
   3   0  14    1.93    1.15
  -3   0 -14    2.47    0.65
   3   0  15    1.63    1.42
   3   0  15    1.16    0.96
  -3   0 -15    0.58    0.59
   3   0  16   -0.41    2.04
   3   0  16    0.38    0.84
  -3   0 -16    0.04    0.50
   3   0  17   12.67    3.01
   3   0  17    5.56    1.19
  -3   0 -17    9.23    0.78
   3   0  18    2.80    1.48
   3   0  18    0.46    0.63
  -3   0 -18    0.41    0.64
   3   0  19    1.85    2.08
   3   0  19    0.17    0.48
  -3   0 -19   -0.06    0.40
   3   0  20   -0.03    2.18
   3   0  21    1.32    1.65
   3   0  22    1.67    1.75
  -3   1  22    0.82    2.16
  -3  -1  22   -0.13    1.17
   3   1 -21    0.50    0.93
  -3   1  21    1.53    2.18
  -3  -1  21    0.18    1.19
   3   1 -20   -0.23    0.90
  -3   1  20    2.04    1.86
  -3  -1  20   -0.27    1.47
   3   1 -19   -0.83    0.67
  -3   1  19    1.17    1.89
  -3  -1  19    0.62    1.49
   3   1 -18    0.88    1.08
  -3   1  18    0.74    1.24
   3  -1 -18    0.83    0.28
   3  -1 -18    1.00    0.36
  -3  -1  18    1.68    0.96
   3   1 -17    3.95    1.26
  -3   1  17    4.10    1.42
   3  -1 -17    4.27    0.44
   3  -1 -17    2.75    0.50
  -3  -1  17    4.06    1.07
   3   1 -16    1.94    1.08
  -3   1  16   -1.40    1.11
   3  -1 -16    0.92    0.36
   3  -1 -16    0.22    0.64
  -3  -1  16   -0.34    1.21
   3   1 -15    7.83    1.46
  -3   1  15    7.10    1.33
   3  -1 -15    6.08    0.75
  -3  -1  15    4.28    1.40
   3   1 -14   21.19    1.78
  -3   1  14   19.06    1.75
   3  -1 -14   23.29    0.66
   3  -1 -14   20.94    1.14
  -3  -1  14   17.92    2.12
   3   1 -13   15.69    1.61
  -3   1  13   16.18    1.51
   3  -1 -13   17.16    0.85
   3  -1 -13   17.50    0.67
  -3  -1  13   14.02    1.36
   3   1 -12    2.86    0.73
  -3   1  12    3.17    0.93
   3  -1 -12    3.12    0.74
   3  -1 -12    3.68    0.43
  -3  -1  12    1.16    1.41
   3   1 -11   10.10    1.32
  -3   1  11   11.58    1.07
   3  -1 -11   11.15    0.68
   3  -1 -11   11.45    0.55
  -3  -1  11   10.99    1.54
  -3   1  10   42.99    1.61
   3   1 -10   39.69    1.98
   3  -1 -10   40.66    1.13
   3  -1 -10   41.86    0.94
   3  -1 -10   42.06    1.89
  -3  -1  10   41.00    2.11
  -3   1   9    6.88    1.40
   3   1  -9   10.75    1.51
   3  -1  -9    8.59    0.75
   3  -1  -9    8.04    0.42
   3  -1  -9    9.62    1.99
  -3  -1   9    9.39    1.44
   3   1  -8  142.90    3.11
  -3   1   8  143.58    3.04
   3  -1  -8  139.03    4.20
   3  -1  -8  140.81    2.17
  -3  -1   8  143.66    3.48
   3   1  -7  117.71    3.16
  -3   1   7  117.72    2.81
   3  -1  -7  117.47    3.45
   3  -1  -7  116.46    1.84
  -3  -1   7  117.24    2.80
   3   1  -6    3.76    1.26
  -3   1   6    3.81    0.56
   3  -1  -6    3.17    1.30
   3  -1  -6    3.57    0.40
  -3  -1   6    4.65    0.90
   3   1  -5   63.98    2.30
  -3   1   5   63.98    1.36
  -3   1   5   63.62    1.06
   3  -1  -5   62.64    1.55
   3  -1  -5   61.86    1.22
  -3  -1   5   65.89    1.59
   3   1  -4  162.82    3.31
  -3   1   4  160.93    2.93
  -3   1   4  155.13    2.28
   3  -1  -4  160.41    3.00
   3  -1  -4  159.00    2.49
  -3  -1   4  163.54    2.41
   3   1  -3   42.20    0.99
  -3   1   3   41.10    0.93
  -3   1   3   40.98    0.85
   3  -1  -3   41.82    1.14
   3  -1  -3   41.08    0.96
  -3  -1   3   41.76    0.64
   3   1  -2  192.37    2.93
  -3   1   2  188.71    2.86
   3  -1  -2  185.14    2.93
   3  -1  -2  187.12    2.87
  -3   1   1 3431.13   67.03
   3  -1  -1 3460.85   67.61
  -3   1   0 9785.63  242.82
   3  -1   0 9999.00  248.34
  -3   1  -1  961.94   15.43
   3   1   1  958.63   15.15
   3  -1   1  977.74   15.69
  -3   1  -2  191.41    3.00
   3   1   2  188.18    2.69
   3  -1   2  196.44    3.09
  -3   1  -3  220.77    3.95
   3   1   3  216.83    3.02
   3  -1   3  221.59    3.63
  -3  -1  -3  217.60    3.12
  -3   1  -4  146.36    2.72
   3   1   4  146.91    2.05
   3  -1   4  151.13    2.87
  -3  -1  -4  142.44    2.06
  -3   1  -5    1.48    1.14
   3   1   5    2.59    0.22
   3  -1   5    3.05    0.82
  -3  -1  -5    2.07    0.26
  -3   1  -6   85.45    2.53
   3   1   6   84.71    1.25
   3  -1   6   84.00    2.12
  -3  -1  -6   80.48    1.31
  -3   1  -7    2.61    1.19
   3  -1   7    1.60    0.88
  -3   1  -8  102.51    3.03
   3   1   8  107.38    2.29
   3  -1   8  104.56    3.30
  -3  -1  -8  101.69    1.64
  -3   1  -9    0.83    1.03
   3   1   9    1.32    0.51
   3  -1   9    1.26    1.14
  -3  -1  -9    1.36    0.25
   3   1  10   34.77    1.91
  -3   1 -10   31.37    1.61
   3   1  10   32.66    0.97
   3  -1  10   29.98    1.75
  -3  -1 -10   31.86    0.74
   3   1  11   23.82    2.55
   3   1  11   22.27    0.97
  -3   1 -11   18.80    1.40
   3  -1  11   18.64    1.59
  -3  -1 -11   19.23    0.62
   3   1  12   51.44    3.29
  -3   1 -12   38.94    1.94
   3  -1  12   47.97    2.05
  -3  -1 -12   41.97    0.98
   3   1  13   57.64    3.86
   3   1  13   40.37    1.10
  -3   1 -13   41.53    2.02
   3  -1  13   38.75    2.24
  -3  -1 -13   47.93    0.90
   3   1  14   23.59    2.33
  -3   1 -14   18.35    1.56
   3  -1  14   17.14    1.71
   3   1  15   -1.69    2.36
   3   1  15    0.63    0.44
  -3   1 -15    3.03    0.97
   3  -1  15    2.01    1.14
  -3  -1 -15    1.68    0.24
   3   1  16   11.25    3.07
  -3   1 -16   10.04    1.22
   3  -1  16    8.63    1.44
   3   1  17   -0.23    2.36
  -3   1 -17    0.76    0.81
   3  -1  17    0.56    0.96
   3   1  18    4.22    1.71
  -3   1 -18    1.73    0.90
   3  -1  18    1.57    1.09
   3  -1  18    3.80    1.63
   3   1  19   -2.20    2.22
  -3   1 -19   -0.06    0.70
   3  -1  19    0.32    0.83
   3  -1  19   -0.23    2.09
   3   1  20    0.68    2.45
  -3   1 -20    0.39    0.71
   3  -1  20   -0.06    0.82
   3  -1  20    1.99    2.31
   3   1  21    0.93    1.67
   3  -1  21   -0.01    1.52
   3   1  22    2.88    1.82
   3  -1  22    0.84    2.69
   3   2 -22    1.78    1.27
  -3   2  22   -0.59    2.57
  -3  -2  22    0.72    1.95
   3   2 -21    0.61    1.36
  -3   2  21   -1.80    2.35
  -3  -2  21    1.19    1.15
   3   2 -20   -0.73    1.30
  -3   2  20   -0.67    2.20
  -3  -2  20   -0.12    1.56
   3   2 -19    1.10    1.44
  -3   2  19    1.69    1.37
  -3  -2  19   -0.75    1.46
   3   2 -18    1.31    0.82
  -3   2  18   -0.32    1.23
  -3  -2  18   -0.43    1.33
   3   2 -17    9.64    1.89
  -3   2  17   10.45    1.75
  -3  -2  17    6.93    1.26
   3   2 -16    3.97    1.56
  -3   2  16    4.49    1.35
  -3  -2  16    2.37    1.35
   3   2 -15   -1.52    1.27
  -3   2  15   -0.24    1.01
  -3  -2  15    0.04    0.99
   3   2 -14   19.62    2.04
  -3   2  14   18.31    1.70
   3   2 -13   30.11    1.67
  -3  -2  13   20.51    1.83
  -3  -2  13   28.81    2.08
  -3   2  12    8.54    1.65
   3   2 -12    7.05    1.63
   3  -2 -12    6.43    0.42
   3  -2 -12    6.51    0.39
   3  -2 -12    6.36    1.36
  -3  -2  12    4.36    1.45
  -3  -2  12    4.11    1.41
  -3   2  11   24.42    1.90
   3   2 -11   19.44    1.25
   3  -2 -11   22.10    0.59
   3  -2 -11   22.48    0.70
   3  -2 -11   21.51    2.44
  -3  -2  11   21.77    1.27
  -3   2  10   25.48    1.82
   3   2 -10   23.17    1.94
   3  -2 -10   23.91    0.64
   3  -2 -10   24.47    0.65
   3  -2 -10   22.30    2.21
  -3  -2  10   23.97    1.29
   3   2  -9   58.86    2.04
  -3   2   9   61.24    1.90
   3  -2  -9   62.86    2.24
   3  -2  -9   61.37    1.20
  -3  -2   9   60.45    2.55
   3   2  -8  183.56    5.06
  -3   2   8  185.44    4.39
  -3   2   8  189.41    2.78
   3  -2  -8  183.69    4.30
   3  -2  -8  186.15    3.05
  -3  -2   8  177.65    4.80
   3   2  -7  121.31    3.08
  -3   2   7  112.76    2.57
  -3   2   7  116.47    1.89
   3  -2  -7  115.47    2.95
   3  -2  -7  121.19    2.35
  -3  -2   7  114.61    3.63
   3   2  -6   60.96    2.81
  -3   2   6   61.99    1.56
  -3   2   6   61.02    1.14
   3  -2  -6   59.64    1.76
   3  -2  -6   62.73    1.54
  -3  -2   6   62.28    2.73
   3   2  -5   66.97    2.06
  -3   2   5   69.72    1.94
  -3   2   5   67.59    1.45
   3  -2  -5   68.96    1.71
   3  -2  -5   71.34    1.79
  -3  -2   5   69.40    2.74
   3   2  -4   24.28    2.14
  -3   2   4   25.23    0.86
  -3   2   4   24.44    1.07
   3  -2  -4   24.34    1.28
   3  -2  -4   24.96    0.92
  -3  -2   4   25.29    1.33
  -3   2   3  158.92    3.14
   3   2  -3  161.86    3.34
   3  -2  -3  160.24    3.40
  -3  -2   3  164.81    3.32
   3  -2  -3  157.19    2.87
   3   2  -2  301.85    6.09
  -3   2   2  307.23    5.51
   3  -2  -2  298.08    5.07
   3  -2  -2  307.94    5.10
  -3  -2   2  312.84    6.07
  -3  -2   2  310.75    4.05
   3   2  -1 2363.00   45.52
  -3   2   1 2322.52   45.04
   3  -2  -1 2360.84   45.75
  -3  -2   1 2372.94   45.16
  -3  -2   1 2364.32   42.22
   3   2   0 2901.49   54.69
   3   2   0 2907.34   57.13
  -3   2   0 2885.91   58.05
  -3  -2   0 2876.32   54.71
   3  -2   0 2900.70   57.40
   3   2   1 1835.48   32.70
   3   2   1 1873.45   33.84
  -3   2  -1 1850.12   34.50
  -3  -2  -1 1801.78   32.74
   3  -2   1 1883.27   35.94
   3   2   2   25.04    0.74
   3   2   2   25.49    0.67
  -3   2  -2   24.76    2.01
   3  -2   2   25.94    2.14
   3   2   3   88.22    1.58
   3   2   3   88.38    1.46
  -3   2  -3   89.76    3.17
   3  -2   3   89.68    2.52
   3   2   4   10.94    0.72
   3   2   4   12.35    0.42
  -3   2  -4   11.89    1.15
   3   2   4   11.84    0.42
   3  -2   4   13.07    1.99
   3   2   5    6.32    0.95
   3   2   5    6.25    0.65
  -3   2  -5    4.77    1.01
   3   2   5    5.67    0.31
   3  -2   5    5.16    1.15
   3   2   6   60.52    2.02
   3   2   6   63.50    1.32
   3   2   6   61.80    1.03
   3  -2   6   55.51    3.38
   3   2   7    1.41    1.04
   3   2   7    2.35    0.45
  -3   2  -7    1.54    1.52
   3   2   7    2.02    0.25
   3  -2   7    1.08    1.69
   3   2   8   29.15    1.72
   3   2   8   30.10    0.82
  -3   2  -8   21.20    2.25
   3  -2   8   30.45    2.37
   3   2   9  139.37    3.64
   3   2   9  142.56    2.02
  -3   2  -9  141.51    3.26
   3  -2   9  142.85    3.99
   3   2  10    5.98    1.13
  -3   2 -10    4.31    0.88
   3  -2  10    3.60    0.97
   3   2  11   52.41    2.37
  -3   2 -11   41.66    2.39
   3  -2  11   37.70    2.50
   3   2  12   42.84    2.38
  -3   2 -12   37.03    2.29
   3  -2  12   30.62    1.69
   3   2  13   11.14    2.67
  -3   2 -13    7.53    1.68
   3  -2  13    6.96    1.79
   3   2  14   -0.37    2.08
  -3   2 -14   -0.41    0.83
   3  -2  14   -0.87    1.36
   3   2  15    3.67    2.22
  -3   2 -15    0.29    1.28
   3  -2  15    0.62    1.33
   3   2  16    4.74    1.74
  -3   2 -16    3.98    1.41
   3  -2  16    2.56    1.56
   3   2  17   -3.02    1.42
  -3   2 -17    0.80    0.65
   3  -2  17    0.30    1.16
   3   2  18    2.26    1.89
  -3   2 -18    3.89    1.29
   3  -2  18    2.68    1.40
   3   2  19    4.20    2.58
  -3   2 -19    0.77    1.13
   3  -2  19    0.54    1.23
   3   2  20    0.97    2.71
  -3   2 -20    0.17    1.08
   3  -2  20    1.91    1.21
   3   2  21   -0.64    1.62
  -3   2 -21   -0.25    0.96
   3  -2  21    0.30    1.02
   3  -2  21    3.21    2.20
   3   3 -21    2.05    1.77
  -3   3  21    1.61    2.69
  -3  -3  21    3.23    1.88
   3   3 -20    0.07    0.91
  -3   3  20   -0.26    1.35
  -3  -3  20   -0.02    0.90
   3   3 -19    1.46    1.55
  -3   3  19   -0.23    1.47
  -3  -3  19    0.67    1.46
   3   3 -18    1.16    1.09
  -3   3  18    1.87    1.50
  -3  -3  18    0.79    1.38
   3   3 -17   -0.03    1.45
  -3   3  17    0.07    1.28
  -3  -3  17    0.84    0.75
  -3  -3  17    0.16    0.89
   3   3 -16    2.23    1.11
  -3   3  16    1.89    1.34
  -3  -3  16    0.88    1.19
  -3  -3  16    1.02    1.65
   3   3 -15    3.67    1.77
  -3   3  15    1.96    1.31
  -3  -3  15    0.59    1.09
  -3  -3  15    1.20    1.62
   3   3 -14    1.65    1.14
  -3   3  14    4.87    1.85
  -3  -3  14    1.46    1.07
  -3   3  13    6.76    1.97
   3   3 -13    5.15    2.01
   3  -3 -13    2.15    2.45
  -3  -3  13    6.22    1.90
  -3   3  12   34.51    2.61
   3   3 -12   35.25    3.00
   3  -3 -12   34.84    2.36
  -3  -3  12   28.44    2.59
  -3   3  11   12.44    1.27
   3   3 -11   14.42    2.06
   3  -3 -11   12.64    2.39
  -3  -3  11   10.70    1.92
   3   3 -10   44.32    2.71
  -3   3  10   46.01    1.88
   3  -3 -10   43.03    2.83
   3  -3 -10   41.41    1.03
  -3  -3  10   41.74    1.88
   3   3  -9    0.52    0.88
  -3   3   9    1.53    1.14
  -3   3   9    1.31    0.35
   3  -3  -9    3.10    0.94
   3  -3  -9    1.07    0.49
  -3  -3   9    3.47    0.88
   3   3  -8   53.87    2.87
  -3   3   8   56.65    1.84
  -3   3   8   55.78    1.12
   3  -3  -8   55.95    2.12
   3  -3  -8   57.08    1.68
  -3  -3   8   55.46    2.04
   3   3  -7   17.38    2.27
  -3   3   7   17.79    1.49
  -3   3   7   15.05    0.72
   3  -3  -7   16.94    1.96
   3  -3  -7   16.96    1.06
  -3  -3   7   13.88    2.13
   3   3  -6   51.34    2.18
  -3   3   6   51.76    1.59
  -3   3   6   49.92    1.48
   3  -3  -6   50.46    2.39
   3  -3  -6   51.90    1.91
  -3  -3   6   52.31    2.96
   3   3  -5  108.58    4.15
  -3   3   5  109.09    2.49
  -3   3   5  108.55    2.55
   3  -3  -5  111.57    2.61
   3  -3  -5  110.70    3.07
  -3  -3   5  115.75    4.02
  -3   3   4  108.42    2.81
   3   3  -4  115.48    4.10
   3  -3  -4  101.69    4.21
  -3  -3   4  111.96    2.93
   3  -3  -4  112.00    2.46
  -3   3   3   60.61    2.14
   3   3  -3   59.41    2.17
   3  -3  -3   61.80    1.83
  -3  -3   3   61.86    2.06
   3  -3  -3   60.92    1.59
   3   3  -2  248.34    5.94
  -3   3   2  248.08    5.34
   3  -3  -2  243.55    4.84
   3  -3  -2  246.27    4.81
  -3  -3   2  252.51    4.95
  -3  -3   2  247.42    3.77
   3   3  -1   77.87    3.07
  -3   3   1   81.11    2.91
   3  -3  -1   84.95    3.13
  -3  -3   1   82.77    3.00
  -3  -3   1   78.80    1.53
   3   3   0  333.93    6.68
  -3   3   0  328.88    6.30
   3  -3   0  329.41    7.40
  -3  -3   0  337.72    6.81
  -3  -3   0  333.04    5.61
   3   3   1  412.23    6.86
   3   3   1  414.41    6.91
  -3   3  -1  417.62    7.84
   3  -3   1  418.48    8.03
  -3  -3  -1  419.76    8.03
  -3  -3  -1  409.26    7.20
   3   3   2   68.86    1.58
   3   3   2   67.94    1.35
  -3   3  -2   68.15    3.05
   3  -3   2   67.01    3.33
  -3  -3  -2   67.80    1.70
  -3  -3  -2   68.88    2.15
   3   3   3  364.24    6.44
   3   3   3  355.69    5.79
  -3   3  -3  346.45    8.37
  -3  -3  -3  357.61    7.05
   3  -3   3  346.55    8.62
   3   3   4   50.17    1.53
  -3   3  -4   43.02    2.70
  -3  -3  -4   48.21    2.49
   3  -3   4   50.97    2.56
   3   3   5   25.95    1.15
   3   3   5   23.96    0.70
  -3   3  -5   22.28    1.68
  -3  -3  -5   25.80    1.48
   3  -3   5   23.15    2.78
   3   3   6    3.43    1.35
   3   3   6    4.36    0.70
  -3   3  -6    4.01    1.23
   3  -3   6    4.90    1.25
   3   3   7    4.25    1.31
   3   3   7    4.11    0.56
  -3   3  -7    2.28    1.02
   3   3   7    3.23    0.38
   3  -3   7    2.31    1.68
   3   3   8   40.01    1.81
   3   3   8   41.66    1.08
  -3   3  -8   39.96    1.87
   3   3   8   38.63    0.82
   3  -3   8   40.27    2.69
   3   3   9    6.42    1.16
   3   3   9    6.00    0.46
  -3   3  -9    3.32    1.16
   3  -3   9    4.69    1.20
   3   3  10    1.06    1.12
  -3   3 -10    4.59    1.55
   3  -3  10    1.74    1.64
   3   3  11   77.13    3.07
  -3   3 -11   70.40    3.49
   3  -3  11   70.44    2.69
   3   3  12   26.62    2.11
  -3   3 -12   18.34    2.52
   3  -3  12   19.75    2.60
   3   3  13   28.83    2.30
  -3   3 -13   19.02    1.79
   3  -3  13   19.99    1.81
   3   3  14   19.40    2.10
  -3   3 -14   14.64    2.40
   3  -3  14   16.33    2.44
   3   3  15    1.81    1.48
  -3   3 -15    1.24    1.51
   3  -3  15   -0.25    1.01
   3   3  16    5.96    1.85
  -3   3 -16    3.79    1.79
   3  -3  16    5.41    1.92
   3   3  17    7.85    2.82
  -3   3 -17    4.98    1.15
   3  -3  17    5.62    1.27
   3   3  18    2.44    2.42
  -3   3 -18   -1.22    1.46
   3  -3  18    2.42    1.52
   3   3  19    1.00    2.50
  -3   3 -19    1.29    1.34
   3  -3  19   -0.85    1.44
   3   3  20    3.11    2.67
  -3   3 -20    0.78    1.37
   3  -3  20   -0.23    1.45
   3   3  21    1.07    1.92
  -3   3 -21    1.69    1.42
   3  -3  21    0.81    1.43
   3   4 -20    1.31    1.26
  -3   4  20    1.92    1.75
  -3  -4  20    0.11    1.62
   3   4 -19   -1.57    1.76
  -3   4  19   -0.07    1.57
  -3  -4  19   -0.07    0.92
  -3  -4  19   -0.72    1.02
   3   4 -18    1.08    1.23
  -3   4  18    1.72    1.52
  -3  -4  18    0.51    1.37
  -3  -4  18    2.22    1.73
   3   4 -17    3.32    2.09
  -3   4  17    4.34    1.69
  -3  -4  17    1.85    1.37
  -3  -4  17    0.58    1.90
   3   4 -16    2.88    2.04
  -3   4  16    0.89    1.52
  -3  -4  16    3.79    1.22
  -3   4  15    1.67    1.97
   3   4 -15    0.84    1.19
   3  -4 -15    2.18    1.46
  -3  -4  15   -0.48    1.80
  -3   4  14   97.73    4.65
   3   4 -14   78.46    4.45
   3  -4 -14  102.38    5.11
  -3  -4  14   74.91    4.36
  -3   4  13   47.32    3.46
   3   4 -13   44.78    2.67
   3  -4 -13   47.98    2.88
  -3  -4  13   35.79    3.41
  -3   4  12   12.94    2.29
   3   4 -12    9.03    2.65
   3  -4 -12   10.42    2.83
  -3  -4  12    9.07    1.63
  -3   4  11   14.57    0.47
   3   4 -11   10.30    2.72
  -3   4  11   18.27    1.64
  -3  -4  11   15.70    1.66
   3  -4 -11   14.76    1.87
   3   4 -10    4.54    1.37
  -3   4  10    3.96    0.39
  -3   4  10    4.45    1.59
   3  -4 -10    6.27    1.37
  -3  -4  10    5.07    1.98
   3  -4 -10    3.86    0.43
   3   4  -9    1.87    1.13
  -3   4   9   -0.72    1.30
  -3   4   9    0.62    0.43
   3  -4  -9    0.72    1.71
   3  -4  -9    2.17    0.62
  -3  -4   9   -0.50    1.64
   3   4  -8   34.60    3.01
  -3   4   8   43.99    1.81
  -3   4   8   38.36    1.21
   3  -4  -8   40.22    2.65
   3  -4  -8   39.11    1.48
  -3  -4   8   37.66    2.80
   3   4  -7   -1.52    1.59
  -3   4   7    1.02    1.12
  -3   4   7    0.45    0.61
   3  -4  -7    1.30    0.83
   3  -4  -7    0.57    0.77
  -3  -4   7    1.57    1.46
  -3   4   6   19.22    1.16
   3   4  -6   21.02    1.61
   3  -4  -6   17.90    1.40
  -3  -4   6   20.29    2.18
   3  -4  -6   22.97    1.31
  -3   4   5  109.00    2.75
   3   4  -5  106.48    3.13
   3  -4  -5  111.11    2.97
  -3  -4   5  107.94    3.90
   3  -4  -5  111.76    2.82
  -3   4   4   14.07    1.35
   3   4  -4   11.91    2.18
   3  -4  -4   15.18    1.53
  -3  -4   4   18.10    2.07
   3  -4  -4   16.96    1.03
   3   4  -3   30.45    2.67
  -3   4   3   32.10    1.39
   3  -4  -3   34.55    1.32
   3  -4  -3   32.20    2.05
  -3  -4   3   31.69    2.49
  -3  -4   3   34.76    0.98
   3   4  -2   93.04    3.73
  -3   4   2   89.76    3.29
   3  -4  -2   96.23    2.34
   3  -4  -2   92.20    3.41
  -3  -4   2   94.34    3.54
  -3  -4   2   92.87    1.87
   3   4  -1  466.00   10.28
  -3   4   1  477.94    9.34
   3  -4  -1  479.77    9.06
   3  -4  -1  465.33   10.20
  -3  -4   1  477.68    9.29
  -3  -4   1  480.12    8.33
   3   4   0  566.02   11.13
  -3   4   0  573.39   12.22
   3  -4   0  583.21   12.57
  -3  -4   0  577.21   11.00
  -3  -4   0  569.21   10.25
   3   4   1  170.82    3.86
  -3   4  -1  167.53    5.14
   3  -4   1  173.57    5.28
  -3  -4  -1  171.67    4.42
  -3  -4  -1  173.33    3.76
   3   4   2   15.35    0.96
   3   4   2   15.04    0.95
  -3   4  -2   13.82    1.41
   3  -4   2   14.37    2.40
  -3  -4  -2   13.98    1.07
  -3  -4  -2   15.63    1.38
   3   4   3  143.54    2.91
   3   4   3  141.07    2.89
  -3   4  -3  137.70    3.64
   3  -4   3  145.65    3.82
  -3  -4  -3  136.32    3.34
  -3  -4  -3  144.39    3.71
   3   4   4   23.36    0.97
   3   4   4   22.71    0.94
  -3   4  -4   21.57    1.59
  -3  -4  -4   24.88    1.83
   3  -4   4   21.00    2.54
   3   4   5   15.48    1.23
   3   4   5   12.39    0.73
  -3   4  -5   16.47    2.15
  -3  -4  -5   14.18    1.13
   3   4   6   11.39    0.92
   3   4   6   10.78    0.65
  -3   4  -6   11.57    2.09
  -3  -4  -6   11.01    1.77
   3  -4   6   11.94    2.19
   3   4   7   15.12    1.65
   3   4   7   16.47    0.89
  -3   4  -7   26.75    2.65
  -3  -4  -7   16.54    1.41
   3  -4   7   16.75    1.60
   3   4   8    4.31    0.92
   3   4   8    3.69    0.40
   3   4   8    4.40    0.65
  -3   4  -8    2.25    1.94
   3  -4   8    3.43    2.03
   3   4   9   18.40    1.41
   3   4   9   17.29    0.63
   3   4   9   17.40    0.85
  -3   4  -9   12.30    1.66
   3  -4   9   14.77    2.61
   3   4  10   14.24    2.18
   3   4  10   13.49    0.45
   3   4  10   12.66    0.40
  -3   4 -10    9.65    1.67
   3  -4  10   12.13    1.68
   3   4  11    5.67    2.10
  -3   4 -11    8.39    1.76
   3  -4  11    5.48    2.45
   3   4  12   48.32    3.40
  -3   4 -12   35.79    3.34
   3  -4  12   37.47    2.46
   3   4  13    5.84    2.36
  -3   4 -13    5.87    2.32
   3  -4  13    2.84    2.33
   3   4  14    3.17    2.30
  -3   4 -14    6.38    2.25
   3  -4  14    2.54    2.19
   3   4  15   -1.61    1.85
  -3   4 -15    0.61    0.96
   3  -4  15   -0.27    1.04
   3   4  16    0.59    2.47
  -3   4 -16    3.76    1.86
   3  -4  16    0.99    1.92
   3   4  17    0.46    2.36
  -3   4 -17    0.29    1.74
   3  -4  17    1.36    1.16
   3   4  18    0.53    2.62
  -3   4 -18    1.62    1.09
   3  -4  18    0.52    1.78
   3  -4  18    0.39    1.75
   3   4  19    0.58    2.84
  -3   4 -19    0.36    1.76
   3  -4  19    1.66    1.13
   3   4  20    2.93    3.38
  -3   4 -20    5.49    1.98
   3  -4  20    3.97    1.97
   3   5 -19    0.97    1.92
  -3   5  19    1.58    1.76
  -3  -5  19    0.29    1.39
  -3  -5  19   -0.93    1.73
   3   5 -18    2.53    2.09
  -3   5  18    1.08    1.74
  -3  -5  18    0.44    0.87
  -3  -5  18    1.54    1.92
   3   5 -17    3.25    1.45
  -3   5  17    3.25    1.70
  -3  -5  17    1.06    1.38
  -3   5  16    0.08    2.36
   3   5 -16   -1.54    2.28
   3  -5 -16    1.37    1.68
  -3  -5  16    3.27    1.29
  -3   5  15    0.85    2.05
   3   5 -15   -2.40    1.91
   3  -5 -15    1.98    2.17
  -3  -5  15    0.58    1.82
  -3   5  14    3.61    2.49
   3   5 -14    6.93    1.58
   3  -5 -14    4.01    1.82
  -3  -5  14    2.51    2.41
  -3   5  13    4.51    2.34
   3   5 -13    3.96    2.42
   3  -5 -13    5.21    2.56
  -3  -5  13    2.70    1.54
  -3   5  12   34.72    2.39
   3   5 -12   36.91    3.66
   3  -5 -12   31.57    2.48
  -3  -5  12   24.35    2.24
  -3   5  11    5.84    0.68
   3   5 -11    7.92    1.67
  -3   5  11    9.95    1.53
  -3  -5  11    4.53    2.59
   3  -5 -11    8.72    2.56
  -3   5  10    9.67    0.77
   3   5 -10   10.19    1.76
  -3   5  10   11.81    2.12
  -3  -5  10    6.21    2.67
   3  -5 -10   13.00    1.72
   3   5  -9    0.88    1.94
  -3   5   9    0.22    0.56
  -3   5   9    0.76    0.83
   3  -5  -9   -1.01    1.02
  -3  -5   9    0.04    1.81
   3  -5  -9   -0.10    0.45
  -3   5   8    3.81    0.88
   3   5  -8    3.60    2.36
   3  -5  -8    3.63    0.68
  -3  -5   8    3.17    2.28
   3  -5  -8    5.48    1.95
  -3   5   7    3.01    0.89
   3   5  -7   -2.70    2.29
   3  -5  -7    1.97    0.66
  -3  -5   7    2.32    2.03
   3  -5  -7    2.28    1.57
  -3   5   6    4.00    1.08
   3   5  -6    4.26    1.37
   3  -5  -6    2.11    0.95
  -3  -5   6    5.22    1.98
   3  -5  -6    5.21    1.03
  -3   5   5    4.73    1.29
   3   5  -5    7.55    1.43
   3  -5  -5    6.58    0.96
  -3  -5   5    6.51    2.10
   3  -5  -5    7.89    1.08
   3   5  -4    2.70    1.86
  -3   5   4    2.56    1.22
   3  -5  -4    3.34    1.31
   3  -5  -4    1.32    1.34
  -3  -5   4    2.78    1.70
  -3  -5   4    2.82    0.67
   3   5  -3   29.33    2.87
  -3   5   3   28.32    2.11
   3  -5  -3   33.44    1.93
   3  -5  -3   24.03    2.25
  -3  -5   3   30.77    2.56
  -3  -5   3   34.46    1.22
   3   5  -2   10.10    2.05
  -3   5   2    9.09    1.13
   3  -5  -2    9.89    1.42
   3  -5  -2    9.32    1.89
  -3  -5   2    8.24    1.90
  -3  -5   2   10.45    0.87
   3   5  -1   14.63    2.12
  -3   5   1   12.55    2.04
   3  -5  -1   17.88    1.59
   3  -5  -1   13.33    2.13
  -3  -5   1   15.15    1.94
  -3  -5   1   18.37    1.08
   3   5   0   15.79    2.09
  -3   5   0   13.66    2.11
   3  -5   0   15.58    2.27
  -3  -5   0   17.15    1.31
  -3  -5   0   19.79    1.20
   3   5   1   13.34    1.90
  -3   5  -1   14.75    1.45
   3  -5   1   11.81    1.51
  -3  -5  -1   13.33    1.23
  -3  -5  -1   15.67    1.29
   3   5   2   23.07    2.03
  -3   5  -2   29.09    1.86
   3  -5   2   26.81    1.90
  -3  -5  -2   21.86    1.85
  -3  -5  -2   26.65    1.68
   3   5   3   33.66    1.24
   3   5   3   29.83    1.27
  -3   5  -3   29.59    2.06
  -3  -5  -3   33.59    1.45
   3  -5   3   32.19    2.07
   3   5   4   66.58    1.99
  -3   5  -4   66.48    3.53
   3  -5   4   66.77    3.88
  -3  -5  -4   58.70    2.19
  -3  -5  -4   69.65    2.82
   3   5   5   31.69    1.78
   3   5   5   28.29    1.31
  -3   5  -5   28.16    3.12
   3  -5   5   29.29    3.33
  -3  -5  -5   31.65    2.35
   3   5   6    5.34    1.29
   3   5   6    4.92    0.50
  -3   5  -6    1.10    2.31
   3  -5   6    6.61    2.33
  -3  -5  -6    4.78    1.66
   3   5   7    3.83    1.36
   3   5   7    4.25    0.66
  -3   5  -7   -1.08    2.29
   3  -5   7    5.31    1.51
  -3  -5  -7    5.22    1.88
   3   5   8   11.20    1.22
   3   5   8   10.21    0.76
  -3   5  -8    6.21    2.67
   3  -5   8    9.47    1.75
  -3  -5  -8    9.98    1.52
   3   5   9    4.47    1.57
  -3   5  -9    2.03    1.66
   3   5   9    1.40    0.61
   3  -5   9    3.52    2.39
   3   5  10    5.70    1.91
   3   5  10    6.48    0.58
   3   5  10    5.06    0.63
  -3   5 -10    7.57    1.62
   3  -5  10    4.95    2.73
   3   5  11   45.98    2.52
  -3   5 -11   43.10    2.83
   3  -5  11   38.48    2.79
   3   5  12    1.89    1.32
  -3   5 -12    2.95    2.36
   3  -5  12    1.11    2.46
   3   5  13    8.71    1.72
  -3   5 -13    7.33    2.55
   3  -5  13    6.80    2.68
   3   5  14    2.70    2.17
  -3   5 -14    0.12    2.03
   3  -5  14    0.89    1.37
   3   5  15    2.02    2.26
  -3   5 -15    1.94    1.39
   3  -5  15   -2.77    2.01
   3   5  16    2.53    2.61
  -3   5 -16    3.29    1.43
   3  -5  16    1.17    2.18
   3   5  17   -0.41    2.28
  -3   5 -17   -0.20    1.84
   3  -5  17    1.17    1.81
   3   5  18   -1.15    2.69
  -3   5 -18   -3.15    2.10
   3  -5  18    0.48    1.97
   3   5  19    1.23    2.72
  -3   5 -19    0.89    1.35
   3  -5  19    0.91    1.21
   3   6 -18    0.83    2.07
  -3   6  18   -0.05    1.64
  -3  -6  18   -0.79    1.76
   3   6 -17   -0.55    2.26
  -3   6  17    0.52    1.72
  -3  -6  17   -1.52    1.33
  -3   6  16    3.27    2.88
   3   6 -16    1.70    1.67
   3  -6 -16    4.07    1.81
  -3  -6  16   -0.04    2.38
  -3   6  15    7.75    3.12
   3   6 -15    4.78    1.80
   3  -6 -15    9.08    2.96
  -3  -6  15    6.47    2.59
  -3   6  14   27.15    3.79
   3   6 -14   21.71    3.72
   3  -6 -14   30.18    2.66
  -3  -6  14   24.57    3.46
  -3   6  13    5.74    2.61
   3   6 -13    3.80    2.80
   3  -6 -13    3.35    2.92
  -3  -6  13    6.70    1.68
  -3   6  12    6.33    1.59
   3   6 -12    3.63    1.64
   3  -6 -12    4.74    1.71
  -3  -6  12    1.98    1.62
  -3   6  11    1.22    0.59
   3   6 -11    1.13    1.49
   3  -6 -11    0.57    0.70
  -3  -6  11    1.50    1.44
   3  -6 -11    0.65    2.17
   3   6 -10   12.10    3.11
  -3   6  10   10.15    1.04
   3  -6 -10   16.84    2.72
  -3  -6  10   11.24    3.00
  -3   6   9    3.97    0.94
   3   6  -9    5.95    2.61
   3  -6  -9    3.07    0.82
  -3  -6   9    5.06    2.48
   3  -6  -9    6.22    1.46
  -3   6   8    2.05    0.93
   3   6  -8   -0.88    2.54
   3  -6  -8    1.04    0.75
  -3  -6   8   -2.51    2.39
   3  -6  -8    2.36    1.83
  -3   6   7    5.90    1.26
   3   6  -7    8.12    1.72
   3  -6  -7    4.93    0.67
  -3  -6   7    4.15    2.60
   3  -6  -7    6.88    1.39
  -3   6   6    5.14    1.42
   3   6  -6    6.91    1.71
   3  -6  -6    4.49    1.05
  -3  -6   6   11.18    2.59
   3  -6  -6    9.01    1.29
   3   6  -5    7.62    1.71
  -3   6   5    5.98    1.45
   3  -6  -5    3.88    1.76
  -3  -6   5    4.10    0.91
  -3  -6   5    4.89    2.26
   3  -6  -5    4.18    1.02
   3   6  -4    3.76    2.37
  -3   6   4    5.42    1.07
   3  -6  -4    8.31    1.66
  -3  -6   4    7.53    0.97
  -3  -6   4    3.42    2.29
   3  -6  -4    3.97    1.11
   3   6  -3    4.80    2.38
  -3   6   3    5.57    1.82
   3  -6  -3    9.73    1.12
  -3  -6   3    9.36    1.00
  -3  -6   3    5.60    2.27
   3  -6  -3    4.10    0.88
   3   6  -2    1.70    2.11
  -3   6   2    2.56    1.09
   3  -6  -2    3.01    1.48
  -3  -6   2    3.03    0.91
  -3  -6   2    1.51    1.94
   3  -6  -2    3.23    1.15
   3   6  -1   16.86    2.58
  -3   6   1   11.61    2.28
   3  -6  -1   16.82    1.80
  -3  -6   1   16.36    1.28
  -3  -6   1    8.23    2.39
   3  -6  -1   13.48    1.56
   3   6   0   17.78    2.49
  -3   6   0   14.65    2.45
   3  -6   0   18.76    1.79
  -3  -6   0   17.15    1.41
  -3  -6   0   11.50    1.51
   3  -6   0   13.32    1.73
   3   6   1   26.66    1.83
  -3   6  -1   19.05    2.82
   3  -6   1   21.58    1.93
  -3  -6  -1   22.29    2.36
  -3   6  -2   23.30    2.00
   3   6   2   24.15    1.71
  -3  -6  -2   28.91    1.45
  -3  -6  -2   20.53    1.83
   3  -6   2   28.62    2.19
  -3   6  -3    6.15    1.63
   3   6   3    8.79    1.93
  -3  -6  -3    9.71    1.61
  -3  -6  -3    7.47    0.79
   3  -6   3   10.11    1.66
  -3   6  -4    6.92    1.72
   3   6   4    4.48    1.53
  -3  -6  -4    2.77    1.50
  -3  -6  -4    1.33    0.87
   3  -6   4    2.44    1.50
   3   6   5   10.06    1.38
  -3   6  -5    8.19    2.05
   3  -6   5   12.91    2.87
  -3  -6  -5    9.77    1.08
   3   6   6    0.96    1.28
   3   6   6    0.31    0.85
  -3   6  -6    1.11    1.34
   3  -6   6    0.69    2.33
  -3  -6  -6    0.95    1.55
   3   6   7    9.51    1.24
   3   6   7    7.00    1.02
  -3   6  -7    7.52    1.76
   3  -6   7    4.05    2.84
  -3  -6  -7    7.33    1.40
   3   6   8    2.63    1.65
   3   6   8    2.49    0.82
  -3   6  -8    2.93    1.52
   3  -6   8    2.82    1.60
  -3  -6  -8    4.50    1.90
   3   6   9    0.63    1.11
   3   6   9    1.42    0.67
  -3   6  -9    2.39    1.47
   3  -6   9    0.57    1.48
  -3  -6  -9    0.30    1.18
   3   6  10    3.59    1.34
  -3   6 -10    3.86    1.71
   3   6  10    3.90    0.68
   3  -6  10    5.51    2.72
   3   6  11    0.46    1.97
   3   6  11    2.12    0.56
   3   6  11    1.88    0.49
  -3   6 -11    2.15    1.53
   3  -6  11    6.56    2.60
   3   6  12    5.16    2.40
  -3   6 -12    7.96    2.89
   3  -6  12    8.45    1.94
   3   6  13    2.56    2.45
  -3   6 -13    9.83    2.82
   3  -6  13    3.50    1.74
   3   6  14    6.47    1.82
  -3   6 -14    4.45    2.70
   3  -6  14    6.49    2.81
   3   6  15   -0.49    1.43
  -3   6 -15   -0.02    1.38
   3  -6  15    2.09    1.42
   3   6  16    0.79    1.59
  -3   6 -16   -1.23    1.47
   3  -6  16   -1.76    1.41
   3   6  17   -0.09    1.62
  -3   6 -17   -0.12    2.07
   3  -6  17   -1.98    2.04
   3   7 -16    1.00    2.61
   3  -7 -16    0.76    1.64
  -3  -7  16    1.06    1.42
   3   7 -15    1.72    2.61
   3  -7 -15    1.76    2.60
  -3  -7  15    1.19    2.43
   3   7 -14   -0.69    1.63
   3  -7 -14   -1.37    1.63
  -3  -7  14    0.92    2.26
   3   7 -13    3.88    1.90
   3  -7 -13    6.53    2.84
  -3  -7  13    2.61    2.66
   3   7 -12   11.34    3.17
   3  -7 -12    7.17    1.88
  -3  -7  12    6.42    1.93
  -3   7  11    0.54    0.68
   3   7 -11   -1.56    2.43
   3  -7 -11    0.40    0.63
  -3  -7  11   -1.91    1.38
   3  -7 -11    1.27    2.10
  -3   7  10   -0.09    0.76
   3   7 -10    0.87    2.21
   3  -7 -10   -0.10    0.70
  -3  -7  10   -0.28    1.34
   3  -7 -10   -0.27    1.92
  -3   7   9    4.26    1.11
   3   7  -9    5.33    1.73
   3  -7  -9    1.94    1.02
  -3  -7   9    4.36    2.71
   3  -7  -9    7.95    1.61
  -3   7   8   -0.09    0.90
   3   7  -8   -1.43    1.34
   3  -7  -8    0.67    0.78
  -3  -7   8    1.93    1.87
   3  -7  -8   -1.44    1.65
   3   7  -7    2.35    1.58
  -3   7   7    2.41    1.21
   3  -7  -7    3.16    1.24
  -3  -7   7    1.42    1.04
  -3  -7   7    0.05    2.32
   3  -7  -7    1.57    1.01
   3   7  -6    1.75    1.63
  -3   7   6    1.90    0.92
   3  -7  -6    5.01    1.89
  -3  -7   6    3.78    1.08
  -3  -7   6   -0.35    2.35
   3  -7  -6    1.30    1.13
   3   7  -5    1.33    2.20
  -3   7   5   -0.13    1.30
   3  -7  -5    0.43    1.07
  -3  -7   5    0.81    0.94
  -3  -7   5   -0.52    1.97
   3  -7  -5    0.94    1.00
   3   7  -4    2.09    2.30
  -3   7   4    1.47    0.97
   3  -7  -4    0.97    1.10
  -3  -7   4    2.38    1.00
  -3  -7   4   -1.15    2.16
   3  -7  -4    0.75    1.09
   3   7  -3    7.69    2.73
  -3   7   3    3.18    1.93
   3  -7  -3    7.91    1.92
  -3  -7   3    8.24    1.25
  -3  -7   3    4.59    2.53
   3  -7  -3    4.63    0.95
   3   7  -2   13.96    2.90
  -3   7   2   12.94    2.40
   3  -7  -2   20.18    1.57
  -3  -7   2   20.09    1.54
  -3  -7   2   15.06    1.79
   3  -7  -2   12.23    1.28
   3   7  -1    2.40    2.32
  -3   7   1    3.81    1.39
   3  -7  -1    6.91    1.85
  -3  -7   1    6.71    1.33
  -3  -7   1    7.44    1.33
   3  -7  -1    4.27    0.98
   3   7   0    4.61    2.21
  -3   7   0    3.41    2.20
   3  -7   0    8.23    1.82
  -3  -7   0    6.05    0.94
  -3  -7   0    5.15    0.96
   3  -7   0    4.85    1.29
   3   7   1    1.78    1.22
  -3   7  -1   -1.64    2.10
   3  -7   1    3.22    1.09
  -3  -7  -1    4.15    1.32
  -3  -7  -1    0.71    1.26
   3  -7   1    2.34    1.39
   3   7   2    9.72    1.55
  -3   7  -2    8.74    2.70
   3  -7   2   15.20    2.05
  -3  -7  -2   15.76    1.79
  -3  -7  -2    8.83    1.50
   3  -7   2    8.96    1.81
  -3   7  -3    8.89    2.67
   3   7   3    9.19    1.99
  -3  -7  -3   12.77    1.75
  -3  -7  -3    5.73    0.91
   3  -7   3    6.15    1.77
  -3   7  -4    0.53    1.43
   3   7   4   -0.28    1.58
  -3  -7  -4    2.08    1.48
  -3  -7  -4    0.27    1.01
   3  -7   4    3.45    1.44
  -3   7  -5   10.25    1.91
   3   7   5    8.34    1.24
  -3  -7  -5   10.07    1.37
  -3  -7  -5    5.71    1.27
   3  -7   5    9.69    1.92
   3   7   6    3.91    1.52
  -3   7  -6    3.82    1.57
   3  -7   6    1.18    2.60
  -3  -7  -6    4.80    1.83
   3   7   7   -0.24    1.10
  -3   7  -7   -0.49    1.37
   3  -7   7    0.32    2.27
  -3  -7  -7    1.93    1.06
   3   7   8    1.83    1.13
   3   7   8    0.89    1.02
  -3   7  -8    1.17    1.52
   3  -7   8   -3.01    2.53
  -3  -7  -8    2.03    1.76
   3   7   9    1.22    1.90
   3   7   9    3.16    0.97
  -3   7  -9    1.46    1.72
   3  -7   9   -1.37    1.74
  -3  -7  -9    2.90    1.96
   3   7  10    9.61    2.53
  -3   7 -10   17.35    3.40
   3  -7  10    5.92    2.09
  -3   7 -11   -3.67    2.71
   3  -7  11   -2.02    2.73
   3   7  12    5.49    2.62
  -3   7 -12    3.60    2.78
   3  -7  12    4.57    2.89
   3   7  13   10.37    3.09
  -3   7 -13   10.47    3.22
   3  -7  13    6.79    3.17
   3   7  14    1.77    2.28
  -3   7 -14   -0.30    1.52
   3  -7  14    0.18    1.42
   3   7  15    0.24    2.45
  -3   7 -15   -0.08    1.44
   3  -7  15   -1.15    2.21
   3   8 -13   -1.50    2.57
   3  -8 -13   -0.36    2.43
  -3  -8  13   -0.26    2.30
   3   8 -12    4.30    3.16
   3  -8 -12    4.73    1.89
  -3  -8  12    5.36    2.92
   3   8 -11    7.96    2.25
   3  -8 -11    7.02    2.85
  -3  -8  11    4.58    3.07
   3   8 -10    3.49    1.91
  -3   8  10    1.49    1.07
   3  -8 -10    5.09    1.68
  -3  -8  10    2.92    1.39
  -3  -8  10    5.52    1.75
   3  -8 -10    0.58    1.01
   3   8  -9    0.66    1.63
  -3   8   9   -0.43    1.08
   3  -8  -9    3.54    2.15
  -3  -8   9    1.70    1.22
  -3  -8   9    1.59    1.57
   3  -8  -9   -0.29    1.01
   3   8  -8    0.66    2.47
  -3   8   8    0.26    1.21
  -3   8   8    0.34    1.18
  -3  -8   8    1.06    1.17
   3  -8  -8    2.32    1.38
   3  -8  -8    0.28    1.08
  -3  -8   8    0.09    1.50
   3   8  -7    4.21    2.57
  -3   8   7    1.07    1.34
   3  -8  -7    2.80    2.14
  -3  -8   7    0.30    1.22
  -3  -8   7    1.71    1.48
   3  -8  -7    0.44    1.16
   3   8  -6    3.02    2.56
  -3   8   6    1.81    1.44
   3  -8  -6    2.66    1.40
  -3  -8   6    2.57    1.22
  -3  -8   6    0.22    1.49
   3  -8  -6    0.35    1.27
   3   8  -5    6.60    2.64
  -3   8   5    3.03    1.63
   3  -8  -5    2.64    2.15
  -3  -8   5    2.17    1.30
  -3  -8   5    4.05    1.59
   3  -8  -5    2.07    1.40
   3   8  -4    6.27    2.61
  -3   8   4    2.08    1.79
   3  -8  -4    2.18    2.15
  -3  -8   4    4.95    1.38
  -3  -8   4    3.34    1.53
   3  -8  -4    1.23    1.49
   3   8  -3    1.65    2.22
  -3   8   3   -0.19    1.07
   3  -8  -3    1.66    1.19
  -3  -8   3    0.62    1.20
  -3  -8   3    1.06    1.29
   3  -8  -3    0.17    0.86
  -3   8   2    7.33    2.27
   3  -8  -2    5.69    1.29
  -3  -8   2   11.24    1.66
  -3  -8   2    8.12    1.63
   3  -8  -2   13.79    2.27
   3   8  -1    6.22    2.16
  -3   8   1    0.11    1.81
   3  -8  -1    0.85    1.14
  -3  -8   1   -1.03    1.28
  -3  -8   1    3.49    1.93
   3  -8  -1    0.26    0.94
   3   8   0    7.99    2.59
  -3   8   0   10.25    1.70
   3  -8   0   16.35    2.43
  -3  -8   0   12.29    1.79
  -3  -8   0    6.98    1.96
   3  -8   0    6.21    1.68
   3   8   1    7.80    1.71
  -3   8  -1   12.21    1.83
   3  -8   1   15.71    1.67
  -3  -8  -1   14.49    1.36
  -3  -8  -1    9.53    1.96
   3  -8   1    8.93    1.85
   3   8   2    6.05    1.35
  -3   8  -2    2.26    2.45
   3  -8   2    7.46    2.08
  -3  -8  -2    6.78    1.71
  -3  -8  -2    2.75    1.02
   3  -8   2    1.43    1.66
   3   8   3    5.44    2.27
  -3   8  -3    4.95    2.86
   3  -8   3   11.45    2.23
  -3  -8  -3    9.22    1.31
  -3  -8  -3    5.12    1.64
   3  -8   3    4.97    1.83
   3   8   4    2.49    1.84
  -3   8  -4    4.05    2.62
   3  -8   4    5.55    1.94
  -3  -8  -4    2.41    1.72
  -3  -8  -4    1.73    1.31
   3  -8   4    1.80    1.60
  -3   8  -5    0.28    2.26
   3   8   5    0.76    0.93
  -3  -8  -5    0.17    1.00
  -3  -8  -5   -0.08    0.67
   3  -8   5    1.76    1.37
   3   8   6    2.19    1.36
  -3   8  -6   -1.91    2.16
   3  -8   6    0.15    1.45
  -3  -8  -6   -1.08    1.60
   3   8   7    0.89    1.35
  -3   8  -7    4.37    2.56
   3  -8   7   -0.02    1.70
  -3  -8  -7    2.46    1.23
   3   8   8   -1.56    1.11
  -3   8  -8    0.07    2.29
   3  -8   8    4.14    2.34
  -3  -8  -8    0.36    1.77
   3   8   9    2.27    1.11
  -3   8  -9    0.86    2.78
   3  -8   9    2.12    2.75
  -3  -8  -9    1.29    2.02
  -3   8 -10    1.47    2.57
   3  -8  10   -2.31    2.45
  -3   8 -11    0.89    2.55
   3  -8  11    0.28    1.60
   3   8  12    0.97    1.47
  -3   8 -12   -0.11    1.56
   3  -8  12    0.44    1.57
  -3   9   8    0.37    1.31
   3   9  -8    4.88    2.62
   3  -9  -8   -0.19    1.32
  -3  -9   8    2.36    2.36
   3  -9  -8    3.33    2.45
   3   9  -7    2.39    2.60
  -3   9   7    0.94    0.91
   3  -9  -7    1.91    2.35
  -3  -9   7    1.77    1.28
  -3  -9   7    3.16    2.39
   3  -9  -7   -0.04    1.37
   3   9  -6   -0.15    2.22
  -3   9   6    0.27    1.30
   3  -9  -6    0.43    1.98
  -3  -9   6   -0.37    1.17
  -3  -9   6    1.83    2.06
   3  -9  -6   -0.10    0.79
   3   9  -5   -0.26    2.39
  -3   9   5    0.90    0.95
   3  -9  -5   -0.40    2.09
  -3  -9   5    1.23    1.31
  -3  -9   5   -0.13    2.17
   3  -9  -5   -0.35    1.40
   3   9  -4    3.67    2.48
  -3   9   4   -1.15    1.70
   3  -9  -4    1.46    2.24
  -3  -9   4    0.60    1.46
  -3  -9   4    4.28    2.24
   3  -9  -4    0.82    1.56
   3   9  -3    6.67    2.75
  -3   9   3    6.43    2.14
   3  -9  -3    9.00    2.56
  -3  -9   3    7.86    1.77
  -3  -9   3    3.12    2.59
   3  -9  -3    2.67    1.29
   3   9  -2    7.34    2.77
  -3   9   2    4.46    1.48
   3  -9  -2    7.76    2.48
  -3  -9   2    4.84    1.76
  -3  -9   2    5.63    2.43
   3  -9  -2    2.87    1.32
   3   9  -1    8.15    2.64
  -3   9   1    5.58    2.40
   3  -9  -1    7.17    2.50
  -3  -9   1    6.09    1.80
  -3  -9   1    5.18    2.28
   3  -9  -1    3.53    1.40
   3   9   0    1.48    2.18
  -3   9   0    0.48    2.11
   3  -9   0    3.85    2.13
  -3  -9   0    1.98    1.04
  -3  -9   0    1.17    1.12
   3  -9   0   -2.54    1.87
   3   9   1   -0.51    1.10
  -3   9  -1   -0.06    1.83
   3  -9   1    1.72    1.69
  -3  -9  -1    0.56    1.34
  -3  -9  -1   -0.12    0.89
   3  -9   1   -1.26    1.77
   3   9   2    0.79    1.24
  -3   9  -2    1.21    1.37
   3  -9   2    0.47    1.98
  -3  -9  -2    0.53    1.06
  -3  -9  -2    0.63    1.49
   3  -9   2   -0.38    2.12
   3   9   3    2.68    2.14
  -3   9  -3    3.96    1.73
   3  -9   3    7.43    2.38
  -3  -9  -3    6.21    1.97
  -3  -9  -3    2.30    1.69
   3  -9   3    3.52    2.65
   3   9   4    1.80    1.82
  -3   9  -4    4.08    1.67
   3  -9   4    3.92    2.20
  -3  -9  -4    2.63    1.20
  -3  -9  -4    0.53    1.00
   3  -9   4    0.26    2.47
  -3   9  -5    1.68    1.70
   3   9   5    2.19    1.15
   3  -9   5    4.95    2.67
  -3  -9  -5    4.65    2.02
   3  -9   5    3.64    2.31
  -3   9  -6    2.76    1.67
   3   9   6    1.44    1.56
   3  -9   6    1.03    1.66
  -3  -9  -6    2.31    1.92
   3  -9   6    1.71    2.20
  -3   9  -7    2.22    1.72
   3   9   7    1.86    1.48
   3  -9   7    3.01    1.69
  -3  -9  -7    2.97    1.33
   3  -9   7    2.00    1.49
   3   9   8    0.24    1.19
  -3   9  -8    0.55    1.71
   3  -9   8   -1.95    1.51
  -3  -9  -8   -1.31    1.88
  -4   0  22    0.57    2.05
  -4   0  21   -0.59    1.88
   4   0 -20    0.22    0.64
   4   0 -20    0.21    0.51
  -4   0  20   -0.72    1.02
   4   0 -19   -0.20    0.78
   4   0 -19    0.83    0.57
  -4   0  19    0.66    1.00
   4   0 -18    0.85    0.78
   4   0 -18    0.61    0.57
  -4   0  18    1.68    1.50
   4   0 -17    1.04    0.88
   4   0 -17    2.01    0.60
  -4   0  17    0.81    1.50
   4   0 -16    0.39    0.50
  -4   0  16   -1.65    1.15
   4   0 -15    9.81    1.18
   4   0 -15    9.13    0.77
  -4   0  15    5.20    1.56
   4   0 -14   19.61    1.40
   4   0 -14   20.85    0.99
  -4   0  14   17.16    2.16
   4   0 -13   23.50    1.44
  -4   0  13   23.57    2.09
   4   0 -12    2.56    0.88
  -4   0  12    2.65    1.27
   4   0 -11   21.90    1.32
  -4   0  11   24.41    1.75
   4   0 -10    0.20    0.71
  -4   0  10    0.32    0.94
   4   0  -9   68.06    2.18
  -4   0   9   68.76    1.89
   4   0  -8    0.09    0.70
   4   0  -8   -0.10    0.85
   4   0  -8    0.26    0.25
  -4   0   8    0.12    0.76
   4   0  -7    2.79    0.71
   4   0  -7    2.10    0.59
   4   0  -7    2.74    0.45
  -4   0   7    3.15    0.48
   4   0  -6    8.67    1.15
   4   0  -6    8.59    0.53
  -4   0   6    9.01    0.52
   4   0  -5    2.87    0.85
   4   0  -5    2.07    0.42
  -4   0   5    2.01    0.47
   4   0  -4   22.77    0.84
   4   0  -4   21.85    0.55
  -4   0   4   23.29    0.57
   4   0  -3 1099.20   18.12
   4   0  -3 1076.13   17.84
  -4   0   3 1090.18   17.98
   4   0  -2  109.71    1.85
  -4   0   2  110.43    1.89
   4   0  -1   25.33    0.77
  -4   0   1   24.84    0.74
   4   0   0    8.09    0.38
  -4   0   0    6.97    0.50
   4   0   1  207.20    3.06
  -4   0  -1  203.00    3.00
   4   0   2   12.01    0.63
  -4   0  -2   11.42    0.44
   4   0   3   75.16    1.56
  -4   0  -3   74.29    1.54
   4   0   4    2.64    0.91
  -4   0  -4    2.42    0.71
   4   0   5   16.96    1.24
  -4   0  -5   16.93    0.70
   4   0   6   26.46    0.97
  -4   0  -6   26.90    1.15
   4   0   7    5.48    1.27
  -4   0  -7    1.36    0.76
   4   0   8   61.11    2.08
  -4   0  -8   58.14    1.72
   4   0   9    5.74    1.00
  -4   0  -9    3.58    0.75
   4   0  10    1.09    0.84
  -4   0 -10    1.80    0.62
   4   0  11    3.95    0.94
  -4   0 -11    4.19    0.72
   4   0  12    8.72    1.15
  -4   0 -12    9.72    0.86
   4   0  13   10.74    1.28
  -4   0 -13   13.71    0.96
   4   0  14   31.48    1.76
  -4   0 -14   37.12    1.46
   4   0  15    5.77    1.05
  -4   0 -15    7.12    0.82
   4   0  16    0.82    1.48
   4   0  16    0.99    0.79
  -4   0 -16    0.69    0.74
   4   0  17    1.65    2.28
   4   0  17    0.76    0.72
  -4   0 -17    0.50    0.55
   4   0  18    1.24    2.27
   4   0  18    0.47    0.64
  -4   0 -18   -0.01    0.65
   4   0  19    3.63    1.61
   4   0  19    0.58    0.60
   4   0  20   -0.77    2.53
   4   0  21    2.30    2.88
   4   0  22    2.31    1.81
  -4   1  22   -0.70    2.22
  -4  -1  22   -0.27    1.91
   4   1 -21    0.07    0.97
   4   1 -21    0.23    0.77
  -4   1  21   -0.09    1.29
  -4  -1  21   -0.44    1.63
   4   1 -20    1.59    1.14
  -4   1  20    2.27    1.40
  -4  -1  20    1.85    1.77
   4   1 -19   -0.23    0.95
  -4   1  19    0.18    1.06
  -4  -1  19    0.05    0.87
   4   1 -18    0.88    0.67
  -4   1  18    1.90    1.78
   4  -1 -18    0.52    0.31
   4  -1 -18    0.15    0.58
  -4  -1  18    0.22    0.87
   4   1 -17    0.23    1.02
  -4   1  17   -0.19    1.56
   4  -1 -17    0.16    0.43
   4  -1 -17    0.02    0.50
  -4  -1  17    1.52    1.20
  -4   1  16    1.34    1.74
   4  -1 -16    3.00    0.42
   4  -1 -16    2.41    0.85
  -4  -1  16    0.62    1.29
   4   1 -15    1.23    1.10
  -4   1  15    0.15    1.49
   4  -1 -15    0.40    0.47
   4  -1 -15    1.22    0.59
  -4  -1  15   -1.00    1.04
   4   1 -14   84.66    2.57
  -4   1  14   76.64    4.03
   4  -1 -14   86.57    2.24
   4  -1 -14   95.44    1.85
   4   1 -13   46.96    2.30
  -4   1  13   56.41    2.89
   4  -1 -13   47.69    1.52
   4  -1 -13   55.67    1.20
   4   1 -12    7.79    1.34
  -4   1  12    8.59    1.02
   4  -1 -12    7.98    0.79
   4  -1 -12    8.89    0.53
  -4  -1  12    6.25    0.97
  -4   1  11    7.89    0.93
   4   1 -11    7.36    1.28
   4  -1 -11    8.31    0.76
   4  -1 -11    8.29    0.49
   4  -1 -11    7.21    1.13
  -4  -1  11    6.57    0.86
  -4   1  10   10.86    1.27
   4   1 -10    8.33    0.86
   4  -1 -10   10.06    0.78
   4  -1 -10    9.45    0.50
   4  -1 -10    8.48    1.76
  -4  -1  10    8.13    0.82
   4   1  -9    5.01    1.39
  -4   1   9    6.69    1.17
   4  -1  -9    5.97    1.63
   4  -1  -9    5.91    0.47
  -4  -1   9    4.99    0.71
   4   1  -8   74.86    2.84
  -4   1   8   74.68    1.89
   4  -1  -8   78.49    2.96
   4  -1  -8   74.33    1.47
  -4  -1   8   76.17    2.22
   4   1  -7   15.69    1.59
  -4   1   7   15.28    1.14
   4  -1  -7   17.49    1.62
   4  -1  -7   15.71    0.65
  -4  -1   7   15.75    1.06
   4   1  -6   37.65    1.40
  -4   1   6   36.86    1.35
  -4   1   6   38.26    0.86
   4  -1  -6   38.96    1.79
   4  -1  -6   36.45    0.79
  -4  -1   6   37.51    1.14
   4   1  -5  160.11    3.17
  -4   1   5  164.31    3.15
  -4   1   5  157.77    2.40
   4  -1  -5  160.53    2.95
   4  -1  -5  161.57    2.76
  -4  -1   5  161.35    2.56
   4   1  -4  129.15    2.58
  -4   1   4  127.10    2.26
  -4   1   4  127.83    2.11
   4  -1  -4  126.63    2.26
   4  -1  -4  127.65    2.45
  -4  -1   4  126.81    1.86
   4   1  -3  599.85    8.24
  -4   1   3  551.99    8.53
   4  -1  -3  553.47    9.12
   4  -1  -3  561.46    8.77
  -4   1   2   91.56    1.75
   4  -1  -2   90.76    1.61
  -4   1   1  306.32    4.91
   4   1  -1  302.57    4.58
   4  -1  -1  302.48    4.66
  -4   1   0  237.05    3.99
   4   1   0  233.40    3.60
   4  -1   0  237.47    3.74
  -4   1  -1   24.43    1.15
   4  -1   1   25.29    0.87
  -4   1  -2    4.38    0.61
   4   1   2    4.60    0.35
   4  -1   2    5.04    0.69
  -4  -1  -2    4.78    0.30
  -4   1  -3  101.94    2.12
   4   1   3  100.55    1.59
   4  -1   3  104.99    2.93
  -4  -1  -3   98.74    1.66
  -4   1  -4  349.16    6.62
   4   1   4  352.98    5.25
   4  -1   4  363.91    7.14
  -4  -1  -4  342.73    5.21
  -4   1  -5   73.90    2.44
   4   1   5   75.89    1.25
   4  -1   5   77.08    2.68
  -4  -1  -5   72.99    1.29
  -4   1  -6   24.52    1.13
   4   1   6   23.82    0.57
   4  -1   6   21.65    1.85
  -4  -1  -6   22.69    0.61
   4   1   7   25.93    0.97
  -4   1  -7   22.00    1.20
  -4   1  -8   78.58    2.58
   4   1   8   82.29    2.12
   4  -1   8   83.37    3.14
  -4  -1  -8   77.79    1.38
  -4   1  -9    8.88    1.19
   4   1   9    8.31    0.75
   4  -1   9    8.79    1.41
  -4  -1  -9    9.15    0.55
  -4   1 -10    8.66    1.16
   4   1  10    9.95    0.75
   4  -1  10    8.53    0.92
  -4  -1 -10    9.55    0.54
  -4   1 -11   15.82    0.97
   4   1  11   16.69    0.98
   4  -1  11   18.04    1.63
  -4  -1 -11   17.75    0.70
   4   1  12   29.36    2.19
  -4   1 -12   22.26    1.55
   4   1  12   20.07    1.29
   4  -1  12   21.80    1.86
  -4  -1 -12   23.69    0.83
   4   1  13   39.07    3.59
   4   1  13   25.88    1.16
  -4   1 -13   26.91    1.70
   4  -1  13   29.96    2.04
  -4  -1 -13   27.51    0.95
   4   1  14  113.04    5.59
   4   1  14   76.96    1.92
  -4   1 -14   84.68    2.90
   4  -1  14   69.66    3.23
   4   1  15   13.58    2.03
  -4   1 -15    9.82    1.27
   4  -1  15    8.49    1.54
   4   1  16    2.91    1.67
   4   1  16    2.30    0.54
  -4   1 -16    3.84    0.97
   4  -1  16    2.86    1.25
   4   1  17    1.53    2.04
  -4   1 -17   -0.30    0.71
   4  -1  17    0.05    0.90
   4   1  18    2.63    2.55
  -4   1 -18    1.55    0.81
   4  -1  18   -0.99    1.05
   4   1  19   -1.24    1.47
  -4   1 -19    0.44    0.72
   4  -1  19   -0.39    0.90
   4  -1  19   -0.20    1.39
   4   1  20    2.19    2.46
  -4   1 -20    0.50    0.71
   4  -1  20   -0.57    0.86
   4  -1  20    2.80    2.38
   4   1  21    1.63    2.67
   4  -1  21    0.37    2.49
   4   2 -22    0.46    1.22
  -4   2  22   -1.10    1.52
  -4  -2  22    1.00    1.21
   4   2 -21    0.25    1.38
  -4   2  21    0.48    1.42
  -4  -2  21    1.29    1.70
   4   2 -20    0.43    1.38
  -4   2  20    1.74    2.15
  -4  -2  20    0.83    1.61
   4   2 -19   -0.45    1.34
  -4   2  19    2.69    1.92
  -4  -2  19   -0.17    1.36
   4   2 -18    1.36    0.88
  -4   2  18    1.59    2.09
  -4  -2  18    2.09    0.94
   4   2 -17    0.72    1.37
  -4   2  17    2.71    1.91
  -4  -2  17    0.72    1.27
   4   2 -16   13.61    1.89
  -4   2  16   14.12    2.41
  -4  -2  16    8.38    1.65
   4   2 -15    7.19    1.70
  -4   2  15    7.60    2.03
  -4  -2  15    5.08    1.29
   4   2 -14   11.37    1.91
  -4   2  14    8.74    1.43
   4  -2 -14    9.22    0.65
   4  -2 -14    9.95    0.50
  -4  -2  14    7.27    0.90
  -4   2  13   67.40    2.60
   4   2 -13   55.31    2.21
   4  -2 -13   55.44    1.51
   4  -2 -13   63.88    1.14
   4  -2 -13   57.37    2.80
  -4   2  12    7.68    1.17
   4   2 -12    7.39    1.69
   4  -2 -12    8.62    0.58
   4  -2 -12    9.16    0.67
   4  -2 -12    8.48    2.21
  -4  -2  12    6.21    1.30
  -4   2  11   47.90    2.39
   4   2 -11   44.25    1.82
   4  -2 -11   45.87    1.13
   4  -2 -11   44.59    1.25
   4  -2 -11   44.14    2.83
   4   2 -10   17.45    1.79
  -4   2  10   20.00    1.66
   4  -2 -10   18.87    1.43
   4  -2 -10   19.03    0.73
  -4  -2  10   17.13    0.97
  -4  -2  10   19.29    1.17
   4   2  -9   14.26    1.80
  -4   2   9   14.87    1.00
   4  -2  -9   16.15    1.30
   4  -2  -9   15.85    0.73
  -4  -2   9   14.16    1.19
  -4  -2   9   14.03    1.10
  -4   2   8   63.58    1.32
   4   2  -8   63.38    2.91
  -4   2   8   61.77    2.23
   4  -2  -8   60.48    2.89
  -4  -2   8   62.95    1.88
  -4  -2   8   60.58    1.95
   4  -2  -8   62.97    1.80
  -4   2   7   13.58    0.69
   4   2  -7   13.77    2.05
  -4   2   7   13.55    1.21
   4  -2  -7   13.34    1.80
  -4  -2   7   13.07    1.02
  -4  -2   7   13.67    1.24
   4  -2  -7   14.79    0.97
  -4   2   6   19.16    0.68
   4   2  -6   17.89    1.33
  -4   2   6   18.35    0.88
   4  -2  -6   18.34    1.00
  -4  -2   6   18.81    0.87
  -4  -2   6   17.73    1.28
   4  -2  -6   18.32    1.13
  -4   2   5  103.33    2.03
   4   2  -5  103.65    3.46
  -4   2   5  104.15    2.21
   4  -2  -5  106.99    2.44
   4  -2  -5  106.11    2.34
  -4   2   4   51.90    1.51
   4   2  -4   52.91    1.87
   4  -2  -4   54.15    1.86
  -4  -2   4   53.36    0.86
   4  -2  -4   52.09    1.72
   4   2  -3  151.93    4.13
  -4   2   3  147.85    2.66
   4  -2  -3  148.70    2.82
   4  -2  -3  150.67    2.79
   4   2  -2  142.13    3.04
  -4   2   2  136.59    2.59
   4  -2  -2  144.21    3.55
   4   2  -1  193.14    2.55
   4   2  -1  191.07    4.45
  -4   2   1  188.62    3.50
   4  -2  -1  197.34    3.71
   4   2   0   39.46    0.72
   4   2   0   38.93    0.87
  -4   2   0   38.83    2.04
   4  -2   0   41.17    2.29
   4   2   1   29.89    0.70
   4   2   1   29.93    0.84
  -4   2  -1   27.83    2.04
   4  -2   1   28.98    2.34
   4   2   2   46.39    1.02
   4   2   2   47.87    0.89
  -4   2  -2   45.36    2.38
   4  -2   2   46.72    1.77
   4   2   3  154.90    2.75
  -4   2  -3  150.51    3.26
   4   2   3  153.37    2.48
   4  -2   3  157.90    4.42
   4   2   4    1.21    0.52
  -4   2  -4    1.94    1.33
   4   2   4    1.26    0.33
   4  -2   4    1.81    0.94
   4   2   5  196.42    4.48
  -4   2  -5  185.43    4.98
   4   2   5  194.44    2.96
   4  -2   5  185.70    5.62
   4   2   6   39.68    1.83
  -4   2  -6   36.97    2.51
   4  -2   6   37.15    2.90
   4   2   7   45.20    2.00
  -4   2  -7   45.80    1.90
   4   2   7   46.25    0.85
   4  -2   7   46.39    2.08
   4   2   8   11.69    1.34
  -4   2  -8   11.40    1.07
   4  -2   8   10.87    1.78
   4   2   9   49.11    2.84
  -4   2  -9   44.75    2.31
   4   2   9   48.62    0.89
   4  -2   9   46.75    2.53
   4   2  10    3.26    1.82
  -4   2 -10    2.89    1.43
   4   2  10    3.57    0.43
   4  -2  10    3.76    0.96
   4   2  11   54.23    3.51
  -4   2 -11   38.42    2.37
   4   2  11   44.70    0.98
   4  -2  11   44.44    2.65
   4   2  12    3.62    2.29
  -4   2 -12    5.62    1.52
   4  -2  12    3.62    1.06
   4   2  13   32.70    2.47
  -4   2 -13   22.15    2.18
   4  -2  13   18.28    2.36
   4   2  14    5.00    1.73
  -4   2 -14    6.71    0.97
   4  -2  14    6.29    1.76
   4   2  15    9.25    1.93
  -4   2 -15    5.09    1.46
   4  -2  15    5.81    1.15
   4   2  16    4.21    2.73
  -4   2 -16    3.58    1.34
   4  -2  16    1.98    1.56
   4   2  17    1.16    2.59
  -4   2 -17    1.54    0.77
   4  -2  17    1.68    1.39
   4   2  18    1.46    1.72
  -4   2 -18    2.26    1.11
   4  -2  18   -1.01    1.31
   4   2  19   -1.57    1.62
  -4   2 -19    0.74    1.04
   4  -2  19    1.39    1.21
   4   2  20   -0.59    2.27
  -4   2 -20    0.22    0.92
   4  -2  20   -0.24    1.04
   4   2  21    3.83    3.04
  -4   2 -21    2.66    1.19
   4  -2  21    2.77    1.31
   4  -2  21    4.03    1.80
   4   3 -21    0.82    1.42
  -4   3  21   -1.66    2.19
  -4  -3  21   -0.12    1.48
   4   3 -20   -0.32    1.62
  -4   3  20    3.70    2.25
  -4  -3  20   -0.08    1.49
   4   3 -19    0.65    1.54
  -4   3  19   -0.05    2.11
  -4  -3  19    0.69    1.36
   4   3 -18   -0.60    0.96
  -4   3  18    0.61    1.97
  -4  -3  18   -0.08    1.20
   4   3 -17    4.65    1.72
  -4   3  17    3.79    2.25
  -4  -3  17    2.06    1.36
   4   3 -16    4.41    1.18
  -4   3  16    4.99    2.17
  -4  -3  16    2.07    1.25
   4   3 -15   10.97    2.07
  -4   3  15   11.18    1.62
  -4  -3  15    5.80    1.29
  -4   3  14   79.60    3.22
   4   3 -14   69.91    2.88
   4  -3 -14   79.65    4.59
  -4   3  13   34.54    2.11
   4   3 -13   27.83    2.81
   4  -3 -13   31.69    2.40
  -4  -3  13   26.23    2.55
   4   3 -12   51.84    3.22
  -4   3  12   63.57    3.03
   4  -3 -12   61.21    3.83
   4  -3 -12   51.19    1.18
  -4  -3  12   45.93    3.04
   4   3 -11   -0.01    1.49
  -4   3  11    0.81    1.30
   4  -3 -11    0.01    1.13
   4  -3 -11    0.87    0.57
  -4  -3  11    0.23    1.39
   4   3 -10   10.08    2.02
  -4   3  10   12.06    1.14
  -4   3  10   12.08    0.61
   4  -3 -10   10.58    1.41
   4  -3 -10    9.98    0.78
  -4  -3  10    9.37    1.22
   4   3  -9   59.22    2.31
  -4   3   9   64.45    2.63
  -4   3   9   62.07    1.37
   4  -3  -9   65.54    3.12
   4  -3  -9   61.46    1.60
  -4  -3   9   56.51    2.07
   4   3  -8    7.30    1.79
  -4   3   8    8.66    0.92
  -4   3   8    7.67    0.67
   4  -3  -8    8.03    1.72
   4  -3  -8    8.88    1.10
  -4  -3   8    7.48    1.08
   4   3  -7   23.49    1.57
  -4   3   7   24.52    1.59
  -4   3   7   22.65    0.87
   4  -3  -7   22.02    1.88
   4  -3  -7   21.88    1.23
  -4  -3   7   22.13    1.46
   4   3  -6   68.22    3.41
  -4   3   6   69.65    1.95
  -4   3   6   66.53    1.79
   4  -3  -6   70.11    2.47
   4  -3  -6   70.96    1.81
  -4  -3   6   69.31    2.37
  -4   3   5    1.47    0.83
   4   3  -5    2.42    1.74
   4  -3  -5    0.61    1.10
  -4  -3   5    1.64    1.01
   4  -3  -5   -0.22    1.03
  -4   3   4   43.84    1.85
   4   3  -4   42.85    2.00
   4  -3  -4   42.54    2.28
  -4  -3   4   44.66    1.98
   4  -3  -4   43.02    1.80
   4   3  -3  224.80    5.88
  -4   3   3  224.88    4.90
   4  -3  -3  231.62    4.47
   4  -3  -3  259.44    7.18
  -4  -3   3  232.64    5.65
  -4  -3   3  224.10    3.22
   4   3  -2  221.14    5.67
  -4   3   2  225.32    4.41
   4  -3  -2  222.25    4.28
   4  -3  -2  220.10    5.67
  -4  -3   2  229.31    5.39
  -4  -3   2  225.87    3.47
   4   3  -1  279.02    5.55
  -4   3   1  278.09    6.13
   4  -3  -1  285.33    5.69
  -4  -3   1  286.07    5.45
  -4  -3   1  282.22    4.70
   4   3   0   83.50    1.53
   4   3   0   85.36    2.23
  -4   3   0   78.45    3.05
  -4  -3   0   84.67    1.97
   4  -3   0   78.20    3.40
   4   3   1  276.89    4.61
   4   3   1  282.14    5.00
  -4   3  -1  281.51    6.61
  -4  -3  -1  280.59    5.21
   4  -3   1  283.46    7.21
   4   3   2  129.46    2.49
   4   3   2  131.80    2.51
  -4   3  -2  132.83    3.76
  -4  -3  -2  130.45    3.20
   4  -3   2  128.52    4.09
   4   3   3  289.04    5.15
   4   3   3  287.43    4.92
  -4   3  -3  265.30    7.61
   4  -3   3  262.28    8.05
   4   3   4  209.84    4.12
   4   3   4  208.72    3.56
  -4   3  -4  206.86    5.74
   4  -3   4  204.78    4.98
   4   3   5   54.28    1.75
   4   3   5   55.53    1.21
  -4   3  -5   62.25    3.18
   4  -3   5   58.12    3.46
   4   3   6   18.35    1.20
   4   3   6   18.91    1.01
  -4   3  -6   20.39    2.12
   4   3   6   19.14    0.63
   4  -3   6   17.69    2.28
   4   3   7    8.06    1.59
   4   3   7    9.00    0.72
  -4   3  -7    7.59    1.74
   4   3   7    8.66    0.46
   4  -3   7    7.47    1.89
   4   3   8   69.32    2.99
   4   3   8   68.78    1.66
  -4   3  -8   63.66    3.02
   4   3   8   67.17    1.21
   4  -3   8   62.42    3.16
   4   3   9   52.52    2.94
   4   3   9   53.87    1.34
  -4   3  -9   50.84    3.08
   4   3   9   52.71    1.06
   4  -3   9   53.75    2.36
   4   3  10   13.36    2.30
   4   3  10   13.23    0.64
  -4   3 -10   13.41    2.12
   4   3  10   13.97    0.43
   4  -3  10   12.10    2.25
   4   3  11   43.57    3.22
  -4   3 -11   40.47    3.05
   4  -3  11   44.06    2.36
   4   3  12   99.59    4.82
  -4   3 -12   76.86    4.22
   4  -3  12   91.08    4.23
   4   3  13   11.04    2.66
  -4   3 -13    8.61    1.31
   4  -3  13    7.70    1.45
   4   3  14    5.16    2.78
  -4   3 -14    7.27    1.24
   4  -3  14    8.08    2.14
   4   3  15    1.30    2.51
  -4   3 -15    3.56    1.60
   4  -3  15    1.06    1.11
   4   3  16    2.30    2.52
  -4   3 -16    0.36    1.46
   4  -3  16    2.38    1.70
   4   3  17    0.17    1.41
  -4   3 -17   -0.51    0.80
   4  -3  17    1.13    1.39
   4   3  18    2.19    1.66
  -4   3 -18    0.65    1.37
   4  -3  18    0.19    1.54
   4   3  19   -2.02    1.71
  -4   3 -19    0.12    1.30
   4  -3  19    0.18    1.46
   4   3  20    3.43    2.92
  -4   3 -20    1.86    0.99
   4  -3  20    1.91    1.07
  -4   3 -21   -0.21    1.26
   4   4 -20    0.28    1.76
  -4   4  20    0.89    2.36
  -4  -4  20   -0.18    1.42
   4   4 -19    0.67    1.99
  -4   4  19    4.00    2.67
  -4  -4  19    2.15    1.50
   4   4 -18   -0.64    1.59
  -4   4  18    0.87    2.10
  -4  -4  18   -0.08    1.13
   4   4 -17    5.68    1.40
  -4   4  17    2.64    2.50
  -4  -4  17    1.72    0.91
  -4  -4  17    3.01    1.23
   4   4 -16    9.39    2.31
  -4   4  16   11.18    2.66
  -4  -4  16    4.87    1.40
  -4  -4  16    6.66    1.51
  -4   4  15    9.08    1.80
   4   4 -15    8.51    1.55
   4  -4 -15   12.52    2.84
  -4  -4  15    5.88    1.28
  -4  -4  15   10.28    2.27
  -4   4  14    1.08    1.31
   4   4 -14    0.97    1.96
   4  -4 -14    1.49    1.44
  -4  -4  14   -1.35    1.97
  -4   4  13   29.74    2.15
   4   4 -13   21.76    3.13
   4  -4 -13   23.76    3.28
  -4  -4  13   24.86    2.00
  -4   4  12   17.40    2.47
   4   4 -12   15.75    1.79
   4  -4 -12   20.41    2.08
  -4  -4  12   15.05    1.74
  -4   4  11   25.85    2.45
   4   4 -11   19.93    2.80
   4  -4 -11   22.46    2.96
  -4  -4  11   19.47    1.76
   4   4 -10    4.42    1.96
  -4   4  10    3.61    1.09
  -4   4  10    2.48    0.46
   4  -4 -10    1.71    1.98
   4  -4 -10    2.81    0.55
  -4  -4  10    1.94    1.85
   4   4  -9    6.37    1.30
  -4   4   9    6.06    1.63
  -4   4   9    6.18    0.62
   4  -4  -9    7.28    1.28
   4  -4  -9    4.25    0.67
  -4  -4   9    8.14    1.95
   4   4  -8   24.56    2.65
  -4   4   8   29.34    1.55
  -4   4   8   25.78    1.11
   4  -4  -8   29.84    1.67
   4  -4  -8   27.69    1.52
  -4  -4   8   26.62    2.58
  -4   4   7    5.31    0.55
   4   4  -7    1.27    1.90
   4  -4  -7    5.28    1.17
  -4  -4   7    5.19    1.81
   4  -4  -7    5.91    1.02
  -4   4   6   17.46    1.21
   4   4  -6   20.27    1.59
   4  -4  -6   17.07    1.51
  -4  -4   6   18.06    2.24
   4  -4  -6   20.73    1.84
  -4   4   5   49.00    1.85
   4   4  -5   53.08    2.19
   4  -4  -5   52.26    2.22
  -4  -4   5   50.22    2.88
   4  -4  -5   55.21    2.37
   4   4  -4    6.23    1.83
  -4   4   4    6.94    0.77
   4  -4  -4    9.02    1.30
   4  -4  -4    5.57    1.43
  -4  -4   4    6.08    1.76
  -4  -4   4    8.22    0.49
   4   4  -3    5.86    1.79
  -4   4   3    4.37    1.24
   4  -4  -3    4.70    1.19
   4  -4  -3    5.67    0.93
  -4  -4   3    5.44    1.66
  -4  -4   3    4.97    0.46
   4   4  -2    4.32    1.67
  -4   4   2    5.74    1.36
   4  -4  -2    5.71    1.13
   4  -4  -2    4.03    1.02
  -4  -4   2    3.30    1.00
  -4  -4   2    4.44    0.69
   4   4  -1    3.60    0.97
  -4   4   1    2.53    1.39
   4  -4  -1    2.18    1.05
  -4  -4   1    0.59    0.94
  -4  -4   1    3.08    0.66
   4   4   0  406.24    8.09
  -4   4   0  408.10    8.21
   4  -4   0  404.27    9.36
  -4  -4   0  408.15    8.66
  -4  -4   0  413.38    7.41
   4   4   1  187.03    3.58
   4   4   1  184.54    4.01
  -4   4  -1  180.72    5.18
   4  -4   1  186.52    5.50
  -4  -4  -1  184.06    3.91
  -4  -4  -1  182.37    3.83
   4   4   2   32.59    1.24
   4   4   2   32.94    1.04
  -4   4  -2   33.91    2.50
  -4  -4  -2   34.79    1.65
   4  -4   2   32.55    2.68
   4   4   3   59.26    1.75
   4   4   3   58.10    1.41
  -4   4  -3   58.33    2.26
  -4  -4  -3   59.33    1.75
   4  -4   3   58.45    2.37
   4   4   4    2.58    0.81
   4   4   4    2.53    0.40
  -4   4  -4    3.93    1.09
  -4  -4  -4    3.27    1.18
   4  -4   4    3.19    1.83
   4   4   5   68.64    2.20
   4   4   5   69.36    1.68
  -4   4  -5   67.20    2.45
  -4  -4  -5   68.10    2.15
   4  -4   5   67.92    3.51
   4   4   6   22.94    1.61
   4   4   6   22.77    0.92
  -4   4  -6   21.59    1.80
   4  -4   6   23.96    1.87
   4   4   7    7.08    0.93
   4   4   7    6.29    0.91
  -4   4  -7    2.83    2.07
   4   4   7    6.44    0.55
   4  -4   7    5.19    2.11
   4   4   8   16.16    1.86
   4   4   8   13.27    0.95
  -4   4  -8   14.11    1.61
   4   4   8   14.71    0.63
   4  -4   8   14.99    2.63
   4   4   9   16.38    2.03
   4   4   9   14.70    0.89
  -4   4  -9   13.60    1.70
   4   4   9   15.52    0.71
   4  -4   9   16.21    1.91
   4   4  10   17.01    1.65
  -4   4 -10   14.14    1.70
   4   4  10   17.79    0.58
   4  -4  10   13.75    2.89
   4   4  11   27.34    2.11
  -4   4 -11   19.57    2.12
   4  -4  11   25.51    3.14
   4   4  12   26.31    2.17
  -4   4 -12   19.56    2.83
   4  -4  12   19.08    2.01
   4   4  13    9.17    1.74
  -4   4 -13    5.93    2.18
   4  -4  13    5.94    2.43
   4   4  14    6.39    1.75
  -4   4 -14    7.86    2.19
   4  -4  14    7.27    1.55
   4   4  15    2.29    1.48
  -4   4 -15    2.49    1.18
   4  -4  15    0.19    2.03
   4   4  16   -0.88    1.50
  -4   4 -16    1.14    1.18
   4  -4  16    1.47    1.15
   4   4  17    0.24    1.40
  -4   4 -17    0.22    1.43
   4  -4  17   -0.74    1.59
   4   4  18    1.28    2.63
  -4   4 -18    1.70    1.66
   4  -4  18    0.79    1.18
   4   4  19    2.34    2.58
  -4   4 -19    0.25    1.07
   4  -4  19    1.26    1.68
   4   4  20    1.39    2.89
  -4   4 -20    1.43    1.77
   4  -4  20    1.44    1.16
   4   5 -19   -0.24    1.27
  -4   5  19    1.63    2.68
  -4  -5  19    1.32    1.29
   4   5 -18    0.51    2.01
  -4   5  18   -1.18    2.48
  -4  -5  18    1.16    1.23
  -4  -5  18    0.23    1.18
   4   5 -17   -0.86    2.07
  -4   5  17    4.55    2.57
  -4  -5  17    0.36    1.21
  -4  -5  17    3.39    1.93
  -4   5  16    3.20    2.58
   4   5 -16    2.78    1.39
   4  -5 -16    2.59    1.74
  -4  -5  16   -0.95    2.04
  -4   5  15    0.11    1.42
   4   5 -15   -0.09    1.93
   4  -5 -15   -0.21    2.27
  -4  -5  15    1.59    1.85
  -4   5  14    1.80    1.59
   4   5 -14    2.70    2.21
   4  -5 -14    1.71    2.49
  -4  -5  14    3.01    1.39
  -4   5  13    2.52    2.05
   4   5 -13    1.76    1.44
   4  -5 -13    0.40    1.48
  -4  -5  13    2.94    1.37
  -4   5  12   66.81    4.07
   4   5 -12   46.24    4.16
   4  -5 -12   64.93    4.26
  -4  -5  12   55.95    4.17
  -4   5  11   14.31    2.48
   4   5 -11   10.54    2.94
   4  -5 -11   12.77    1.89
  -4  -5  11   13.55    2.73
   4   5 -10    5.09    1.53
  -4   5  10    4.19    0.68
  -4   5  10    5.96    1.27
   4  -5 -10    1.56    2.32
  -4  -5  10    2.42    2.34
   4  -5 -10    2.98    0.65
  -4   5   9   14.02    1.10
   4   5  -9   18.49    2.00
   4  -5  -9   12.94    1.12
  -4  -5   9   17.52    2.79
   4  -5  -9   20.42    2.54
   4   5  -8    4.92    2.50
  -4   5   8    5.26    1.02
   4  -5  -8    7.52    1.34
  -4  -5   8    5.27    2.32
  -4   5   7    2.13    0.95
   4   5  -7    3.59    2.12
   4  -5  -7    1.59    0.76
  -4  -5   7    1.39    1.95
   4  -5  -7    2.37    1.04
  -4   5   6    2.15    1.04
   4   5  -6    3.46    1.26
   4  -5  -6    2.03    0.58
  -4  -5   6    2.25    1.28
   4  -5  -6    3.34    1.52
   4   5  -5   25.57    1.92
  -4   5   5   22.22    1.24
   4  -5  -5   27.91    2.09
   4  -5  -5   17.96    1.98
  -4  -5   5   24.09    2.70
  -4  -5   5   28.23    1.22
   4   5  -4    4.59    1.28
  -4   5   4    4.35    1.36
   4  -5  -4    5.43    0.97
   4  -5  -4    5.11    1.55
  -4  -5   4    2.34    1.90
  -4  -5   4    6.27    0.65
   4   5  -3   28.03    2.66
  -4   5   3   24.47    1.95
   4  -5  -3   30.07    1.44
   4  -5  -3   24.50    2.27
  -4  -5   3   27.43    2.48
  -4  -5   3   28.94    1.04
   4   5  -2   55.15    3.10
  -4   5   2   52.55    2.76
   4  -5  -2   55.11    1.93
   4  -5  -2   49.57    3.04
  -4  -5   2   52.95    2.89
  -4  -5   2   56.26    1.52
   4   5  -1    4.59    1.66
  -4   5   1    2.30    1.10
   4  -5  -1    4.65    0.87
   4  -5  -1    6.22    1.80
  -4  -5   1    2.75    1.59
  -4  -5   1    3.74    0.83
   4   5   0   15.80    2.04
  -4   5   0   15.16    2.21
   4  -5   0   14.02    1.57
  -4  -5   0   14.77    1.27
  -4  -5   0   17.15    1.15
   4   5   1   28.16    2.32
  -4   5  -1   26.81    2.76
   4  -5   1   31.84    1.99
  -4  -5  -1   27.45    2.18
  -4  -5  -1   34.08    1.61
   4   5   2   70.11    2.78
  -4   5  -2   68.68    2.74
   4  -5   2   72.37    2.84
  -4  -5  -2   65.97    2.67
  -4  -5  -2   74.03    2.48
   4   5   3   24.51    1.45
   4   5   3   20.44    1.23
  -4   5  -3   23.59    1.81
  -4  -5  -3   23.51    1.82
   4  -5   3   24.58    2.88
   4   5   4   29.61    1.65
   4   5   4   24.32    1.02
  -4   5  -4   26.53    2.90
  -4  -5  -4   29.41    2.00
   4  -5   4   24.24    3.09
   4   5   5    7.04    1.24
   4   5   5    6.28    0.84
  -4   5  -5    5.89    2.33
  -4  -5  -5    7.65    1.69
   4  -5   5    2.72    2.54
   4   5   6   11.78    1.45
   4   5   6   10.74    0.93
  -4   5  -6   13.93    2.61
  -4  -5  -6   11.63    1.98
   4  -5   6   11.99    1.89
   4   5   7    6.55    1.46
   4   5   7    5.44    0.74
  -4   5  -7    5.18    2.34
   4  -5   7    4.62    1.61
  -4   5  -8   15.10    3.09
   4  -5   8    7.06    2.86
   4   5   9    5.47    1.11
   4   5   9    4.63    0.57
   4   5   9    4.08    0.67
  -4   5  -9    3.06    2.29
   4  -5   9    4.45    2.59
   4   5  10   50.76    2.52
   4   5  10   45.67    1.18
   4   5  10   41.04    1.49
  -4   5 -10   43.17    2.73
   4  -5  10   42.14    2.84
   4   5  11   34.87    3.01
  -4   5 -11   29.28    2.38
   4  -5  11   28.39    3.59
   4   5  12   29.55    3.19
  -4   5 -12   25.68    2.39
   4  -5  12   28.19    3.51
   4   5  13    0.39    2.09
  -4   5 -13    3.23    2.11
   4  -5  13    2.05    1.41
   4   5  14    6.02    2.59
  -4   5 -14    6.74    2.40
   4  -5  14    7.47    2.57
   4   5  15    2.28    2.30
  -4   5 -15    0.70    2.16
   4  -5  15    1.60    1.37
   4   5  16    2.06    2.49
  -4   5 -16    1.94    1.35
   4  -5  16    1.43    2.17
   4   5  17    2.83    2.56
  -4   5 -17    1.56    1.32
   4  -5  17   -0.38    2.07
   4   5  18    3.20    2.85
  -4   5 -18    3.14    2.12
   4  -5  18    2.26    1.41
   4   6 -18   -1.89    2.36
  -4   6  18    1.34    2.85
  -4  -6  18   -0.43    1.26
  -4   6  17    1.12    2.67
   4   6 -17    0.84    1.43
   4  -6 -17    1.24    1.53
  -4  -6  17   -0.81    1.98
  -4   6  16   -0.77    2.60
   4   6 -16    2.26    2.26
   4  -6 -16    0.98    2.41
  -4  -6  16   -0.16    2.09
  -4   6  15    2.13    1.63
   4   6 -15   -1.29    2.23
   4  -6 -15    0.14    1.57
  -4  -6  15    1.20    2.14
  -4   6  14    0.55    1.65
   4   6 -14    3.27    1.59
   4  -6 -14    3.85    2.64
  -4  -6  14    1.81    1.48
   4   6 -13    4.74    2.85
   4  -6 -13    8.06    1.93
  -4  -6  13    5.05    1.68
   4   6 -12   10.71    2.84
   4  -6 -12   10.87    2.81
  -4  -6  12    3.86    2.68
  -4   6  11    2.58    0.72
   4   6 -11    3.24    1.68
   4  -6 -11    2.15    0.91
  -4  -6  11    6.97    2.43
   4  -6 -11    3.36    1.58
   4  -6 -10   -3.35    2.27
  -4  -6  10   -1.86    2.40
  -4   6   9    2.55    0.92
   4   6  -9   -1.41    2.44
   4  -6  -9    2.29    0.79
  -4  -6   9   -1.21    2.38
   4  -6  -9    1.96    2.08
   4   6  -8    8.97    2.88
  -4   6   8   10.95    1.30
   4  -6  -8    8.62    1.11
  -4  -6   8   10.88    2.86
   4   6  -7   -0.72    2.20
  -4   6   7    0.64    1.00
   4  -6  -7   -0.63    1.68
  -4  -6   7    0.25    0.67
  -4  -6   7    2.19    1.91
   4  -6  -7    0.90    0.79
   4   6  -6    7.25    2.77
  -4   6   6    7.98    1.50
   4  -6  -6   12.23    2.06
   4  -6  -6    6.34    1.19
  -4  -6   6   10.66    1.73
  -4  -6   6   10.65    0.97
   4   6  -5    4.75    1.59
  -4   6   5    3.56    1.45
   4  -6  -5    5.48    1.15
   4  -6  -5    3.44    1.08
  -4  -6   5    2.73    2.32
  -4  -6   5    4.76    0.81
   4   6  -4    4.57    1.54
  -4   6   4    3.95    1.03
   4  -6  -4    4.23    1.69
   4  -6  -4    4.27    1.18
  -4  -6   4    3.79    2.12
  -4  -6   4    3.85    0.82
   4   6  -3    0.26    1.26
  -4   6   3   -0.17    1.50
   4  -6  -3    0.70    1.38
   4  -6  -3    0.12    0.72
  -4  -6   3    3.59    1.77
  -4  -6   3    0.76    0.74
  -4   6   2   16.25    1.55
   4   6  -2   16.02    1.81
   4  -6  -2   13.47    1.56
  -4  -6   2   16.52    2.56
   4  -6  -2   23.06    2.09
   4   6  -1   30.53    2.15
  -4   6   1   23.98    2.65
  -4  -6   1   23.63    2.72
   4  -6  -1   24.27    2.05
  -4   6   0   48.72    3.36
   4   6   0   46.22    2.39
   4  -6   0   40.00    2.51
  -4  -6   0   38.11    2.18
   4  -6   0   57.32    2.74
   4   6   1   26.65    1.81
  -4   6  -1   25.34    2.06
  -4  -6  -1   24.34    2.26
   4  -6   1   20.71    2.14
   4   6   2    4.29    1.14
  -4   6  -2    0.34    1.43
   4  -6   2    1.65    1.49
  -4  -6  -2    2.03    1.03
  -4  -6  -2    3.71    1.33
   4   6   3    3.22    1.70
   4  -6   3    3.55    2.46
  -4  -6  -3    4.34    1.37
  -4  -6  -3    2.67    0.66
   4   6   4    0.97    1.22
   4  -6   4    2.11    2.36
  -4  -6  -4    0.98    1.40
   4   6   5   10.62    1.58
   4   6   5   12.04    1.21
  -4   6  -5    7.76    2.77
   4  -6   5   14.50    3.07
  -4  -6  -5   10.82    1.32
   4   6   6    3.49    0.95
   4   6   6    2.74    0.92
  -4   6  -6   -0.57    2.30
   4  -6   6    2.20    1.59
  -4  -6  -6    4.92    1.73
   4   6   7    1.55    1.47
   4   6   7    1.65    0.86
  -4   6  -7    9.17    2.49
   4  -6   7    2.21    1.55
  -4  -6  -7    2.69    1.14
   4   6   8    4.52    1.11
  -4   6  -8    0.16    2.51
   4   6   8    3.19    0.83
   4  -6   8    1.86    2.66
   4   6   9    2.77    1.76
   4   6   9    2.24    0.79
   4  -6   9    4.64    2.58
   4   6  10    8.05    2.21
   4   6  10    9.54    0.76
   4   6  10    7.53    0.86
  -4   6 -10   10.95    1.81
   4  -6  10    6.62    2.99
   4   6  11    0.57    1.95
   4   6  11    2.58    0.50
   4   6  11    1.97    0.51
  -4   6 -11    5.07    1.53
   4  -6  11    2.64    1.67
   4   6  12    1.51    1.16
  -4   6 -12   -2.48    1.36
   4  -6  12    0.24    2.13
   4   6  13    1.30    1.36
  -4   6 -13    1.26    2.28
   4  -6  13   -0.67    2.32
   4   6  14    2.53    2.55
  -4   6 -14    3.34    2.49
   4  -6  14    3.92    1.72
   4   6  15    1.91    2.34
  -4   6 -15    2.29    2.28
   4  -6  15   -2.36    2.27
   4   6  16   -0.25    2.38
  -4   6 -16    1.69    2.12
   4  -6  16   -2.49    2.00
   4   6  17    1.67    2.37
  -4   6 -17    0.08    1.25
   4  -6  17   -0.37    1.19
   4   7 -15   -0.11    1.41
   4  -7 -15    0.61    1.48
  -4  -7  15   -1.61    2.04
   4   7 -14    1.60    2.68
   4  -7 -14    1.61    2.65
  -4  -7  14    1.22    1.54
   4   7 -13    2.43    2.40
   4  -7 -13    1.09    1.52
  -4  -7  13   -0.69    1.47
   4   7 -12    6.97    1.96
   4  -7 -12    5.66    2.85
  -4  -7  12    4.80    2.87
  -4   7  11    0.79    0.77
   4   7 -11    0.90    1.59
   4  -7 -11    0.38    0.76
  -4  -7  11    3.60    2.39
   4  -7 -11    3.24    1.51
  -4   7  10    1.41    0.95
   4   7 -10    4.48    2.58
   4  -7 -10    1.03    0.89
  -4  -7  10    1.30    2.47
   4  -7 -10    4.96    2.37
   4   7  -9    1.71    2.63
  -4   7   9    2.53    1.05
   4  -7  -9    1.96    2.27
  -4  -7   9    3.18    0.99
  -4  -7   9    2.63    2.45
   4  -7  -9    1.26    0.67
   4   7  -8   -1.87    2.25
  -4   7   8    0.09    1.01
   4  -7  -8    0.60    1.13
  -4  -7   8    0.52    0.86
  -4  -7   8    2.68    2.14
   4  -7  -8   -0.14    0.88
   4   7  -7   -1.01    2.19
  -4   7   7    0.38    1.10
   4  -7  -7    1.01    1.79
  -4  -7   7    1.33    0.84
  -4  -7   7   -2.93    2.22
   4  -7  -7   -0.03    0.94
   4   7  -6    0.44    1.48
  -4   7   6    0.60    0.82
   4  -7  -6    2.74    1.17
  -4  -7   6    1.16    0.89
  -4  -7   6    1.30    2.13
   4  -7  -6    0.35    1.04
   4   7  -5    1.04    1.45
  -4   7   5    0.56    1.40
   4  -7  -5    3.61    1.77
  -4  -7   5    1.07    0.88
  -4  -7   5    1.99    2.14
   4  -7  -5   -0.34    1.09
   4   7  -4    9.43    1.79
  -4   7   4    5.29    1.21
   4  -7  -4   10.91    2.14
  -4  -7   4    9.70    1.19
  -4  -7   4    5.43    2.46
   4  -7  -4    4.63    1.47
   4   7  -3   21.22    2.16
  -4   7   3   19.66    2.35
   4  -7  -3   16.54    1.88
  -4  -7   3   13.41    2.84
   4   7  -2    6.51    1.60
  -4   7   2    4.86    1.35
   4  -7  -2    8.75    2.04
  -4  -7   2    7.56    1.22
  -4  -7   2    2.11    2.33
   4  -7  -2    3.87    1.53
   4   7  -1   -0.23    1.21
  -4   7   1   -0.40    1.71
   4  -7  -1   -1.16    1.61
  -4  -7   1    0.13    1.04
  -4  -7   1    2.37    1.02
   4  -7  -1    1.05    0.82
   4   7   0    0.50    1.24
  -4   7   0    1.50    1.97
   4  -7   0    2.16    1.14
  -4  -7   0    2.70    1.20
  -4  -7   0    1.34    0.82
   4  -7   0    2.26    1.27
   4   7   1   -0.15    1.15
  -4   7  -1    1.41    1.94
   4  -7   1    1.70    1.58
  -4  -7  -1    1.45    1.20
  -4  -7  -1    1.11    1.15
   4  -7   1    1.72    1.32
   4   7   2   17.95    2.50
  -4   7  -2   15.04    1.94
   4  -7   2   23.53    1.64
  -4  -7  -2   19.53    1.92
  -4  -7  -2   12.02    1.68
   4  -7   2   14.67    3.03
  -4   7  -3    0.70    1.40
   4   7   3    0.11    1.65
  -4  -7  -3    1.96    1.33
  -4  -7  -3    1.47    0.70
   4  -7   3    0.52    2.25
   4   7   4    1.28    1.78
  -4   7  -4    6.33    1.71
   4  -7   4    5.81    2.61
  -4  -7  -4    7.23    1.72
   4   7   5    2.59    1.00
  -4   7  -5    4.37    1.58
   4  -7   5    1.33    2.53
  -4  -7  -5    0.11    1.62
   4   7   6    2.54    1.40
  -4   7  -6    3.56    1.62
   4  -7   6    3.73    2.62
  -4  -7  -6    4.81    1.76
   4   7   7    2.93    1.14
   4   7   7    3.49    1.16
  -4   7  -7    2.33    1.64
   4  -7   7    4.13    1.75
  -4  -7  -7    4.20    1.84
   4   7   8    9.17    2.08
   4   7   8    5.94    1.28
  -4   7  -8    7.39    1.94
   4  -7   8    8.33    2.02
  -4  -7  -8    7.09    1.45
   4   7   9   -0.08    1.90
  -4   7  -9    2.91    1.67
   4   7   9    1.77    0.97
   4  -7   9    3.83    2.49
   4   7  10    2.86    1.33
   4   7  10    1.66    0.74
   4   7  10    0.66    0.79
  -4   7 -10    0.80    1.64
   4  -7  10    0.12    2.58
   4   7  11    9.87    2.79
  -4   7 -11   14.15    2.13
   4  -7  11   11.91    3.25
   4   7  12   -1.20    1.92
  -4   7 -12    0.83    1.35
   4  -7  12   -0.52    1.44
   4   7  13    4.46    2.69
  -4   7 -13    6.42    2.94
   4  -7  13    3.50    2.96
   4   7  14    0.48    1.68
  -4   7 -14    3.61    2.55
   4  -7  14    3.55    2.57
   4   7  15    0.84    1.54
  -4   7 -15   -3.42    2.43
   4  -7  15    1.84    2.13
   4   8 -12    0.90    1.89
   4  -8 -12    1.57    2.71
  -4  -8  12    4.31    1.72
   4   8 -11    7.34    3.44
   4  -8 -11    6.74    2.05
  -4  -8  11    8.74    2.00
  -4   8  10    0.89    0.96
   4   8 -10    1.52    2.59
   4  -8 -10    0.20    0.96
  -4  -8  10    1.52    2.42
   4  -8 -10   -0.45    2.24
   4   8  -9    0.70    2.69
  -4   8   9    1.05    0.77
   4  -8  -9    3.61    1.59
  -4  -8   9    1.62    1.09
  -4  -8   9    0.78    2.48
   4  -8  -9    1.24    1.13
   4   8  -8    2.59    2.66
  -4   8   8    1.47    1.26
   4  -8  -8    6.17    2.31
  -4  -8   8    0.89    1.11
  -4  -8   8    1.27    2.40
   4  -8  -8    1.60    1.20
   4   8  -7    6.74    2.04
  -4   8   7    5.42    1.63
   4  -8  -7   12.03    1.75
  -4  -8   7    6.92    1.33
  -4  -8   7    6.64    2.80
   4  -8  -7    2.80    1.49
   4   8  -6    4.43    1.68
  -4   8   6    2.18    1.07
   4  -8  -6    7.17    2.38
  -4  -8   6    4.82    1.18
  -4  -8   6    2.91    2.47
   4  -8  -6    1.82    0.97
   4   8  -5    3.28    1.69
  -4   8   5    1.84    1.68
   4  -8  -5    5.14    1.49
  -4  -8   5    3.07    1.22
  -4  -8   5    6.21    2.39
   4  -8  -5    2.73    1.47
   4   8  -4    3.76    1.67
  -4   8   4    2.95    1.19
   4  -8  -4    7.21    2.33
  -4  -8   4    4.46    1.31
  -4  -8   4    1.23    2.34
   4  -8  -4    3.36    1.55
   4   8  -3    4.85    1.81
  -4   8   3    6.69    2.05
   4  -8  -3    7.77    2.41
  -4  -8   3    7.86    1.40
  -4  -8   3    5.76    1.58
   4  -8  -3    5.25    1.74
   4   8  -2   19.70    2.28
  -4   8   2   20.22    2.81
   4  -8  -2   29.78    2.17
  -4  -8   2   25.47    2.00
  -4  -8   2   18.27    2.05
   4  -8  -2   12.76    2.36
   4   8  -1   15.59    2.04
  -4   8   1   16.33    1.82
   4  -8  -1   24.91    2.77
  -4  -8   1   19.80    1.37
  -4  -8   1   12.39    1.82
   4  -8  -1   10.32    2.54
   4   8   0    1.23    1.27
  -4   8   0   -0.23    2.05
   4  -8   0    1.88    1.26
  -4  -8   0    3.05    1.37
  -4  -8   0   -1.03    1.53
   4  -8   0    1.38    1.32
   4   8   1   11.18    2.66
  -4   8  -1   12.77    2.85
   4  -8   1   20.88    2.67
  -4  -8  -1   14.52    1.41
  -4  -8  -1    6.89    1.95
   4  -8   1   10.87    1.91
   4   8   2    3.25    2.02
  -4   8  -2    2.42    2.53
   4  -8   2    5.29    1.41
  -4  -8  -2    4.18    1.62
  -4  -8  -2    4.13    1.44
   4  -8   2    2.69    1.59
   4   8   3    7.13    2.25
  -4   8  -3    6.89    2.94
   4  -8   3   13.53    2.42
  -4  -8  -3   10.64    1.36
  -4  -8  -3    6.56    1.15
   4  -8   3    5.81    2.88
  -4   8  -4    2.59    2.62
   4   8   4    4.74    1.85
   4  -8   4    0.05    2.51
  -4  -8  -4    2.72    1.72
   4  -8   4    4.55    1.38
   4   8   5    1.12    1.67
  -4   8  -5    1.77    1.55
   4  -8   5    3.35    2.51
  -4  -8  -5    3.22    1.69
   4   8   6    0.28    1.49
  -4   8  -6    1.89    1.51
   4  -8   6   -0.33    2.48
  -4  -8  -6    1.71    1.69
   4   8   7    0.89    0.85
  -4   8  -7    0.76    1.54
   4  -8   7   -1.15    2.42
  -4  -8  -7    0.51    1.65
   4   8   8    0.59    1.23
  -4   8  -8    1.38    1.66
   4  -8   8    2.07    1.61
  -4  -8  -8    1.31    1.21
  -4   8  -9    2.44    1.83
   4   8   9    1.68    1.16
   4  -8   9    3.59    1.82
  -4   8 -10    1.11    2.43
   4  -8  10    0.08    1.61
   4   8  11    1.35    1.31
  -4   8 -11   -3.93    2.27
   4  -8  11   -0.25    2.26
   4   8  12    4.27    2.49
  -4   8 -12   -0.55    2.88
   4  -8  12    0.22    2.55
  -4   9   8   -1.50    1.24
   4   9  -8    2.59    1.59
   4  -9  -8    0.16    1.24
  -4  -9   8   -1.02    1.42
   4  -9  -8    2.18    1.54
  -4   9   7    0.14    1.29
   4   9  -7    0.24    1.53
   4  -9  -7    1.42    1.28
  -4  -9   7   -0.05    1.41
   4  -9  -7   -1.66    2.24
  -4   9   6   -0.23    1.36
   4   9  -6   -1.61    1.46
   4  -9  -6   -0.95    0.86
  -4  -9   6    0.50    1.27
   4  -9  -6    2.10    1.39
   4   9  -5    1.24    1.62
  -4   9   5    0.36    1.61
   4  -9  -5    1.33    2.37
  -4  -9   5    2.18    1.21
  -4  -9   5   -1.08    1.48
   4  -9  -5    2.07    1.51
   4   9  -4    3.38    1.73
  -4   9   4    2.20    1.84
   4  -9  -4    3.67    1.61
  -4  -9   4    2.40    1.36
  -4  -9   4    1.60    1.53
   4  -9  -4    1.87    1.69
   4   9  -3    0.08    1.57
  -4   9   3    2.24    1.20
   4  -9  -3    3.16    2.33
  -4  -9   3    1.70    1.32
  -4  -9   3    0.82    1.43
   4  -9  -3   -1.18    1.78
   4   9  -2    3.83    1.69
  -4   9   2    3.39    2.14
   4  -9  -2    6.37    1.67
  -4  -9   2    5.70    1.61
  -4  -9   2    1.40    2.36
   4  -9  -2    1.43    2.02
   4   9  -1    5.71    1.77
  -4   9   1    5.26    2.40
   4  -9  -1   13.08    2.67
  -4  -9   1    6.33    1.73
  -4  -9   1    2.11    2.15
   4  -9  -1    4.03    2.17
   4   9   0    0.02    1.34
  -4   9   0    1.12    1.28
   4  -9   0    1.39    1.38
  -4  -9   0    0.62    0.91
  -4  -9   0   -0.13    1.58
   4  -9   0    0.26    1.19
   4   9   1   -0.86    2.09
  -4   9  -1    2.65    1.42
   4  -9   1    2.21    2.23
  -4  -9  -1    1.17    1.56
  -4  -9  -1    0.45    1.07
   4  -9   1    1.84    1.45
   4   9   2    2.38    2.08
  -4   9  -2    1.67    1.51
   4  -9   2    3.19    1.53
  -4  -9  -2    2.05    1.67
  -4  -9  -2    0.87    1.08
   4  -9   2    3.60    1.58
  -4   9  -3    2.67    2.42
   4   9   3    2.13    1.98
   4  -9   3    1.98    1.66
  -4  -9  -3    3.00    1.80
   4  -9   3    4.81    2.38
  -4   9  -4   -0.01    2.22
   4   9   4   -0.24    1.09
   4  -9   4    0.32    1.54
  -4  -9  -4    1.28    1.61
   4  -9   4    1.32    1.37
  -4   9  -5    2.53    2.30
   4   9   5   -0.31    1.59
   4  -9   5   -2.30    2.37
  -4  -9  -5    1.11    1.05
   4  -9   5    0.54    2.09
  -4   9  -6   -1.01    2.40
   4   9   6    2.16    1.43
   4  -9   6   -1.55    2.36
  -4  -9  -6   -0.64    1.75
   4  -9   6    1.40    1.42
   4   9   7    2.14    0.94
  -4   9  -7   -0.04    2.59
   4  -9   7    0.86    2.59
  -4  -9  -7    0.39    1.25
  -5   0  22    4.66    1.71
  -5   0  21   -1.19    1.27
   5   0 -20    0.93    1.03
   5   0 -20    0.41    0.60
  -5   0  20    1.00    1.72
   5   0 -19   -0.65    0.78
   5   0 -19    0.00    0.59
  -5   0  19    0.76    1.45
   5   0 -18   -0.65    0.80
   5   0 -18    0.43    0.59
  -5   0  18    1.25    1.38
   5   0 -17    6.15    1.13
   5   0 -17    6.76    0.81
  -5   0  17    3.19    1.69
   5   0 -16    0.26    1.08
   5   0 -16    0.54    0.59
  -5   0  16   -0.01    1.20
   5   0 -15    5.53    1.10
   5   0 -15    5.22    0.72
  -5   0  15    3.90    1.40
   5   0 -14   41.08    1.96
   5   0 -14   45.97    1.47
  -5   0  14   31.93    2.41
   5   0 -13    4.04    1.05
   5   0 -13    3.79    0.67
  -5   0  13    1.81    1.34
   5   0 -12    4.66    1.06
   5   0 -12    5.28    0.66
  -5   0  12    5.92    1.28
   5   0 -11    3.43    0.96
   5   0 -11    3.97    0.60
  -5   0  11    3.20    1.11
   5   0 -10   11.11    0.80
   5   0 -10   11.54    0.71
  -5   0  10   11.39    0.78
   5   0  -9  120.52    3.42
   5   0  -9  125.88    2.62
   5   0  -9  121.32    2.17
  -5   0   9  120.04    2.98
   5   0  -8    3.76    0.86
   5   0  -8    5.80    0.76
   5   0  -8    5.62    0.56
  -5   0   8    5.94    0.58
   5   0  -7    4.22    1.07
   5   0  -7    3.97    0.54
  -5   0   7    4.13    0.45
   5   0  -6   -0.64    0.79
   5   0  -6    0.64    0.41
  -5   0   6    0.22    0.30
   5   0  -5  163.87    3.00
   5   0  -5  165.31    2.84
  -5   0   5  158.02    2.76
   5   0  -4  252.87    4.12
   5   0  -4  251.41    4.12
   5   0  -3   46.20    1.03
   5   0  -3   48.81    1.19
  -5   0   3   47.03    1.14
   5   0  -2   48.58    1.22
  -5   0   2   48.67    1.14
   5   0  -1    1.07    0.33
  -5   0   1    0.51    0.45
   5   0   0   23.09    0.69
  -5   0   0   23.22    0.82
   5   0   1   24.39    0.79
  -5   0  -1   24.33    0.88
   5   0   2  135.69    2.42
  -5   0  -2  134.85    2.21
   5   0   3   57.97    1.91
  -5   0  -3   56.05    1.19
   5   0   4   77.42    2.22
  -5   0  -4   76.84    1.84
   5   0   5  108.74    2.71
  -5   0  -5  103.75    1.95
   5   0   6   -0.40    0.60
  -5   0  -6    1.26    0.68
   5   0   7    2.13    1.06
  -5   0  -7    0.55    0.71
   5   0   8    0.04    0.80
  -5   0  -8    0.03    0.56
   5   0   9   24.14    1.43
  -5   0  -9   23.29    0.82
   5   0  10    0.12    0.75
  -5   0 -10   -0.04    0.54
   5   0  11   10.02    1.29
  -5   0 -11   10.52    0.92
   5   0  12   -0.39    0.89
  -5   0 -12   -0.26    0.59
   5   0  13   37.85    2.11
  -5   0 -13   43.44    1.66
   5   0  14   -1.27    0.98
  -5   0 -14   -0.50    0.67
   5   0  15    6.95    1.23
  -5   0 -15   10.18    0.92
   5   0  16    0.50    1.04
  -5   0 -16    0.32    0.75
   5   0  17   -0.26    1.42
   5   0  17   -0.39    0.75
  -5   0 -17   -0.04    0.53
   5   0  18   -0.64    2.12
   5   0  18    0.08    0.64
  -5   0 -18   -0.01    0.48
   5   0  19   -0.01    2.19
   5   0  20    0.05    1.53
   5   0  21    5.67    3.12
  -5   1  22    0.42    2.33
  -5  -1  22    2.06    2.02
   5   1 -21    0.70    1.13
   5   1 -21    1.05    0.89
  -5   1  21    0.47    2.09
  -5  -1  21    0.77    1.79
   5   1 -20   -0.17    0.98
   5   1 -20   -0.20    0.80
  -5   1  20   -1.18    1.83
  -5  -1  20    0.44    0.97
   5   1 -19    0.13    1.03
   5   1 -19   -0.02    0.80
  -5   1  19   -1.48    1.66
   5  -1 -19    0.02    0.66
   5  -1 -19    0.19    0.34
  -5  -1  19    0.86    1.38
   5   1 -18   -1.00    1.00
  -5   1  18    1.37    1.51
   5  -1 -18   -0.02    0.37
   5  -1 -18    0.50    0.52
  -5  -1  18    0.48    1.26
   5   1 -17    9.36    1.52
  -5   1  17    4.14    1.97
   5  -1 -17    7.86    0.79
   5  -1 -17    7.59    0.90
  -5  -1  17    4.40    1.69
   5   1 -16   -0.45    0.96
  -5   1  16    0.24    1.19
   5  -1 -16    0.09    0.57
  -5  -1  16   -0.04    0.99
   5   1 -15    1.63    1.11
  -5   1  15   -1.06    1.36
   5  -1 -15    0.54    0.70
   5  -1 -15    0.94    0.44
  -5  -1  15    0.04    1.03
   5   1 -14   27.23    2.04
  -5   1  14   26.62    2.51
   5  -1 -14   28.16    1.34
   5  -1 -14   30.83    1.16
   5   1 -13    4.76    0.91
  -5   1  13    4.63    1.55
   5  -1 -13    4.56    0.82
   5  -1 -13    4.90    0.55
  -5  -1  13    1.46    1.19
  -5   1  12    5.22    0.91
   5   1 -12    3.79    1.28
   5  -1 -12    3.56    0.81
   5  -1 -12    4.58    0.53
   5  -1 -12    3.94    1.11
  -5  -1  12    1.74    1.18
  -5   1  11   11.32    1.00
   5   1 -11   11.89    1.45
   5  -1 -11   12.00    0.94
   5  -1 -11   13.13    0.67
   5  -1 -11   10.96    1.84
  -5  -1  11   10.32    1.26
   5   1 -10   16.05    1.53
  -5   1  10   17.18    1.39
   5  -1 -10   15.48    1.76
   5  -1 -10   18.51    0.72
  -5  -1  10   16.09    1.25
   5   1  -9  157.98    3.47
  -5   1   9  158.84    3.41
   5  -1  -9  157.10    4.25
   5  -1  -9  161.06    2.87
  -5  -1   9  158.80    3.41
   5   1  -8   14.79    1.75
  -5   1   8   12.69    1.10
   5  -1  -8   13.84    1.64
   5  -1  -8   14.58    0.75
  -5  -1   8   13.90    0.91
   5   1  -7   46.02    2.34
  -5   1   7   45.14    1.56
   5  -1  -7   46.12    2.05
   5  -1  -7   46.33    1.22
  -5  -1   7   45.53    1.21
   5   1  -6    3.87    1.31
  -5   1   6    3.69    0.74
  -5   1   6    3.50    0.46
   5  -1  -6    3.01    0.97
   5  -1  -6    2.08    0.68
  -5  -1   6    3.00    0.43
   5   1  -5  117.42    2.63
   5   1  -5  116.87    2.10
  -5   1   5  114.16    1.91
   5  -1  -5  115.08    2.56
  -5  -1   5  115.58    1.81
   5  -1  -5  116.23    2.34
   5   1  -4  101.58    1.81
  -5   1   4   98.57    1.87
   5  -1  -4   97.16    1.89
   5  -1  -4   97.39    2.25
   5   1  -3   96.73    1.39
  -5   1   3   95.09    1.89
   5  -1  -3   96.62    1.82
   5  -1  -3   94.10    1.90
  -5   1   2  269.38    4.53
   5   1  -2  271.38    4.49
   5  -1  -2  265.84    4.95
  -5   1   1   21.15    1.11
   5   1  -1   19.16    0.61
   5  -1  -1   21.34    1.43
  -5   1   0  418.38    7.26
   5   1   0  423.38    6.61
   5  -1   0  427.66    7.73
  -5   1  -1  128.37    2.47
   5   1   1  131.48    2.09
   5  -1   1  133.71    2.68
  -5  -1  -1  129.74    2.13
  -5   1  -2  294.22    5.08
   5   1   2  297.16    4.52
   5  -1   2  306.34    5.39
  -5  -1  -2  290.46    4.68
  -5   1  -3  198.75    4.28
   5   1   3  201.63    3.18
   5  -1   3  203.94    3.91
  -5  -1  -3  197.25    3.25
  -5   1  -4   14.76    0.97
   5   1   4   14.63    0.56
   5  -1   4   14.12    1.71
  -5  -1  -4   14.35    0.63
  -5   1  -5   82.58    2.60
   5   1   5   86.61    1.42
   5  -1   5   88.13    3.00
  -5  -1  -5   85.80    1.60
   5   1   6   21.73    0.67
  -5   1  -6   19.71    1.68
  -5  -1  -6   21.15    0.69
  -5   1  -7    7.00    1.31
   5   1   7    7.41    0.76
   5  -1   7    5.39    1.65
  -5  -1  -7    7.46    0.52
  -5   1  -8    8.79    1.23
   5   1   8    9.07    0.83
   5  -1   8    8.12    1.49
  -5  -1  -8    9.60    0.53
  -5   1  -9    6.68    1.03
   5   1   9    6.70    0.80
   5  -1   9    5.55    0.88
  -5  -1  -9    5.93    0.48
  -5   1 -10    0.83    0.87
   5   1  10    0.13    0.67
   5  -1  10    1.20    1.15
  -5  -1 -10    1.16    0.37
  -5   1 -11   13.63    1.32
   5   1  11   14.09    1.04
   5  -1  11   11.23    1.66
  -5  -1 -11   14.50    0.65
  -5   1 -12   69.12    2.54
   5   1  12   62.00    2.59
   5  -1  12   63.60    3.08
  -5  -1 -12   72.71    1.64
   5   1  13  343.32    8.42
   5   1  13  244.55    5.73
  -5   1 -13  270.49    6.58
  -5  -1 -13  268.36    5.28
   5   1  14   30.00    2.56
  -5   1 -14   21.79    1.56
   5   1  14   17.64    1.44
   5  -1  14   17.69    1.99
   5   1  15    1.29    2.48
   5   1  15    0.82    0.63
  -5   1 -15    2.31    0.62
   5  -1  15    1.67    1.21
  -5  -1 -15    1.30    0.42
   5   1  16    0.94    2.54
   5   1  16    0.27    0.50
  -5   1 -16    2.14    0.85
   5  -1  16   -0.03    1.13
  -5  -1 -16    0.57    0.45
   5   1  17    2.90    1.60
   5   1  17    0.26    0.51
  -5   1 -17    1.10    0.84
   5  -1  17    0.77    1.09
  -5  -1 -17    0.48    0.31
   5   1  18    2.36    2.29
  -5   1 -18   -0.35    0.73
   5  -1  18   -0.13    0.97
   5   1  19    2.23    2.57
  -5   1 -19    0.26    0.80
   5  -1  19    0.52    0.97
   5   1  20    0.09    1.64
  -5   1 -20    0.05    0.76
   5  -1  20    0.22    0.90
   5  -1  20    3.02    1.59
   5   1  21    4.07    2.83
   5  -1  21   -0.01    2.75
   5   2 -22    0.63    1.29
  -5   2  22   -0.60    2.36
  -5  -2  22    0.32    1.80
   5   2 -21    0.25    0.86
  -5   2  21    2.20    2.21
  -5  -2  21    1.15    1.65
   5   2 -20    0.78    1.29
  -5   2  20    0.56    2.03
  -5  -2  20   -0.43    1.52
   5   2 -19   -0.98    1.28
  -5   2  19   -1.45    1.88
  -5  -2  19    1.08    0.86
   5   2 -18    1.83    0.93
  -5   2  18    2.46    1.96
  -5  -2  18    1.13    1.39
   5   2 -17    1.80    1.38
  -5   2  17    0.87    1.85
  -5  -2  17    0.99    1.27
   5   2 -16    0.02    1.37
  -5   2  16    1.88    1.66
   5  -2 -16    0.99    0.38
   5  -2 -16    0.61    0.28
  -5  -2  16    0.30    1.08
   5   2 -15    8.22    1.74
  -5   2  15    9.24    2.01
   5  -2 -15    7.94    0.78
   5  -2 -15    7.40    0.57
  -5  -2  15    4.39    1.29
  -5   2  14    4.38    1.83
   5   2 -14    5.85    1.73
   5  -2 -14    5.54    0.64
   5  -2 -14    5.62    0.48
   5  -2 -14    4.18    1.52
  -5  -2  14    1.88    1.16
  -5   2  13   67.59    3.26
   5  -2 -13   63.23    1.47
   5  -2 -13   68.51    3.85
  -5   2  12   11.18    1.19
   5   2 -12    9.35    1.81
   5  -2 -12   11.40    0.81
   5  -2 -12   10.72    0.71
   5  -2 -12    9.75    1.53
   5   2 -11   27.34    2.19
  -5   2  11   32.65    2.03
   5  -2 -11   29.38    1.78
   5  -2 -11   28.86    1.01
   5   2 -10    6.27    1.50
  -5   2  10    7.44    1.35
   5  -2 -10    6.61    1.72
   5  -2 -10    7.77    0.69
  -5  -2  10    3.73    0.97
   5   2  -9    2.42    1.34
  -5   2   9    2.88    0.72
   5  -2  -9    3.12    1.43
   5  -2  -9    2.36    0.80
  -5  -2   9    1.67    0.71
   5   2  -8  123.65    3.15
  -5   2   8  125.96    3.30
  -5   2   8  123.25    2.22
   5  -2  -8  121.16    3.75
   5  -2  -8  123.39    2.52
  -5  -2   8  121.50    2.42
   5   2  -7   62.87    3.00
  -5   2   7   63.93    2.10
  -5   2   7   62.08    1.34
   5  -2  -7   64.94    2.46
   5  -2  -7   63.34    1.82
  -5  -2   7   63.86    1.44
   5   2  -6    6.12    1.18
  -5   2   6    7.34    0.70
  -5   2   6    7.66    0.62
   5  -2  -6    8.26    1.21
   5  -2  -6    7.66    1.08
  -5  -2   6    6.70    0.54
   5   2  -5  142.18    4.24
  -5   2   5  139.99    2.65
   5  -2  -5  141.43    2.89
   5  -2  -5  140.18    3.23
   5   2  -4   19.00    1.35
  -5   2   4   19.21    1.05
   5  -2  -4   18.47    1.20
   5  -2  -4   20.47    1.47
   5   2  -3  127.78    3.76
  -5   2   3  121.28    2.36
   5  -2  -3  123.82    2.49
   5  -2  -3  125.53    2.58
   5   2  -2   47.08    2.44
  -5   2   2   47.25    1.85
   5  -2  -2   48.05    2.19
   5   2  -1   13.19    0.49
   5   2  -1   13.17    1.71
  -5   2   1   15.30    1.45
   5  -2  -1   14.67    1.09
   5   2   0   16.91    0.63
  -5   2   0   15.76    1.63
   5  -2   0   17.13    1.94
   5   2   1   52.85    1.02
  -5   2  -1   52.60    1.69
   5  -2   1   53.60    2.57
   5   2   2    4.14    0.44
  -5   2  -2    3.02    1.49
   5   2   2    4.37    0.48
   5  -2   2    3.92    1.06
   5   2   3  132.01    2.42
  -5   2  -3  134.27    3.79
   5   2   3  128.27    2.25
   5  -2   3  134.25    4.16
   5   2   4  693.79   12.16
  -5   2  -4  670.45   12.47
   5   2   4  683.85   11.25
   5  -2   4  662.85   13.26
   5   2   5   53.03    1.88
  -5   2  -5   54.42    2.69
   5   2   5   56.10    1.14
   5  -2   5   51.10    3.21
   5   2   6   21.67    2.23
  -5   2  -6   24.49    2.12
   5   2   6   25.20    0.69
   5  -2   6   22.94    2.45
   5   2   7   27.05    2.24
  -5   2  -7   26.56    1.93
   5   2   7   27.51    0.71
   5  -2   7   25.84    1.59
   5   2   8   19.84    2.12
  -5   2  -8   16.65    1.71
   5   2   8   19.74    0.60
   5  -2   8   16.05    2.02
   5   2   9   20.62    2.29
  -5   2  -9   12.85    1.67
   5   2   9   16.56    0.57
   5  -2   9   13.35    1.92
   5   2  10   36.87    2.09
  -5   2 -10   37.42    2.23
   5   2  10   39.41    1.06
   5  -2  10   36.70    1.86
   5   2  11   40.32    2.36
  -5   2 -11   32.24    2.12
   5   2  11   34.73    1.32
   5  -2  11   32.35    2.55
   5   2  12   13.54    2.78
  -5   2 -12   11.59    1.74
   5   2  12   11.82    0.91
   5  -2  12   10.99    2.15
   5   2  13   98.43    5.10
  -5   2 -13   77.14    2.63
   5  -2  13   79.07    3.80
   5   2  14    4.80    2.48
  -5   2 -14    1.48    0.84
   5  -2  14    2.04    1.63
   5   2  15    9.64    1.90
  -5   2 -15    6.66    1.48
   5  -2  15    5.62    1.17
   5   2  16    6.73    1.96
  -5   2 -16    6.38    1.38
   5  -2  16    4.73    1.75
   5   2  17    4.79    2.72
  -5   2 -17    2.70    0.80
   5  -2  17    2.30    1.49
   5   2  18    0.20    2.31
  -5   2 -18    0.45    0.98
   5  -2  18   -1.08    1.23
   5   2  19    2.41    2.42
  -5   2 -19    0.37    0.95
   5  -2  19   -0.98    1.20
   5   2  20    0.01    1.82
  -5   2 -20    0.84    1.08
   5  -2  20    0.28    1.24
   5  -2  20    0.99    1.22
   5   2  21    3.60    3.06
  -5   2 -21    2.67    1.16
   5  -2  21    1.76    1.29
   5   3 -21    1.20    1.10
  -5   3  21    0.93    2.51
  -5  -3  21    0.96    1.16
   5   3 -20    0.90    1.69
  -5   3  20    2.84    2.38
  -5  -3  20    0.99    1.54
   5   3 -19    0.58    1.44
  -5   3  19   -0.58    1.99
  -5  -3  19   -0.58    1.25
   5   3 -18    2.94    1.67
  -5   3  18    3.08    2.18
  -5  -3  18    1.02    0.88
   5   3 -17    0.17    1.37
  -5   3  17   -0.33    1.66
  -5  -3  17   -0.05    1.05
   5   3 -16   -0.25    1.54
  -5   3  16   -1.61    1.73
  -5  -3  16    0.10    0.99
  -5   3  15    4.17    1.95
   5   3 -15    3.64    1.82
   5  -3 -15    5.76    1.50
  -5  -3  15    1.56    1.09
   5   3 -14   14.30    2.37
  -5   3  14   20.34    2.46
   5  -3 -14   12.71    2.89
   5  -3 -14   13.18    0.71
  -5   3  13   19.19    1.67
   5   3 -13   14.76    2.41
   5  -3 -13   19.18    2.89
   5   3 -12   23.40    2.62
  -5   3  12   26.86    1.77
   5  -3 -12   24.84    2.04
   5  -3 -12   23.28    0.85
   5   3 -11   10.81    1.37
  -5   3  11   11.08    1.80
   5  -3 -11   11.60    2.26
   5  -3 -11    9.34    0.83
  -5  -3  11    7.41    0.83
   5   3 -10   65.25    3.33
  -5   3  10   72.30    2.91
  -5   3  10   67.91    1.49
   5  -3 -10   67.65    3.49
   5  -3 -10   66.09    1.81
  -5  -3  10   66.28    1.92
  -5   3   9  155.67    3.09
   5   3  -9  159.31    4.11
  -5   3   9  169.84    4.15
   5  -3  -9  165.90    4.89
  -5  -3   9  155.35    3.15
  -5  -3   9  157.13    3.86
   5  -3  -9  163.82    3.57
  -5   3   8   19.05    0.80
   5   3  -8   16.17    2.11
  -5   3   8   20.16    1.64
   5  -3  -8   17.00    1.30
  -5  -3   8   16.90    0.84
  -5  -3   8   17.59    1.31
   5  -3  -8   18.86    1.18
  -5   3   7   28.17    1.02
   5   3  -7   29.21    1.66
   5  -3  -7   31.91    1.42
  -5  -3   7   29.70    1.54
   5  -3  -7   30.96    1.39
  -5   3   6   40.42    1.40
   5   3  -6   40.45    2.68
   5  -3  -6   42.44    1.79
  -5  -3   6   40.46    1.79
   5  -3  -6   41.14    1.54
   5   3  -5   29.45    2.62
  -5   3   5   30.10    1.45
   5  -3  -5   31.51    1.28
   5  -3  -5   31.15    1.87
   5   3  -4   54.05    2.21
  -5   3   4   52.55    2.07
   5  -3  -4   56.16    2.00
   5  -3  -4   54.09    1.77
   5   3  -3   76.05    3.37
  -5   3   3   72.72    1.93
   5  -3  -3   72.42    2.29
   5  -3  -3   76.65    2.98
   5   3  -2    5.35    1.89
  -5   3   2    7.24    0.96
   5  -3  -2    8.58    1.85
   5   3  -1   -0.92    0.88
  -5   3   1    0.62    1.27
   5   3   0   46.28    0.96
   5   3   0   44.90    2.48
  -5   3   0   40.36    1.87
   5   3   1  112.49    2.07
   5   3   1  112.51    2.35
  -5   3  -1  109.86    3.93
   5  -3   1  108.19    4.38
   5   3   2  307.93    5.31
   5   3   2  305.43    5.43
  -5   3  -2  302.02    6.25
   5  -3   2  318.07    6.63
   5   3   3    1.91    0.56
  -5   3  -3    0.90    1.05
   5  -3   3   -0.76    2.01
   5   3   4    4.33    0.69
   5   3   4    4.21    0.53
  -5   3  -4    5.36    1.87
   5   3   4    4.01    0.35
   5  -3   4    3.30    1.35
   5   3   5   67.31    1.89
   5   3   5   69.88    1.50
  -5   3  -5   63.96    3.00
   5   3   5   67.27    1.44
   5  -3   5   66.21    3.31
   5   3   6   10.95    0.96
   5   3   6   11.16    0.91
  -5   3  -6   10.80    1.83
   5   3   6   11.18    0.58
   5  -3   6    9.93    1.39
   5   3   7   41.75    1.73
   5   3   7   43.66    1.59
  -5   3  -7   40.94    2.51
   5   3   7   41.61    1.10
   5  -3   7   41.42    2.79
   5   3   8    6.61    1.12
   5   3   8    7.89    0.74
  -5   3  -8    9.99    1.85
   5   3   8    6.71    0.46
   5  -3   8    7.35    1.33
   5   3   9   37.90    1.95
   5   3   9   38.79    1.20
  -5   3  -9   35.74    2.61
   5   3   9   39.25    1.01
   5  -3   9   37.00    2.93
   5   3  10   16.05    1.65
   5   3  10   18.09    1.00
  -5   3 -10   14.24    2.26
   5   3  10   18.18    0.57
   5  -3  10   17.85    1.70
   5   3  11    2.36    1.10
   5   3  11    0.34    0.46
  -5   3 -11   -0.17    1.44
   5   3  11    0.10    0.31
   5  -3  11   -0.34    1.68
   5   3  12  171.87    5.36
  -5   3 -12  136.85    5.31
   5  -3  12  155.41    5.80
   5   3  13    0.90    1.47
  -5   3 -13    2.92    1.04
   5  -3  13    0.19    1.92
   5   3  14    8.60    2.01
  -5   3 -14   11.76    1.29
   5  -3  14    8.43    1.48
   5   3  15    0.31    2.35
  -5   3 -15    1.74    1.41
   5  -3  15    0.70    1.68
   5   3  16   -0.54    2.52
  -5   3 -16    1.36    1.45
   5  -3  16    2.55    1.15
   5   3  17    5.32    2.95
  -5   3 -17    5.20    1.69
   5  -3  17    4.01    1.93
   5   3  18    3.54    2.79
  -5   3 -18    2.36    1.40
   5  -3  18    1.14    1.10
   5   3  19    1.38    1.82
  -5   3 -19    1.31    1.37
   5  -3  19    1.82    1.57
   5   3  20    2.81    2.09
  -5   3 -20    4.27    1.04
   5  -3  20    2.54    1.73
   5   4 -20    1.12    1.87
  -5   4  20    1.85    1.72
  -5  -4  20    0.34    1.49
   5   4 -19   -1.67    1.78
  -5   4  19    0.06    1.51
  -5  -4  19   -0.10    1.30
   5   4 -18    0.49    1.71
  -5   4  18    0.22    1.47
  -5  -4  18    0.20    1.15
   5   4 -17    5.36    2.04
  -5   4  17    4.69    1.72
  -5  -4  17    1.64    0.84
  -5   4  16    5.38    2.56
   5   4 -16    7.46    2.13
   5  -4 -16    8.68    1.78
  -5  -4  16    2.24    1.28
  -5   4  15   10.95    2.66
   5   4 -15    9.23    2.48
   5  -4 -15   14.97    3.00
  -5   4  14    2.64    2.00
   5   4 -14    1.93    1.31
   5  -4 -14    5.78    2.30
  -5  -4  14    1.43    0.90
  -5  -4  14    2.22    1.27
  -5   4  13    4.88    1.33
   5   4 -13    2.64    2.11
   5  -4 -13    3.63    1.52
  -5  -4  13    1.80    0.82
  -5  -4  13    3.61    1.27
   5   4 -12    2.20    2.10
  -5   4  12    2.71    1.28
   5  -4 -12    4.77    2.25
   5  -4 -12    2.60    0.52
  -5  -4  12    2.62    1.26
   5   4 -11   33.21    2.24
  -5   4  11   42.61    2.98
   5  -4 -11   37.46    3.16
   5  -4 -11   32.71    1.56
  -5  -4  11   37.94    3.11
   5   4 -10    3.94    2.18
  -5   4  10    6.37    1.68
  -5   4  10    5.55    0.74
   5  -4 -10    5.76    1.40
   5  -4 -10    3.65    0.72
  -5  -4  10    5.41    2.04
  -5   4   9   22.00    1.02
   5   4  -9   23.15    1.95
  -5   4   9   26.42    1.57
  -5  -4   9   23.22    2.47
   5  -4  -9   25.57    2.62
  -5   4   8   10.01    0.87
   5   4  -8   11.63    1.58
   5  -4  -8   12.37    1.23
  -5  -4   8    8.91    2.09
   5  -4  -8   12.52    1.93
  -5   4   7   41.64    1.60
   5   4  -7   44.39    3.09
   5  -4  -7   41.32    2.10
  -5  -4   7   44.09    2.81
   5  -4  -7   49.09    2.49
  -5   4   6   61.70    2.09
   5   4  -6   67.47    2.58
   5  -4  -6   63.43    2.59
  -5  -4   6   64.65    3.13
   5  -4  -6   70.88    2.25
   5   4  -5   19.89    1.60
  -5   4   5   18.77    0.98
   5  -4  -5   20.11    1.25
   5  -4  -5   18.24    1.70
  -5  -4   5   20.32    2.12
  -5  -4   5   18.82    0.60
   5   4  -4   17.14    2.21
  -5   4   4   18.36    1.46
   5  -4  -4   22.41    1.22
   5  -4  -4   17.11    1.79
  -5  -4   4   19.22    2.00
  -5  -4   4   19.89    0.64
   5   4  -3    1.65    1.68
  -5   4   3    2.52    1.16
   5  -4  -3    4.61    0.81
   5  -4  -3    3.29    1.46
  -5  -4   3    3.29    0.97
  -5  -4   3    3.79    0.40
   5   4  -2   64.89    3.03
  -5   4   2   65.55    2.00
   5  -4  -2   66.99    1.93
   5  -4  -2   65.31    2.26
  -5  -4   2   65.20    2.10
  -5  -4   2   67.02    1.57
   5   4  -1   17.82    1.30
  -5   4   1   16.48    1.89
  -5  -4   1   20.48    1.11
   5  -4  -1   17.48    1.45
   5   4   0  130.91    3.30
  -5   4   0  126.01    3.25
  -5  -4   0  126.72    2.68
   5  -4   0  129.62    4.36
   5   4   1   36.10    1.19
   5   4   1   36.84    1.94
  -5   4  -1   37.50    2.43
  -5  -4  -1   36.32    1.49
   5  -4   1   32.46    2.73
   5   4   2   45.97    1.44
   5   4   2   47.79    1.55
  -5   4  -2   48.27    2.72
   5  -4   2   46.83    2.10
   5   4   3   30.12    1.25
   5   4   3   30.50    1.22
  -5   4  -3   29.46    1.73
   5  -4   3   29.41    1.86
   5   4   4   15.47    1.09
   5   4   4   15.75    0.92
  -5   4  -4   15.01    1.47
   5  -4   4   14.55    2.43
   5   4   5   50.61    1.55
   5   4   5   48.77    1.43
  -5   4  -5   44.66    2.26
   5  -4   5   48.04    2.39
   5   4   6    5.18    1.16
   5   4   6    6.24    0.64
  -5   4  -6    3.06    1.28
   5   4   6    5.37    0.61
   5  -4   6    4.21    1.38
   5   4   7   15.84    1.66
   5   4   7   17.47    1.08
  -5   4  -7   16.52    1.57
   5   4   7   14.71    0.77
   5  -4   7   15.37    2.59
   5   4   8    9.83    1.22
   5   4   8    9.14    1.00
  -5   4  -8    8.39    1.51
   5   4   8   11.42    0.64
   5  -4   8    8.30    1.70
   5   4   9    5.91    1.96
   5   4   9    7.76    0.88
  -5   4  -9    7.08    1.47
   5   4   9    8.66    0.55
   5  -4   9    6.37    2.48
   5   4  10    5.21    2.19
   5   4  10    7.41    0.75
  -5   4 -10   13.42    1.70
   5   4  10    8.37    0.69
   5  -4  10    8.63    2.71
   5   4  11   88.87    4.59
   5   4  11   77.68    1.98
  -5   4 -11   87.24    3.44
   5   4  11   88.86    1.52
   5  -4  11   78.67    3.66
   5   4  12    9.56    2.65
  -5   4 -12   11.65    1.67
   5  -4  12   12.25    2.74
   5   4  13    4.54    2.50
  -5   4 -13    4.95    2.13
   5  -4  13    5.20    1.49
   5   4  14    1.30    2.16
  -5   4 -14    0.71    1.70
   5  -4  14    1.08    1.92
   5   4  15    3.94    2.82
  -5   4 -15    8.65    2.05
   5  -4  15    5.95    2.31
   5   4  16    1.40    2.32
  -5   4 -16   -0.32    1.07
   5  -4  16   -2.08    1.77
   5   4  17    0.16    1.44
  -5   4 -17   -0.79    1.41
   5  -4  17    0.61    1.65
   5   4  18    1.85    1.71
  -5   4 -18    1.99    1.73
   5  -4  18    0.69    1.90
   5   4  19    2.03    1.79
  -5   4 -19    2.05    1.67
   5  -4  19    0.41    1.76
   5   5 -19   -0.28    1.88
  -5   5  19    0.74    1.70
  -5  -5  19    0.11    1.17
   5   5 -18    0.84    1.28
  -5   5  18    1.91    1.66
  -5  -5  18   -0.58    1.14
  -5   5  17    0.59    1.54
   5   5 -17    1.18    1.84
   5  -5 -17    0.07    1.46
  -5  -5  17   -1.26    1.02
  -5   5  16    4.53    2.35
   5   5 -16    1.20    2.01
   5  -5 -16    1.20    2.29
  -5  -5  16   -0.06    1.01
  -5   5  15    2.74    2.33
   5   5 -15    1.37    1.39
   5  -5 -15    2.74    1.59
  -5  -5  15    0.56    0.95
  -5  -5  15    1.89    1.28
  -5   5  14    0.71    2.00
   5   5 -14   -0.64    1.93
   5  -5 -14   -0.16    2.13
  -5  -5  14   -0.75    1.20
   5   5 -13    0.38    1.95
  -5   5  13    0.44    0.38
  -5   5  13    0.86    1.25
   5  -5 -13    0.88    2.10
  -5  -5  13   -0.50    1.85
   5  -5 -13    0.28    0.38
   5   5 -12    6.12    1.58
  -5   5  12    5.79    1.50
   5  -5 -12    7.60    1.63
   5  -5 -12    3.38    0.64
  -5  -5  12    1.64    2.39
   5   5 -11    0.79    2.12
  -5   5  11    1.27    0.54
   5  -5 -11    2.13    2.16
  -5  -5  11   -3.07    2.08
  -5   5  10    4.39    1.00
   5   5 -10    7.63    2.34
   5  -5 -10    2.96    1.01
  -5  -5  10    3.94    2.29
   5  -5 -10    8.91    1.56
   5   5  -9   14.19    1.81
  -5   5   9   10.44    1.10
   5  -5  -9   14.77    1.65
  -5  -5   9   15.77    1.85
   5   5  -8   27.53    2.20
  -5   5   8   27.54    1.58
   5  -5  -8   38.87    2.78
  -5  -5   8   32.86    2.22
  -5   5   7    0.58    0.86
   5   5  -7    0.73    1.91
   5  -5  -7    0.22    0.48
  -5  -5   7    0.72    1.17
   5  -5  -7    0.01    1.40
   5   5  -6    3.44    2.19
  -5   5   6    1.49    1.14
   5  -5  -6    4.32    1.09
   5  -5  -6    4.67    1.02
  -5  -5   6    4.42    1.27
  -5  -5   6    2.84    0.49
   5   5  -5    9.41    2.33
  -5   5   5    6.55    0.92
   5  -5  -5   11.08    1.17
   5  -5  -5    7.33    1.66
  -5  -5   5    6.80    1.44
  -5  -5   5    9.18    0.60
   5   5  -4    0.79    1.12
  -5   5   4    1.42    1.19
   5  -5  -4    0.47    1.29
   5  -5  -4    0.82    1.41
  -5  -5   4    1.34    1.63
  -5  -5   4    0.83    0.44
   5   5  -3    4.00    1.30
  -5   5   3    4.54    1.45
   5  -5  -3    5.05    1.49
   5  -5  -3    4.08    1.70
  -5  -5   3    3.06    1.83
  -5  -5   3    5.46    0.81
  -5   5   2   25.59    2.26
   5   5  -2   30.09    1.86
   5  -5  -2   31.23    2.63
  -5  -5   2   34.56    2.49
   5  -5  -2   36.13    2.18
   5   5  -1    6.92    1.98
  -5   5   1    6.79    1.17
   5  -5  -1   10.35    1.06
   5  -5  -1    7.61    1.32
  -5  -5   1    6.74    1.15
  -5  -5   1    9.24    1.15
   5   5   0   33.98    2.58
  -5   5   0   32.17    2.62
  -5  -5   0   36.86    1.54
   5  -5   0   38.17    2.11
   5   5   1    3.40    1.60
  -5   5  -1    5.14    1.90
  -5  -5  -1    4.68    1.07
   5  -5   1    4.90    1.35
   5   5   2   42.92    1.64
   5   5   2   37.82    2.29
  -5   5  -2   43.07    2.17
  -5  -5  -2   43.31    1.56
   5  -5   2   41.76    3.33
   5   5   3   15.01    1.20
   5   5   3   13.43    1.13
  -5   5  -3   12.88    1.59
  -5  -5  -3   14.82    1.58
   5  -5   3   14.17    2.71
   5   5   4    1.00    0.57
   5   5   4    0.84    0.47
  -5   5  -4    0.21    1.86
  -5  -5  -4    2.03    0.82
   5  -5   4    0.50    2.09
   5   5   5   18.24    1.49
   5   5   5   17.59    1.12
  -5   5  -5   21.77    2.83
   5  -5   5   20.19    2.14
   5   5   6   20.88    1.72
   5   5   6   17.85    1.13
  -5   5  -6   20.78    2.89
   5  -5   6   18.34    3.19
   5   5   7    0.14    1.22
  -5   5  -7   -6.92    2.33
   5   5   8   17.82    1.45
   5   5   8   16.74    0.99
  -5   5  -8    9.80    2.98
   5  -5   8   14.66    3.23
   5   5   9    5.84    1.89
   5   5   9    9.19    1.19
  -5   5  -9    7.76    2.50
   5   5   9    8.68    0.72
   5  -5   9    6.66    1.77
   5   5  10    1.72    1.60
   5   5  10    0.97    0.61
   5   5  10    0.65    0.84
  -5   5 -10    1.27    2.10
   5  -5  10    2.93    2.33
   5   5  11   13.92    2.21
   5   5  11    9.22    0.58
   5   5  11    6.75    0.72
  -5   5 -11    6.78    2.71
   5  -5  11    8.81    2.79
   5   5  12    6.57    1.58
  -5   5 -12   10.69    1.62
   5  -5  12    7.41    1.81
   5   5  13    0.29    1.37
  -5   5 -13    2.38    1.28
   5  -5  13    2.24    2.15
   5   5  14    0.32    1.32
  -5   5 -14   -1.51    1.92
   5  -5  14    1.14    1.33
   5   5  15    2.71    1.64
  -5   5 -15    3.81    2.07
   5  -5  15    1.27    2.29
   5   5  16    0.04    1.55
  -5   5 -16    1.61    1.81
   5  -5  16    0.77    2.03
   5   5  17    1.70    1.70
  -5   5 -17    1.16    1.19
   5  -5  17    0.11    1.33
   5   5  18   -0.08    1.69
  -5   5 -18   -0.14    1.16
   5  -5  18   -1.95    1.85
  -5   6  17    0.55    1.71
   5   6 -17    0.87    2.08
   5  -6 -17   -0.51    2.37
  -5   6  16    0.18    1.52
   5   6 -16   -1.44    1.28
   5  -6 -16   -1.60    1.52
  -5  -6  16    2.04    1.20
   5   6 -15   -0.17    2.30
   5  -6 -15    1.02    2.49
  -5  -6  15    1.34    1.34
   5   6 -14    1.74    2.35
   5  -6 -14    2.74    1.62
  -5  -6  14   -2.37    2.15
   5   6 -13    3.08    1.64
   5  -6 -13    4.19    2.51
  -5  -6  13    1.62    2.39
  -5   6  12    0.44    0.58
   5   6 -12   -0.38    2.19
   5  -6 -12    1.20    0.62
  -5  -6  12   -0.62    2.17
   5  -6 -12    1.28    1.34
   5   6 -11   12.51    2.97
  -5   6  11    8.32    1.25
   5  -6 -11   17.89    2.87
  -5  -6  11   11.33    2.87
  -5   6  10    0.62    0.79
   5   6 -10   -1.24    2.36
   5  -6 -10    0.19    0.79
  -5  -6  10    3.33    1.41
   5  -6 -10    3.13    1.35
  -5   6   9    1.67    0.96
   5   6  -9    3.13    1.59
   5  -6  -9    1.27    0.90
  -5  -6   9    4.08    1.44
   5  -6  -9    2.72    1.40
   5   6  -8    2.65    1.59
  -5   6   8    3.90    1.08
   5  -6  -8    5.18    1.95
  -5  -6   8    2.33    0.70
  -5  -6   8    4.04    1.49
   5  -6  -8    2.80    0.68
   5   6  -7   13.60    3.07
  -5   6   7   12.00    1.53
   5  -6  -7   18.19    1.66
  -5  -6   7   14.09    1.16
  -5  -6   7   16.35    1.95
   5  -6  -7   11.43    1.41
  -5   6   6   -0.25    0.67
   5   6  -6   -0.70    1.91
  -5  -6   6   -0.24    0.65
  -5  -6   6    0.54    1.14
   5  -6  -6    0.40    0.94
   5   6  -5    2.74    1.88
  -5   6   5    1.28    1.19
   5  -6  -5   -0.03    1.47
   5  -6  -5   -1.06    0.91
  -5  -6   5    1.21    1.17
  -5  -6   5    0.06    0.56
  -5   6   4   10.52    1.25
   5   6  -4   11.41    2.60
   5  -6  -4    7.86    1.48
  -5  -6   4   12.99    1.71
   5  -6  -4   17.17    2.07
   5   6  -3    2.75    1.50
  -5   6   3    2.24    1.74
   5  -6  -3    5.50    1.19
   5  -6  -3    2.37    1.49
  -5  -6   3    6.16    2.09
  -5  -6   3    5.25    0.84
  -5   6   2   24.69    1.84
   5   6  -2   25.94    2.06
   5  -6  -2   22.76    2.72
  -5  -6   2   25.94    2.76
   5  -6  -2   32.93    2.45
   5   6  -1   27.20    2.05
  -5   6   1   32.57    2.95
   5  -6  -1   33.79    2.54
   5  -6  -1   23.72    3.24
  -5  -6   1   23.03    2.70
  -5  -6   1   31.18    1.59
  -5   6   0   48.14    3.58
   5   6   0   46.18    2.43
   5  -6   0   47.09    3.94
  -5  -6   0   43.34    2.29
   5  -6   0   59.60    2.31
  -5   6  -1   41.74    2.60
  -5  -6  -1   44.20    1.70
   5  -6   1   55.60    3.97
   5   6   2   -0.76    1.38
  -5   6  -2   -0.04    1.25
  -5  -6  -2    0.28    1.00
   5   6   3    1.12    1.23
  -5   6  -3   -1.52    1.75
  -5  -6  -3   -0.08    0.67
   5  -6   3    0.21    1.93
   5   6   4   10.10    0.98
   5   6   4    9.10    1.34
  -5   6  -4    9.31    2.56
   5  -6   4    6.29    1.92
  -5  -6  -4    8.61    1.71
   5   6   5   11.33    1.65
   5   6   5   12.41    1.29
  -5   6  -5   13.09    2.84
   5  -6   5   12.74    2.04
  -5  -6  -5   13.02    1.39
   5   6   6    0.57    1.29
   5   6   6    0.26    0.89
  -5   6  -6    3.69    2.37
   5  -6   6    4.90    1.60
   5   6   7   16.76    1.47
  -5   6  -7   16.98    2.97
   5   6   7   14.00    1.26
   5  -6   7   18.83    3.49
   5   6   8    0.92    1.51
  -5   6  -8   -0.91    2.34
   5   6   8    1.77    0.79
   5  -6   8    0.17    2.35
   5   6   9    0.74    1.71
   5   6   9    2.74    0.73
   5   6   9    3.46    0.80
  -5   6  -9    2.42    2.39
   5  -6   9    4.36    1.67
   5   6  10    1.19    1.21
   5   6  10    2.76    0.65
   5   6  10    2.15    0.70
  -5   6 -10    0.38    2.32
   5  -6  10    0.77    1.64
   5   6  11    2.10    1.21
   5   6  11    1.17    0.50
   5   6  11    0.48    0.71
  -5   6 -11    1.37    2.22
   5  -6  11    5.77    2.39
   5   6  12    0.83    2.03
  -5   6 -12    3.19    2.57
   5  -6  12    2.13    2.41
   5   6  13    6.96    2.58
  -5   6 -13    7.48    1.76
   5  -6  13    4.90    1.87
   5   6  14    1.66    2.52
  -5   6 -14    4.49    1.58
   5  -6  14    3.39    2.62
   5   6  15    4.40    2.60
  -5   6 -15    2.37    2.48
   5  -6  15    1.87    2.57
   5   6  16   -1.59    2.37
  -5   6 -16   -0.04    2.04
   5  -6  16   -0.30    1.34
   5   7 -15   -0.14    2.42
   5  -7 -15   -0.61    2.49
  -5  -7  15   -1.33    1.50
   5   7 -14    1.21    1.69
   5  -7 -14    1.55    1.71
  -5  -7  14    2.48    2.30
   5   7 -13    3.75    2.59
   5  -7 -13   -0.11    2.64
  -5  -7  13    1.90    2.42
  -5   7  12    0.17    0.60
   5   7 -12    1.41    2.36
   5  -7 -12    0.36    0.64
  -5  -7  12    0.11    2.15
   5  -7 -12    0.98    1.42
  -5   7  11    1.68    0.89
   5   7 -11    2.68    2.63
   5  -7 -11    1.01    0.89
  -5  -7  11    2.05    2.43
   5  -7 -11    3.38    2.42
   5   7 -10    4.49    1.72
  -5   7  10    2.18    1.03
   5  -7 -10    4.53    1.55
  -5  -7  10    1.15    0.87
  -5  -7  10    1.31    2.45
   5  -7 -10    0.84    1.01
   5   7  -9    5.84    1.77
  -5   7   9    4.93    0.81
   5  -7  -9    6.98    2.46
  -5  -7   9    2.03    0.92
  -5  -7   9    4.13    1.72
   5  -7  -9    3.14    1.16
   5   7  -8    5.89    1.86
  -5   7   8    5.64    1.35
   5  -7  -8    8.33    2.35
  -5  -7   8    5.14    0.92
  -5  -7   8    4.98    1.66
   5  -7  -8    3.88    1.23
   5   7  -7   11.34    2.84
  -5   7   7    8.02    1.58
   5  -7  -7   11.92    1.71
  -5  -7   7    8.91    1.04
  -5  -7   7    7.91    1.79
   5  -7  -7    5.59    1.40
   5   7  -6   -0.17    2.13
  -5   7   6    1.93    1.24
   5  -7  -6    1.37    1.81
  -5  -7   6    0.81    0.74
  -5  -7   6    1.49    1.29
   5  -7  -6   -0.32    0.68
   5   7  -5    0.57    2.21
  -5   7   5    2.20    1.37
   5  -7  -5    1.53    1.17
  -5  -7   5    0.43    0.79
  -5  -7   5    0.41    1.32
   5  -7  -5    0.36    1.15
   5   7  -4    0.65    2.36
  -5   7   4    2.35    1.58
   5  -7  -4    3.37    1.92
  -5  -7   4    2.26    0.87
  -5  -7   4   -0.78    2.15
   5  -7  -4    2.48    1.31
   5   7  -3    7.61    2.77
  -5   7   3   10.83    2.06
   5  -7  -3   12.30    2.26
  -5  -7   3   10.91    1.17
  -5  -7   3    3.53    2.58
   5  -7  -3    5.75    1.69
   5   7  -2    3.33    2.27
  -5   7   2    3.57    1.22
   5  -7  -2    4.57    1.29
  -5  -7   2    2.89    1.06
  -5  -7   2    0.18    2.10
   5  -7  -2    1.97    1.54
   5   7  -1    4.04    2.27
  -5   7   1    3.42    2.05
   5  -7  -1    7.47    2.00
  -5  -7   1    5.01    1.18
  -5  -7   1    6.38    1.90
   5  -7  -1    1.36    1.68
   5   7   0    3.73    2.11
  -5   7   0    4.55    2.08
   5  -7   0    6.03    1.99
  -5  -7   0    3.77    1.27
  -5  -7   0    2.70    0.92
   5  -7   0    3.06    2.35
  -5   7  -1    2.23    1.50
   5   7   1    6.71    2.14
   5  -7   1    2.58    2.49
  -5  -7  -1    5.30    1.35
   5  -7   1    8.26    1.33
   5   7   2    2.02    1.94
  -5   7  -2    5.28    1.49
   5  -7   2   -0.43    2.48
  -5  -7  -2    4.22    1.43
   5   7   3    4.66    1.79
  -5   7  -3    2.80    1.48
   5  -7   3    2.73    2.55
  -5  -7  -3    3.31    1.45
   5   7   4    3.62    1.13
  -5   7  -4    2.66    2.46
   5  -7   4    4.81    1.68
  -5  -7  -4    5.36    1.58
   5   7   5    3.21    1.53
  -5   7  -5    1.81    2.44
   5  -7   5    4.06    1.62
  -5  -7  -5    3.08    1.62
  -5   7  -6    4.75    2.42
   5   7   6    1.74    1.22
   5  -7   6    2.87    1.64
   5   7   7    0.77    1.40
  -5   7  -7   -3.54    2.05
   5   7   7    0.28    0.61
   5  -7   7    2.76    2.22
   5   7   8    4.96    1.79
  -5   7  -8   -2.09    2.54
   5   7   8    1.89    1.03
   5  -7   8    0.62    2.63
   5   7   9    0.40    1.25
   5   7   9    2.46    0.88
   5   7   9    1.66    0.95
  -5   7  -9   -0.31    2.60
   5  -7   9    1.18    2.59
   5   7  10    4.73    2.00
   5   7  10    1.70    0.75
   5   7  10    0.84    0.83
  -5   7 -10    0.06    2.48
   5  -7  10    2.72    1.71
   5   7  11   -0.24    1.92
  -5   7 -11   -2.03    2.32
   5  -7  11    0.05    1.53
   5   7  12   -0.04    1.43
  -5   7 -12    2.57    1.60
   5  -7  12    2.81    2.59
   5   7  13   -2.08    1.40
  -5   7 -13    0.64    1.50
   5  -7  13    2.29    2.30
   5   7  14    1.34    1.60
  -5   7 -14   -0.03    1.51
   5  -7  14   -3.30    1.54
   5   8 -12    0.93    2.77
   5  -8 -12    2.80    1.84
  -5  -8  12    3.17    2.57
   5   8 -11   10.79    2.17
   5  -8 -11    7.76    3.27
  -5  -8  11    7.94    3.13
  -5   8  10    1.90    1.06
   5   8 -10    0.39    1.74
   5  -8 -10    0.65    1.07
  -5  -8  10    2.00    2.33
   5  -8 -10    1.59    1.66
  -5   8   9    0.13    1.09
   5   8  -9    0.74    1.61
   5  -8  -9    0.83    1.10
  -5  -8   9   -1.44    2.27
   5  -8  -9    2.81    2.30
  -5   8   8    1.34    0.83
   5   8  -8   -2.24    2.54
   5  -8  -8    1.39    1.24
  -5  -8   8    3.46    2.38
   5  -8  -8    1.11    1.50
   5   8  -7    9.58    2.98
  -5   8   7    5.57    1.70
   5  -8  -7   11.42    2.70
  -5  -8   7    6.15    1.07
  -5  -8   7    6.33    2.77
   5  -8  -7    4.96    1.60
   5   8  -6   -0.80    2.40
  -5   8   6    0.26    1.41
   5  -8  -6    1.24    1.40
  -5  -8   6    1.39    0.90
  -5  -8   6   -0.03    2.21
   5  -8  -6    1.04    1.31
   5   8  -5   -0.83    2.55
  -5   8   5    0.15    1.63
   5  -8  -5    5.66    2.30
  -5  -8   5    2.95    1.03
  -5  -8   5    0.75    2.27
   5  -8  -5    2.33    0.97
   5   8  -4    0.09    2.44
  -5   8   4    0.71    1.70
   5  -8  -4    3.30    1.45
  -5  -8   4    3.25    1.05
  -5  -8   4    0.37    2.23
   5  -8  -4    1.17    1.53
   5   8  -3    5.29    2.70
  -5   8   3    4.55    2.06
   5  -8  -3    7.68    2.44
  -5  -8   3    6.21    1.29
  -5  -8   3    2.73    2.43
   5  -8  -3    4.10    1.80
   5   8  -2   10.84    3.12
  -5   8   2   16.41    1.83
   5  -8  -2   27.03    2.87
  -5  -8   2   18.26    1.68
  -5  -8   2   13.01    2.90
   5  -8  -2   14.70    2.31
   5   8  -1    7.98    2.71
  -5   8   1    5.09    2.50
   5  -8  -1   13.74    2.61
  -5  -8   1    9.88    1.52
  -5  -8   1    7.12    1.60
   5  -8  -1    7.91    2.46
   5   8   0    0.39    2.03
  -5   8   0    2.96    2.07
   5  -8   0    0.30    2.11
  -5  -8   0    2.16    1.26
  -5  -8   0    1.94    1.02
   5  -8   0   -0.39    2.16
  -5   8  -1    8.86    2.62
   5   8   1    4.81    2.40
   5  -8   1    8.14    2.68
  -5  -8  -1    6.60    1.67
   5  -8   1   11.01    1.69
  -5   8  -2    3.90    1.67
   5   8   2    3.83    2.09
   5  -8   2    4.41    2.61
  -5  -8  -2    5.32    1.56
   5  -8   2    7.28    2.29
  -5   8  -3    1.42    1.56
   5   8   3    1.84    1.22
   5  -8   3   -1.16    2.48
  -5  -8  -3    2.30    0.99
   5  -8   3    5.34    1.43
   5   8   4    1.33    1.67
  -5   8  -4    1.21    1.50
   5  -8   4   -0.17    2.30
  -5  -8  -4    1.95    1.53
   5   8   5    0.02    1.55
  -5   8  -5    1.87    1.47
   5  -8   5   -0.39    1.55
  -5  -8  -5    2.15    1.54
  -5   8  -6    1.98    1.62
   5   8   6    0.88    1.56
   5  -8   6    3.11    1.65
  -5   8  -7    5.95    2.79
   5   8   7    4.26    1.65
   5  -8   7    4.53    1.90
  -5   8  -8   -0.28    2.15
   5   8   8    0.44    1.08
   5  -8   8   -1.03    2.31
  -5   8  -9    4.98    1.79
   5   8   9    1.28    1.18
   5  -8   9    1.03    2.71
   5   8  10    4.68    1.63
  -5   8 -10    4.08    1.93
   5  -8  10    1.87    2.94
   5   8  11    0.13    1.92
  -5   8 -11    0.05    1.43
   5  -8  11   -0.03    1.40
   5  -9  -8    1.68    0.99
  -5   9   7    1.24    1.27
   5   9  -7    1.35    2.23
   5  -9  -7   -0.19    1.34
  -5  -9   7   -1.57    2.06
   5  -9  -7   -0.44    1.49
  -5   9   6    1.01    0.90
   5   9  -6   -0.59    2.24
   5  -9  -6   -0.62    1.42
  -5  -9   6   -1.34    2.03
   5  -9  -6    1.07    2.26
  -5   9   5   -0.44    1.45
   5   9  -5   -1.03    2.23
   5  -9  -5    0.37    0.97
  -5  -9   5    1.85    2.03
   5  -9  -5    0.28    1.46
  -5   9   4    2.22    1.14
   5   9  -4    2.72    2.40
   5  -9  -4    0.82    1.12
  -5  -9   4   -1.48    2.20
   5  -9  -4    2.25    2.44
  -5   9   3    4.40    1.95
   5   9  -3    4.52    2.60
   5  -9  -3    2.66    1.92
  -5  -9   3    3.06    1.59
   5  -9  -3    4.47    1.74
   5   9  -2    1.03    2.36
  -5   9   2   -0.18    1.93
   5  -9  -2    2.72    2.34
  -5  -9   2    2.06    1.24
  -5  -9   2    2.21    1.33
   5  -9  -2   -0.26    1.84
   5   9  -1    1.83    2.03
  -5   9   1   -0.49    1.17
   5  -9  -1    0.64    1.35
  -5  -9   1    0.38    1.12
  -5  -9   1    0.05    1.05
   5  -9  -1    0.03    1.69
  -5   9   0    0.56    1.78
   5   9   0   -0.34    1.89
   5  -9   0   -0.05    1.73
  -5  -9   0    0.06    1.21
   5  -9   0    0.28    1.95
  -5   9  -1    0.21    2.20
   5   9   1    2.30    2.08
   5  -9   1    1.62    2.35
  -5  -9  -1    1.14    1.52
   5  -9   1    3.38    1.57
  -5   9  -2    1.36    2.15
   5   9   2   -0.49    1.88
   5  -9   2    1.62    2.24
  -5  -9  -2    1.14    1.41
   5  -9   2    0.20    2.23
  -5   9  -3   -0.67    2.05
   5   9   3    0.04    1.06
   5  -9   3    0.02    2.17
  -5  -9  -3   -0.13    1.38
   5  -9   3    0.95    1.40
  -5   9  -4    5.12    2.81
   5   9   4    6.59    2.08
   5  -9   4    3.51    2.83
  -5  -9  -4    5.57    1.92
   5  -9   4    9.81    2.79
  -5   9  -5   -1.05    1.42
   5   9   5   -0.29    1.56
   5  -9   5    1.63    2.23
  -5  -9  -5    0.40    1.03
   5  -9   5    3.05    2.18
  -5   9  -6    0.86    1.60
   5   9   6    0.98    1.01
   5  -9   6    0.97    1.60
  -6   0  22    4.12    2.42
  -6   0  21    1.05    1.90
   6   0 -20    1.19    0.89
   6   0 -20    1.36    0.71
  -6   0  20   -0.47    1.82
   6   0 -19    0.75    0.93
   6   0 -19    0.97    0.70
  -6   0  19   -1.47    1.56
   6   0 -18    2.31    1.03
   6   0 -18    2.89    0.79
  -6   0  18   -0.06    1.63
   6   0 -17    0.99    0.96
   6   0 -17    2.02    0.74
  -6   0  17    1.66    1.45
   6   0 -16    8.75    1.20
   6   0 -16    7.46    0.88
  -6   0  16    4.93    1.60
   6   0 -15   20.31    1.57
   6   0 -15   20.81    1.13
  -6   0  15   12.73    1.87
   6   0 -14   58.33    2.39
  -6   0  14   45.62    2.66
   6   0 -13   18.42    1.52
   6   0 -13   18.83    1.07
  -6   0  13   14.43    1.72
   6   0 -12    3.04    1.06
   6   0 -12    1.85    0.68
  -6   0  12    2.95    1.12
   6   0 -11    3.66    0.69
   6   0 -11    3.67    0.67
  -6   0  11    3.99    0.69
   6   0 -10    1.59    1.05
   6   0 -10    0.96    0.57
   6   0 -10    1.34    0.55
  -6   0  10    0.57    0.79
   6   0  -9    1.77    0.70
   6   0  -9    1.38    0.62
   6   0  -9    3.46    0.58
  -6   0   9    2.36    0.50
   6   0  -8    1.85    0.72
   6   0  -8    3.13    0.39
  -6   0   8    2.36    0.69
   6   0  -7   13.54    1.26
   6   0  -7   13.67    0.81
  -6   0   7   13.34    0.83
   6   0  -6  234.84    4.48
   6   0  -6  232.15    4.10
  -6   0   6  229.86    3.91
   6   0  -5    7.94    0.74
   6   0  -5    8.77    0.51
   6   0  -4  104.59    1.80
   6   0  -4  100.61    2.07
  -6   0   4  103.11    1.87
   6   0  -3  122.18    2.14
  -6   0   3  123.38    2.34
   6   0  -2    2.98    0.65
  -6   0   2    1.47    0.55
   6   0  -1  154.73    3.00
  -6   0   1  156.16    2.82
   6   0   0   11.25    1.10
  -6   0   0   11.83    0.77
   6   0   1   28.21    0.99
  -6   0  -1   25.80    0.74
   6   0   2   65.73    1.57
  -6   0  -2   65.40    1.58
   6   0   3   78.22    1.78
  -6   0  -3   75.53    1.48
   6   0   4   59.01    1.55
  -6   0  -4   57.98    1.58
   6   0   5  147.38    2.97
  -6   0  -5  141.93    2.59
   6   0   6   25.48    1.68
  -6   0  -6   23.02    1.19
   6   0   7   29.57    1.71
  -6   0  -7   29.19    1.22
   6   0   8    6.22    1.10
  -6   0  -8    5.58    0.77
   6   0   9    3.84    1.05
  -6   0  -9    3.91    0.49
   6   0  10    1.98    1.18
  -6   0 -10    2.59    0.74
   6   0  11   22.65    1.71
  -6   0 -11   22.40    1.24
   6   0  12   81.56    3.25
  -6   0 -12   91.49    2.23
   6   0  13   13.02    1.77
  -6   0 -13   11.48    1.04
   6   0  14    9.95    1.54
  -6   0 -14   13.83    1.07
   6   0  15   16.80    1.64
  -6   0 -15   20.00    1.22
   6   0  16    2.92    1.14
  -6   0 -16    4.48    0.81
   6   0  17   -0.13    0.79
  -6   0 -17   -0.05    0.56
   6   0  18    0.08    1.60
   6   0  18    1.06    0.80
  -6   0 -18    0.28    0.61
   6   0  19    0.62    2.52
   6   0  20   -1.36    2.82
   6   0  21   -1.22    1.78
  -6   1  22    1.08    2.05
  -6  -1  22   -0.54    1.19
   6   1 -21   -0.40    1.07
   6   1 -21    0.96    0.89
  -6   1  21    0.01    1.96
  -6  -1  21    0.15    1.12
   6   1 -20    0.65    1.22
   6   1 -20    2.36    1.00
  -6   1  20    0.01    2.00
  -6  -1  20    2.60    1.73
  -6   1  19   -0.32    1.82
   6   1 -19    1.14    1.21
   6   1 -19    1.04    0.94
   6  -1 -19    1.41    0.64
   6  -1 -19    1.66    0.85
  -6  -1  19   -1.02    1.56
   6   1 -18    0.41    1.04
   6   1 -18    0.13    0.79
  -6   1  18    0.04    0.96
   6  -1 -18    0.32    0.62
   6  -1 -18    0.06    0.46
  -6  -1  18   -1.38    1.27
  -6   1  17    2.18    1.16
   6   1 -17    2.63    0.86
   6   1 -17    3.81    1.00
   6  -1 -17    3.60    0.61
   6  -1 -17    3.27    0.83
  -6  -1  17    2.11    1.42
   6   1 -16    3.84    1.28
  -6   1  16    1.14    1.56
   6  -1 -16    2.52    0.83
   6  -1 -16    2.63    0.59
  -6  -1  16    0.08    1.25
   6   1 -15    2.96    1.27
  -6   1  15    1.15    1.45
   6  -1 -15    1.86    0.82
   6  -1 -15    2.10    0.57
  -6  -1  15    2.03    1.10
   6   1 -14    0.09    1.27
  -6   1  14    0.73    1.29
   6  -1 -14    0.64    0.83
   6  -1 -14    1.05    0.55
  -6  -1  14   -0.09    0.99
   6   1 -13   61.91    2.19
  -6   1  13   64.02    2.94
   6  -1 -13   59.31    2.04
   6  -1 -13   67.78    1.65
  -6   1  12  202.59    4.88
   6  -1 -12  207.69    3.89
   6  -1 -12  212.58    5.89
   6   1 -11   48.45    2.39
  -6   1  11   57.09    2.27
   6  -1 -11   55.46    2.78
   6  -1 -11   57.26    1.51
  -6  -1  11   53.32    1.98
   6   1 -10    6.19    1.34
  -6   1  10    7.13    1.15
   6  -1 -10    6.63    0.98
   6  -1 -10    7.85    0.68
  -6  -1  10    6.91    0.85
   6   1  -9   26.15    1.26
  -6   1   9   25.16    1.11
   6  -1  -9   24.54    1.29
   6  -1  -9   26.58    0.98
  -6  -1   9   25.88    1.11
   6   1  -8   13.43    1.61
  -6   1   8   12.43    1.09
   6  -1  -8   13.72    1.01
   6  -1  -8   13.29    0.81
  -6  -1   8   12.09    0.77
   6   1  -7    7.44    1.59
  -6   1   7    6.70    0.88
   6  -1  -7    7.86    1.13
   6  -1  -7    6.59    0.54
  -6  -1   7    6.72    0.54
  -6   1   6    7.77    0.44
   6   1  -6    7.12    0.81
   6  -1  -6    6.69    0.89
  -6  -1   6    6.47    0.46
   6  -1  -6    7.48    1.02
  -6   1   5  265.68    4.37
   6   1  -5  272.27    4.28
   6   1  -5  266.09    4.58
   6  -1  -5  268.30    4.85
   6  -1  -5  264.71    4.71
  -6   1   4   66.94    1.34
   6   1  -4   69.05    1.28
   6   1  -4   70.17    1.72
   6  -1  -4   69.42    2.04
   6  -1  -4   69.38    1.77
   6   1  -3    2.92    0.33
  -6   1   3    2.76    0.41
   6   1  -3    2.79    0.43
   6  -1  -3    2.85    0.66
  -6   1   2  144.22    2.52
   6   1  -2  142.99    2.72
   6  -1  -2  144.98    3.33
  -6   1   1   59.83    1.38
   6   1  -1   60.66    1.23
   6  -1  -1   62.34    1.67
  -6   1   0  218.09    4.19
   6   1   0  222.59    3.62
   6  -1   0  223.20    4.13
  -6   1  -1   71.06    2.22
   6   1   1   69.28    1.53
   6  -1   1   71.48    2.62
  -6  -1  -1   70.91    1.38
  -6   1  -2  123.11    2.52
   6   1   2  125.21    2.33
   6  -1   2  124.12    3.44
  -6  -1  -2  118.86    2.24
  -6   1  -3   12.28    1.41
   6   1   3   12.22    0.67
   6  -1   3   11.68    1.07
  -6  -1  -3   12.38    0.72
  -6   1  -4    3.95    1.21
   6   1   4    4.59    0.52
   6  -1   4    5.58    0.98
  -6  -1  -4    4.81    0.58
  -6   1  -5  108.06    2.50
   6   1   5  113.96    1.96
   6  -1   5  105.97    3.78
  -6  -1  -5  109.64    2.12
  -6   1  -6   99.81    2.96
   6   1   6  105.16    2.26
   6  -1   6  109.36    3.48
  -6  -1  -6   99.68    1.97
  -6   1  -7   10.96    1.31
   6   1   7   12.37    0.93
   6  -1   7   10.21    1.64
  -6  -1  -7   11.70    0.65
  -6   1  -8    9.88    1.15
   6   1   8    9.74    0.91
   6  -1   8    9.10    1.43
  -6  -1  -8    8.87    0.62
  -6   1  -9   10.04    1.23
   6   1   9   12.18    1.00
   6  -1   9   10.37    1.03
  -6  -1  -9   11.59    0.67
  -6   1 -10    3.39    1.05
   6   1  10    5.76    0.89
   6  -1  10    5.62    1.47
  -6  -1 -10    4.59    0.56
  -6   1 -11   57.23    2.35
   6   1  11   64.63    2.14
   6  -1  11   71.20    2.97
  -6  -1 -11   66.88    1.63
  -6   1 -12   37.59    1.99
   6   1  12   37.35    1.80
   6  -1  12   34.90    2.51
  -6  -1 -12   37.57    1.22
  -6   1 -13    1.38    1.09
   6   1  13   -0.82    1.35
   6  -1  13    1.06    1.57
  -6  -1 -13    2.46    0.71
   6   1  14   15.78    2.15
  -6   1 -14   14.27    1.36
   6   1  14    9.97    1.12
   6  -1  14   10.39    1.83
  -6  -1 -14   11.46    0.78
   6   1  15   -2.23    1.49
  -6   1 -15    0.98    0.53
   6   1  15   -0.31    0.67
   6  -1  15    0.88    1.18
  -6  -1 -15    0.18    0.42
   6   1  16   -0.87    2.33
   6   1  16    0.20    0.59
  -6   1 -16   -0.44    0.81
   6  -1  16   -0.96    1.12
  -6  -1 -16   -0.27    0.52
   6   1  17   -0.73    2.41
   6   1  17    0.18    0.66
  -6   1 -17    0.42    0.81
   6  -1  17    1.41    1.05
  -6  -1 -17    0.12    0.37
   6   1  18    1.59    1.73
  -6   1 -18    1.22    0.92
   6  -1  18    1.34    1.17
   6   1  19    0.82    2.17
  -6   1 -19    0.22    0.74
   6  -1  19   -0.51    0.94
   6   1  20    1.28    2.79
   6  -1  20    0.98    0.98
   6   1  21    0.08    1.79
   6  -1  21    1.47    1.63
   6   2 -22   -0.34    1.45
   6   2 -22    1.11    1.23
  -6   2  22    1.17    1.53
  -6  -2  22    0.95    1.88
   6   2 -21   -0.08    1.25
  -6   2  21   -0.05    1.29
  -6  -2  21    0.00    1.46
   6   2 -20    0.69    1.45
  -6   2  20    0.81    1.45
  -6  -2  20    1.81    1.57
   6   2 -19    2.61    1.47
  -6   2  19    3.42    1.41
  -6  -2  19    0.94    1.02
   6   2 -18   -0.47    1.36
  -6   2  18    1.03    1.20
   6  -2 -18    0.74    0.37
   6  -2 -18    0.38    0.35
  -6  -2  18    1.22    1.27
   6   2 -17    2.11    1.44
  -6   2  17    2.47    1.23
   6  -2 -17    1.24    0.50
   6  -2 -17    1.81    0.38
  -6  -2  17    0.67    1.27
   6   2 -16    2.74    0.92
  -6   2  16    1.79    1.17
   6  -2 -16    1.70    0.61
   6  -2 -16    2.07    0.46
  -6  -2  16    1.10    1.18
   6   2 -15   10.32    1.81
  -6   2  15    8.02    1.97
   6  -2 -15    8.65    1.01
   6  -2 -15    8.81    0.77
  -6  -2  15    4.81    1.28
  -6   2  14   48.34    2.89
   6   2 -14   41.79    2.74
   6  -2 -14   38.15    1.50
   6  -2 -14   44.14    1.25
   6  -2 -14   43.45    3.38
  -6   2  13    0.84    1.39
   6   2 -13    1.68    0.91
   6  -2 -13   -0.04    0.67
   6  -2 -13    0.76    0.47
   6  -2 -13   -0.63    1.16
  -6  -2  13    0.61    0.77
   6   2 -12    1.80    1.47
  -6   2  12    2.53    0.89
   6  -2 -12    1.35    1.85
   6  -2 -12    1.37    0.47
  -6  -2  12    1.27    0.75
   6   2 -11   40.80    1.90
  -6   2  11   44.46    2.32
   6  -2 -11   39.96    2.77
   6  -2 -11   45.53    1.35
   6   2 -10   39.26    2.46
  -6   2  10   44.06    2.19
   6  -2 -10   42.23    2.48
   6  -2 -10   43.32    1.42
  -6  -2  10   41.75    1.46
   6   2  -9    1.14    1.20
  -6   2   9    0.79    0.62
  -6   2   9    0.62    0.45
   6  -2  -9    0.62    0.79
   6  -2  -9   -0.11    0.61
  -6  -2   9    0.05    0.46
   6   2  -8    7.06    1.09
  -6   2   8    9.81    1.19
  -6   2   8    9.81    0.64
   6  -2  -8    8.79    0.94
   6  -2  -8    9.05    0.93
  -6  -2   8    7.83    0.69
  -6   2   7   33.59    1.01
   6   2  -7   32.52    2.31
   6  -2  -7   33.45    1.04
  -6  -2   7   30.90    0.80
   6  -2  -7   34.11    1.73
   6   2  -6   16.62    1.37
  -6   2   6   17.17    0.62
   6  -2  -6   17.38    1.36
   6  -2  -6   16.01    1.35
   6   2  -5  149.47    4.44
  -6   2   5  143.88    2.59
   6  -2  -5  149.97    3.47
   6  -2  -5  149.95    3.56
   6   2  -4  107.07    2.84
  -6   2   4  105.96    2.09
   6  -2  -4  109.23    2.38
   6  -2  -4  108.65    2.47
   6   2  -3    3.23    1.54
  -6   2   3    2.23    0.60
   6  -2  -3    2.76    1.31
   6   2  -2   19.02    1.24
  -6   2   2   18.58    0.99
   6  -2  -2   18.20    1.18
   6   2  -1   22.04    0.83
  -6   2   1   21.65    1.64
   6  -2  -1   21.41    1.96
   6   2   0  179.65    3.09
  -6   2   0  178.95    3.57
   6   2   0  180.68    3.16
   6  -2   0  185.11    3.87
  -6   2  -1   40.59    2.13
   6   2   1   43.33    1.00
   6  -2   1   45.03    2.58
  -6   2  -2   18.91    1.23
   6   2   2   19.25    0.78
   6  -2   2   14.12    1.61
   6   2   3   49.36    1.19
  -6   2  -3   47.56    2.53
  -6   2  -4   11.04    1.16
   6   2   4   11.39    0.61
   6  -2   4   12.10    2.16
  -6   2  -5   23.07    1.39
   6   2   5   23.60    0.78
   6  -2   5   24.85    1.64
  -6   2  -6   36.86    2.19
   6   2   6   40.80    1.01
   6  -2   6   43.62    2.53
   6   2   7    1.26    0.83
  -6   2  -7    0.58    1.09
   6   2   7    0.48    0.36
   6  -2   7   -0.59    0.82
   6   2   8   10.16    1.26
  -6   2  -8    7.87    1.47
   6   2   8   10.73    0.55
   6  -2   8    8.59    1.81
   6   2   9   19.18    2.36
  -6   2  -9   15.93    1.75
   6   2   9   19.48    0.71
   6  -2   9   15.70    2.19
   6   2  10    1.92    1.85
  -6   2 -10    0.86    1.25
   6   2  10    1.40    0.58
   6  -2  10    2.46    1.01
   6   2  11   16.40    2.86
  -6   2 -11   15.67    1.86
   6   2  11   18.88    1.02
   6  -2  11   14.88    2.31
   6   2  12  106.64    4.04
  -6   2 -12   86.97    3.48
   6   2  12   81.02    2.49
   6  -2  12   77.81    4.13
   6   2  13   19.61    2.31
  -6   2 -13   16.32    1.30
   6   2  13   14.60    0.95
   6  -2  13   13.17    1.55
   6   2  14   14.86    3.15
  -6   2 -14   14.57    1.21
   6  -2  14   12.37    2.18
   6   2  15   16.43    3.38
  -6   2 -15   14.62    1.70
   6  -2  15   12.89    2.17
   6   2  16    0.57    2.56
  -6   2 -16    1.67    1.12
   6  -2  16    0.83    0.97
   6   2  17    4.28    1.78
  -6   2 -17    2.51    1.18
   6  -2  17   -0.34    1.54
   6   2  18    1.04    2.58
  -6   2 -18    0.27    1.06
   6  -2  18    1.20    1.38
   6   2  19   -0.52    2.47
  -6   2 -19    0.12    0.98
   6  -2  19   -0.19    0.79
   6   2  20   -2.61    2.82
  -6   2 -20    0.73    0.69
   6  -2  20    0.51    1.23
   6   3 -21    2.06    1.58
  -6   3  21   -0.53    1.69
  -6  -3  21   -0.13    1.56
   6   3 -20    0.44    1.59
  -6   3  20    1.06    2.36
  -6  -3  20    0.48    1.47
   6   3 -19   -0.01    0.97
  -6   3  19    3.30    2.07
  -6  -3  19   -0.21    1.29
   6   3 -18    1.32    1.45
  -6   3  18   -0.04    1.21
  -6  -3  18   -0.52    1.13
   6   3 -17    1.97    1.05
  -6   3  17   -0.29    1.36
  -6  -3  17    0.59    1.15
   6   3 -16    4.74    1.84
  -6   3  16    3.26    1.43
   6  -3 -16    6.03    1.57
   6  -3 -16    2.74    0.46
  -6  -3  16    2.88    1.19
  -6   3  15    2.88    1.26
   6   3 -15    2.14    1.16
   6  -3 -15    1.78    0.62
   6  -3 -15    1.88    0.48
   6  -3 -15    6.06    2.22
  -6  -3  15    0.98    1.01
  -6   3  14   10.80    2.31
   6   3 -14   12.29    2.14
   6  -3 -14   10.06    0.78
   6  -3 -14    9.76    0.77
   6  -3 -14   11.53    1.81
   6   3 -13   10.23    1.44
  -6   3  13   12.04    2.15
   6  -3 -13    8.89    1.68
   6  -3 -13   10.05    0.72
   6   3 -12   33.46    2.92
  -6   3  12   38.95    2.09
   6  -3 -12   38.98    3.22
   6  -3 -12   33.49    1.27
   6   3 -11   58.52    2.58
  -6   3  11   59.94    2.36
   6  -3 -11   57.94    3.41
   6  -3 -11   53.53    1.55
   6   3 -10    3.62    1.75
  -6   3  10    2.87    1.36
  -6   3  10    2.40    0.54
   6  -3 -10    2.21    1.13
   6  -3 -10    2.31    0.61
  -6  -3  10    1.86    0.56
  -6   3   9   11.28    0.73
   6   3  -9   10.61    1.30
  -6   3   9    9.67    1.06
   6  -3  -9   10.26    1.08
   6  -3  -9   10.36    1.24
   6   3  -8   15.27    2.06
  -6   3   8   14.98    0.83
   6  -3  -8   15.33    1.80
   6  -3  -8   15.03    1.25
   6   3  -7   14.56    2.01
  -6   3   7   17.88    0.92
   6  -3  -7   17.45    1.66
   6  -3  -7   15.79    1.31
   6   3  -6   22.98    1.54
  -6   3   6   23.37    1.11
   6  -3  -6   23.18    1.66
   6  -3  -6   24.07    1.51
   6   3  -5    1.20    1.45
  -6   3   5    0.45    0.76
   6  -3  -5    1.21    0.99
   6  -3  -5    0.69    0.67
   6   3  -4   19.75    1.54
  -6   3   4   18.37    1.43
   6  -3  -4   21.53    1.11
   6  -3  -4   19.35    1.77
   6   3  -3   26.36    2.42
  -6   3   3   25.46    1.17
   6  -3  -3   26.97    1.15
   6  -3  -3   29.73    2.18
   6   3  -2   88.68    3.51
  -6   3   2   84.42    2.87
   6  -3  -2   91.22    3.49
   6   3  -1  820.73   13.00
   6   3  -1  816.43   15.56
  -6   3   1  795.65   15.77
   6  -3  -1  816.74   15.69
   6   3   0  290.68    4.69
   6   3   0  288.33    6.65
  -6   3   0  280.42    5.74
   6  -3   0  289.30    7.19
   6   3   1  213.03    3.70
   6   3   1  219.15    4.50
  -6   3  -1  217.40    5.54
   6  -3   1  221.27    4.94
   6   3   2   87.99    1.90
   6   3   2   89.71    2.04
  -6   3  -2   89.47    3.44
   6  -3   2   92.07    3.91
   6   3   3   29.79    1.09
   6   3   3   29.69    0.85
  -6   3  -3   27.00    1.63
   6   3   3   30.61    1.09
   6  -3   3   31.30    2.67
   6   3   4   70.92    1.65
   6   3   4   69.51    1.63
  -6   3  -4   68.60    2.27
   6   3   4   70.49    1.62
   6  -3   4   69.49    2.50
   6   3   5   34.18    1.40
   6   3   5   35.84    1.08
  -6   3  -5   32.67    2.30
   6   3   5   35.05    1.07
   6  -3   5   35.98    2.70
   6   3   6   29.77    1.51
   6   3   6   32.22    1.16
  -6   3  -6   27.52    2.21
   6   3   6   32.07    0.99
   6  -3   6   31.81    1.82
   6   3   7    7.00    1.59
   6   3   7   10.89    0.95
  -6   3  -7    8.70    1.78
   6   3   7    9.93    0.60
   6  -3   7    8.46    2.24
   6   3   8    5.17    1.68
   6   3   8    7.12    0.82
  -6   3  -8    5.04    1.73
   6  -3   8    4.75    1.31
   6   3   9   22.46    2.47
   6   3   9   26.50    1.14
  -6   3  -9   20.45    2.35
   6   3   9   24.99    0.80
   6  -3   9   20.62    2.75
   6   3  10   14.76    2.41
   6   3  10   14.76    0.89
  -6   3 -10   15.32    2.13
   6   3  10   16.48    0.66
   6  -3  10   12.58    1.66
   6   3  11    3.79    2.29
   6   3  11    5.32    0.88
  -6   3 -11    7.05    1.98
   6   3  11    5.28    0.63
   6  -3  11    5.76    2.37
   6   3  12   47.03    4.00
  -6   3 -12   44.15    2.94
   6   3  12   44.07    1.33
   6  -3  12   49.42    2.64
   6   3  13    2.11    2.14
   6   3  13    0.63    0.39
  -6   3 -13    0.80    1.44
   6   3  13    0.54    0.31
   6  -3  13   -0.32    1.82
   6   3  14    1.83    2.54
  -6   3 -14    2.88    1.03
   6  -3  14    1.93    2.01
   6   3  15    0.31    1.30
  -6   3 -15   -0.17    1.22
   6  -3  15   -0.80    1.54
   6   3  16    0.47    1.55
  -6   3 -16    0.63    1.31
   6  -3  16    0.03    1.58
   6   3  17    2.38    2.93
  -6   3 -17    5.21    1.59
   6  -3  17    4.68    1.95
   6   3  18   -3.27    2.54
  -6   3 -18    0.82    0.83
   6  -3  18    0.89    1.58
   6   3  19    0.56    2.59
  -6   3 -19    0.77    1.26
   6  -3  19    0.03    0.95
   6   3  20    4.04    2.05
  -6   3 -20    3.54    1.53
   6  -3  20    1.48    1.68
   6   4 -20    0.40    1.10
  -6   4  20   -1.07    2.49
  -6  -4  20    0.42    1.30
   6   4 -19    1.95    1.85
  -6   4  19    1.68    2.55
  -6  -4  19    0.59    1.28
   6   4 -18   -0.37    1.04
  -6   4  18   -0.56    2.04
  -6  -4  18    0.61    1.03
  -6   4  17    0.27    2.32
   6   4 -17    3.62    1.88
   6  -4 -17    0.76    1.53
  -6  -4  17    0.80    1.10
  -6   4  16   -0.24    1.13
   6   4 -16    0.57    1.02
   6  -4 -16   -1.44    1.90
  -6  -4  16    0.02    0.80
  -6   4  15    0.43    1.21
   6   4 -15    0.59    1.72
   6  -4 -15    0.10    0.28
   6  -4 -15    0.48    0.35
   6  -4 -15    0.86    1.29
  -6  -4  15    0.87    0.83
   6   4 -14    5.07    2.04
  -6   4  14    4.07    2.08
   6  -4 -14    5.37    2.40
   6  -4 -14    2.45    0.55
  -6  -4  14    2.12    0.86
   6   4 -13    0.11    1.07
  -6   4  13    0.54    1.62
   6  -4 -13    1.44    1.84
   6  -4 -13   -0.30    0.50
  -6  -4  13    0.57    0.62
  -6   4  12   18.94    2.45
   6   4 -12   18.10    2.71
   6  -4 -12   16.42    2.01
  -6   4  11   23.14    1.74
   6   4 -11   22.78    1.94
  -6   4  11   19.22    1.00
   6  -4 -11   23.19    2.86
  -6   4  10   28.07    1.18
   6   4 -10   28.01    2.98
   6  -4 -10   34.77    2.84
  -6   4   9    7.50    0.79
   6   4  -9    6.08    2.22
   6  -4  -9    5.08    0.96
  -6  -4   9    5.08    0.53
   6  -4  -9    8.09    1.31
  -6   4   8    1.07    0.68
   6   4  -8   -0.03    1.14
   6  -4  -8   -0.29    0.72
  -6  -4   8    0.82    0.40
   6  -4  -8    1.63    0.92
   6   4  -7    5.57    2.13
  -6   4   7    8.21    1.03
   6  -4  -7    7.28    1.37
   6   4  -6   -0.04    1.68
  -6   4   6    1.78    0.88
   6  -4  -6    2.16    1.31
   6  -4  -6   -0.90    1.20
   6   4  -5   23.93    1.67
  -6   4   5   20.65    1.07
   6  -4  -5   26.13    1.93
   6  -4  -5   22.50    2.06
   6   4  -4    0.97    0.95
  -6   4   4    0.31    0.97
   6  -4  -4    0.88    1.10
   6  -4  -4    0.94    1.24
   6   4  -3   60.28    3.06
  -6   4   3   58.10    2.37
   6  -4  -3   64.13    2.52
   6  -4  -3   60.06    2.14
   6   4  -2   59.68    2.97
  -6   4   2   60.98    1.94
   6  -4  -2   62.10    2.23
   6   4  -1   36.91    1.73
  -6   4   1   35.77    2.26
   6  -4  -1   38.10    2.60
   6   4   0   89.25    1.84
   6   4   0   85.71    2.60
  -6   4   0   87.09    2.58
   6  -4   0   92.67    3.79
   6   4   1  268.71    4.96
   6   4   1  275.67    5.70
  -6   4  -1  269.46    6.47
   6  -4   1  284.17    6.29
   6   4   2   26.93    1.12
   6   4   2   26.81    1.28
  -6   4  -2   27.10    2.35
   6  -4   2   26.63    1.91
   6   4   3   69.04    1.96
   6   4   3   67.13    1.89
  -6   4  -3   68.40    2.40
   6  -4   3   70.20    3.67
  -6   4  -4   23.59    1.72
   6  -4   4   33.03    3.06
   6   4   5    6.05    1.00
   6   4   5    7.02    0.74
  -6   4  -5    4.78    1.29
   6   4   5    7.08    0.72
   6  -4   5    4.20    1.50
   6   4   6    0.85    0.52
   6   4   6    0.27    0.52
  -6   4  -6    0.55    0.98
   6   4   6    0.26    0.50
   6  -4   6    0.59    1.90
   6   4   7    2.30    1.36
   6   4   7    2.10    0.83
  -6   4  -7   -0.38    1.82
   6   4   7    1.86    0.53
   6  -4   7   -0.05    1.34
   6   4   8    8.03    1.88
   6   4   8    9.33    1.09
  -6   4  -8    9.35    2.22
   6   4   8   10.23    0.68
   6  -4   8    9.18    1.70
   6   4   9    8.50    1.88
  -6   4  -9    1.79    2.31
   6  -4   9    4.41    2.69
   6   4  10    2.25    1.92
   6   4  10    3.41    0.74
  -6   4 -10    2.25    1.23
   6   4  10    3.45    0.64
   6  -4  10    1.67    1.52
   6   4  11   26.65    3.17
   6   4  11   35.37    1.20
  -6   4 -11   33.28    2.19
   6   4  11   35.20    0.98
   6  -4  11   29.24    3.61
   6   4  12    1.83    1.95
   6   4  12    0.91    0.53
  -6   4 -12    1.81    1.11
   6   4  12    0.76    0.38
   6  -4  12    2.04    1.36
   6   4  13    4.66    2.40
  -6   4 -13    3.69    1.28
   6  -4  13    6.00    2.33
   6   4  14   -2.63    1.96
  -6   4 -14    0.27    1.45
   6  -4  14    2.18    1.72
   6   4  15    1.33    2.12
  -6   4 -15   -0.63    1.56
   6  -4  15   -1.05    1.78
   6   4  16    1.20    2.44
  -6   4 -16    2.33    1.62
   6  -4  16   -0.38    1.95
   6   4  17   -1.80    2.27
  -6   4 -17    1.16    0.93
   6  -4  17   -2.13    1.69
   6   4  18    0.43    2.48
  -6   4 -18    0.52    1.52
   6  -4  18    0.94    1.81
   6   4  19    0.57    2.45
  -6   4 -19    0.82    1.47
   6  -4  19   -0.69    1.61
   6   5 -19    0.44    1.30
  -6   5  19    2.36    2.68
  -6   5  18   -0.11    2.70
   6   5 -18    2.85    2.11
   6  -5 -18    1.16    1.59
  -6   5  17    1.26    1.99
   6   5 -17    0.91    1.09
   6  -5 -17    0.73    2.01
  -6  -5  17   -0.83    0.80
  -6   5  16    3.41    2.63
   6   5 -16    1.49    2.16
   6  -5 -16    5.39    1.71
  -6  -5  16    0.84    1.00
  -6   5  15    0.70    1.43
   6   5 -15    0.22    2.06
   6  -5 -15    2.54    2.27
  -6  -5  15    0.23    0.78
  -6   5  14    6.70    1.78
   6   5 -14    7.97    1.70
   6  -5 -14    8.42    1.94
  -6   5  13    1.24    0.55
   6   5 -13    2.62    2.12
   6  -5 -13    1.88    0.61
  -6  -5  13    1.12    0.67
   6  -5 -13    2.56    2.37
  -6   5  12    1.41    0.57
   6   5 -12    1.73    2.01
   6  -5 -12    0.16    0.72
  -6  -5  12    0.68    0.58
   6  -5 -12    1.66    2.10
  -6   5  11    0.99    0.61
   6   5 -11   -0.89    1.27
   6  -5 -11    0.96    0.69
  -6  -5  11   -1.35    1.28
   6  -5 -11    2.19    1.26
  -6   5  10    5.48    0.85
   6   5 -10    5.48    2.40
   6  -5 -10    4.80    1.03
  -6  -5  10    6.09    1.53
   6  -5 -10    6.56    2.21
   6   5  -9   18.45    2.96
  -6   5   9   15.78    1.25
   6  -5  -9   20.18    2.51
  -6  -5   9   17.17    1.87
  -6   5   8   17.10    1.37
   6   5  -8   19.16    3.10
   6  -5  -8   13.54    1.68
  -6  -5   8   21.96    1.94
   6  -5  -8   22.70    1.75
  -6   5   7    2.11    1.05
   6   5  -7    2.15    1.37
  -6  -5   7    1.75    0.38
  -6  -5   7    3.89    1.30
   6  -5  -7    3.33    1.73
   6   5  -6    1.29    1.99
  -6   5   6    1.16    1.07
   6  -5  -6    2.08    1.55
   6  -5  -6    1.45    0.96
  -6  -5   6    1.12    1.22
  -6  -5   6    1.27    0.37
   6   5  -5    1.88    2.17
  -6   5   5    3.36    0.82
   6  -5  -5    4.23    1.55
   6  -5  -5    1.60    1.44
  -6  -5   5    2.22    1.30
  -6  -5   5    3.44    0.47
  -6   5   4    5.47    1.45
   6   5  -4    6.47    2.20
   6  -5  -4    5.39    1.95
  -6  -5   4    6.33    0.62
   6  -5  -4    5.13    1.14
  -6   5   3   13.07    1.76
   6   5  -3   14.27    1.55
   6  -5  -3   11.29    1.53
  -6  -5   3   14.94    0.88
   6  -5  -3   15.51    1.31
  -6   5   2    9.01    1.78
   6   5  -2    9.46    1.42
   6  -5  -2    9.26    1.45
  -6  -5   2   11.00    0.78
   6  -5  -2   10.38    1.69
   6   5  -1   27.66    1.83
  -6   5   1   21.82    1.65
  -6  -5   1   26.64    1.23
   6  -5  -1   22.16    1.91
   6   5   0    7.46    1.28
  -6   5   0    7.15    2.02
  -6  -5   0    8.07    1.00
   6  -5   0    8.36    1.57
   6   5   1   41.18    2.73
  -6   5  -1   40.00    2.15
   6  -5   1   40.11    3.37
   6   5   2   10.85    1.03
   6   5   2    9.01    1.66
  -6   5  -2    9.67    1.50
   6  -5   2    7.17    2.57
   6   5   3   26.01    1.39
   6   5   3   21.69    1.41
  -6   5  -3   23.85    2.72
   6  -5   3   24.48    2.17
   6   5   4   19.74    1.44
   6   5   4   18.17    0.96
  -6   5  -4   18.92    2.74
   6  -5   4   20.12    2.22
   6   5   5    4.76    1.14
   6   5   5    4.70    0.61
  -6   5  -5    3.85    2.31
   6  -5   5    8.85    2.60
   6   5   6   13.99    1.52
  -6   5  -6   10.87    2.92
   6  -5   6    6.01    3.12
   6   5   7    0.57    1.05
   6   5   7    0.12    0.59
  -6   5  -7   -4.83    1.77
   6   5   7    0.60    0.54
   6  -5   7   -1.48    1.28
   6   5   8    2.98    0.82
  -6   5  -8    4.89    2.15
   6   5   8    3.01    0.68
   6  -5   8    3.26    1.59
   6   5   9    1.18    1.62
   6   5   9    3.05    0.96
   6   5   9    3.58    0.65
  -6   5  -9    4.52    2.34
   6   5  10   -1.59    1.07
   6   5  10    1.37    0.75
  -6   5 -10    3.09    1.94
   6   5  10    0.97    0.53
   6  -5  10    1.92    1.47
   6   5  11    1.55    1.34
   6   5  11    4.07    0.74
  -6   5 -11    2.73    2.21
   6   5  11    3.99    0.58
   6  -5  11    5.74    1.70
   6   5  12    6.08    1.53
   6   5  12    6.79    0.47
   6   5  12    5.28    0.74
  -6   5 -12    9.57    2.28
   6  -5  12    4.75    2.68
   6   5  13   -1.77    2.02
  -6   5 -13    3.98    1.85
   6  -5  13   -0.06    1.40
   6   5  14    2.64    2.32
  -6   5 -14    1.52    1.33
   6  -5  14    2.50    2.27
   6   5  15    0.68    2.38
  -6   5 -15    1.27    1.22
   6  -5  15    1.91    2.17
   6   5  16   -1.48    2.27
  -6   5 -16    1.02    1.71
   6  -5  16    0.40    1.26
   6   5  17    0.10    1.51
  -6   5 -17   -0.86    1.61
   6  -5  17    0.41    1.83
  -6   5 -18    1.75    2.06
   6  -5  18    2.21    1.38
   6   6 -17    3.03    2.28
   6  -6 -17    0.01    2.72
   6   6 -16    1.14    2.20
   6  -6 -16    0.29    1.65
   6   6 -15    0.72    1.44
   6  -6 -15    2.16    2.49
   6   6 -14    5.57    2.52
   6  -6 -14    1.23    2.64
  -6   6  13    0.50    0.61
   6  -6 -13    1.76    0.64
  -6  -6  13    0.71    0.61
  -6  -6  13    2.29    1.38
   6  -6 -13    2.98    1.57
  -6   6  12    0.13    0.66
   6   6 -12    2.64    2.23
   6  -6 -12    0.99    0.71
  -6  -6  12   -0.34    1.37
   6  -6 -12    3.53    2.21
   6   6 -11   16.58    2.11
  -6   6  11    9.34    1.18
  -6  -6  11   13.77    1.98
   6  -6 -11   10.37    1.21
  -6   6  10    3.89    1.03
   6   6 -10    7.72    2.66
   6  -6 -10    3.73    1.10
  -6  -6  10    7.30    1.60
   6  -6 -10    8.04    2.57
   6   6  -9    5.76    2.26
  -6   6   9    2.05    0.97
   6  -6  -9    1.85    2.05
   6  -6  -9    1.43    1.02
  -6  -6   9    0.76    1.48
  -6  -6   9    1.12    0.64
   6   6  -8    5.28    2.46
  -6   6   8    4.03    1.15
   6  -6  -8    3.99    1.37
   6  -6  -8    2.70    0.75
  -6  -6   8    2.81    1.52
  -6  -6   8    2.36    0.64
   6   6  -7    8.48    1.77
  -6   6   7    6.93    1.41
   6  -6  -7   11.14    2.23
   6  -6  -7    5.33    1.35
  -6  -6   7    9.81    1.65
  -6  -6   7    7.50    0.60
   6   6  -6    1.21    1.28
  -6   6   6    0.51    0.73
   6  -6  -6    0.95    1.12
   6  -6  -6    1.35    1.08
  -6  -6   6    1.48    1.18
  -6  -6   6    0.08    0.42
   6   6  -5   12.44    2.67
  -6   6   5   10.16    1.71
   6  -6  -5   13.61    1.47
   6  -6  -5    6.53    1.50
  -6  -6   5    9.31    1.68
  -6  -6   5   11.05    0.74
   6   6  -4    3.19    2.34
  -6   6   4    2.67    1.61
   6  -6  -4    7.06    1.95
   6  -6  -4    2.33    1.37
  -6  -6   4    4.25    1.44
  -6  -6   4    5.15    0.69
  -6   6   3   62.48    3.33
   6   6  -3   74.11    4.19
  -6  -6   3   73.46    1.99
  -6  -6   3   60.75    2.89
   6  -6  -3   80.66    3.72
  -6   6   2   24.04    1.82
   6   6  -2   33.98    3.14
   6  -6  -2   21.98    2.59
  -6  -6   2   30.36    1.67
   6  -6  -2   36.66    2.00
  -6   6   1   72.72    3.99
   6   6  -1   89.61    4.24
   6  -6  -1   63.10    4.51
  -6  -6   1   82.36    2.41
   6  -6  -1   93.44    3.79
   6   6   0    2.41    1.84
  -6   6   0    0.28    1.17
  -6  -6   0    1.55    0.96
   6  -6   0   -0.94    2.19
   6   6   1  140.58    5.50
  -6   6  -1  170.79    4.99
  -6  -6  -1  145.06    4.24
   6  -6   1  167.04    6.52
   6   6   2   46.78    3.10
  -6   6  -2   50.90    3.69
  -6  -6  -2   50.47    2.40
   6  -6   2   54.69    3.08
   6   6   3    0.48    1.39
  -6   6  -3    1.36    1.93
   6  -6   3    0.47    1.45
   6   6   4    9.98    1.44
   6   6   4   11.48    1.29
  -6   6  -4    9.80    2.72
   6  -6   4    9.84    3.03
   6   6   5    5.78    1.41
   6   6   5    5.97    0.79
  -6   6  -5   11.26    2.62
   6  -6   5    5.37    2.85
   6   6   6    0.85    1.12
   6   6   6    0.07    0.77
  -6   6  -6   -1.54    1.88
   6  -6   6    0.22    2.23
   6   6   7   -0.06    1.26
   6   6   7    0.41    0.78
  -6   6  -7   -0.68    2.05
   6  -6   7   -2.52    1.43
   6   6   8    3.38    1.48
   6   6   8    0.86    0.57
  -6   6  -8    2.49    2.26
   6   6   8    1.71    0.76
   6  -6   8    3.44    1.61
   6   6   9    3.90    1.31
   6   6   9    6.83    0.88
   6   6   9    6.12    0.98
  -6   6  -9    7.30    2.54
   6  -6   9    6.22    2.92
   6   6  10    0.67    1.78
   6   6  10    1.33    0.66
   6   6  10    1.34    0.76
  -6   6 -10    4.43    2.10
   6  -6  10    0.22    2.39
   6   6  11    1.20    1.75
   6   6  11    0.81    0.51
   6   6  11    0.56    0.61
  -6   6 -11   -1.04    2.21
   6  -6  11   -0.70    1.45
   6   6  12    3.02    2.09
  -6   6 -12    3.40    2.36
   6  -6  12    1.42    2.56
   6   6  13   -0.89    2.10
  -6   6 -13   -1.40    2.14
   6  -6  13   -0.13    2.30
   6   6  14    0.79    1.41
  -6   6 -14    1.20    2.16
   6  -6  14    0.31    1.42
   6   6  15   -1.90    1.47
  -6   6 -15   -0.05    1.29
   6  -6  15    1.28    2.18
   6   6  16    1.18    1.60
  -6   6 -16   -0.16    1.35
   6  -6  16    2.75    2.15
   6   7 -15    5.61    2.96
   6  -7 -15   11.00    3.35
   6   7 -14    3.79    2.58
   6  -7 -14    1.66    2.74
   6   7 -13    0.40    2.52
   6  -7 -13    2.42    1.70
  -6  -7  13    0.44    1.49
  -6   7  12    0.59    0.71
   6   7 -12    1.85    1.57
   6  -7 -12    0.27    0.79
  -6  -7  12    1.15    1.45
   6  -7 -12    1.84    2.24
  -6   7  11    2.03    1.05
   6   7 -11    4.77    1.78
   6  -7 -11    1.73    1.07
  -6  -7  11    4.46    1.70
   6  -7 -11    6.76    1.76
  -6   7  10    0.92    1.07
   6   7 -10    1.13    2.61
   6  -7 -10    1.20    1.10
  -6  -7  10    6.13    1.56
   6  -7 -10    3.46    2.33
   6   7  -9    0.74    2.47
  -6   7   9    0.73    1.11
   6  -7  -9    2.97    1.44
  -6  -7   9    0.31    0.67
  -6  -7   9    1.27    1.46
   6  -7  -9    1.33    1.08
   6   7  -8   -0.47    2.39
  -6   7   8    2.22    1.16
   6  -7  -8    2.64    2.15
  -6  -7   8    0.36    0.54
  -6  -7   8    2.72    1.43
   6  -7  -8    1.25    1.10
   6   7  -7    4.32    1.69
  -6   7   7    4.08    1.38
   6  -7  -7    4.84    1.48
  -6  -7   7    3.41    0.66
  -6  -7   7    4.44    1.60
   6  -7  -7    1.88    1.32
   6   7  -6   -0.75    1.33
  -6   7   6    0.34    1.15
   6  -7  -6    2.27    1.16
   6  -7  -6   -1.29    0.70
  -6  -7   6    1.45    1.19
  -6  -7   6    0.27    0.55
   6   7  -5    0.63    1.50
  -6   7   5    1.40    0.92
   6  -7  -5    3.08    1.94
   6  -7  -5    1.93    0.86
  -6  -7   5   -0.85    1.33
  -6  -7   5    1.52    0.69
   6   7  -4    7.31    2.54
  -6   7   4    5.67    1.80
   6  -7  -4    7.56    1.54
   6  -7  -4    4.27    1.05
  -6  -7   4    5.64    1.52
  -6  -7   4    5.76    0.87
   6   7  -3    1.43    2.22
  -6   7   3    1.12    1.07
   6  -7  -3    1.86    2.02
   6  -7  -3    0.99    1.46
  -6  -7   3    2.09    1.31
  -6  -7   3    1.84    0.83
  -6   7   2    4.89    2.13
   6   7  -2    7.70    2.55
   6  -7  -2    3.25    1.90
  -6  -7   2    9.13    1.12
   6  -7  -2   12.30    2.31
  -6   7   1    5.83    2.12
   6   7  -1    6.43    2.37
   6  -7  -1    5.69    2.26
  -6  -7   1    4.48    1.15
   6  -7  -1    8.90    1.48
  -6   7   0    3.64    1.44
   6   7   0    4.74    2.18
   6  -7   0    7.07    1.62
  -6  -7   0    3.89    1.14
   6  -7   0    6.61    2.14
  -6   7  -1    5.07    1.52
   6   7   1    3.36    2.08
   6  -7   1    4.51    1.70
  -6  -7  -1    5.16    1.30
   6  -7   1    6.81    1.43
   6   7   2    8.82    1.47
  -6   7  -2   10.17    2.51
  -6  -7  -2    9.72    1.50
   6  -7   2    9.41    1.91
   6   7   3   13.68    1.52
  -6   7  -3   16.78    2.70
  -6  -7  -3   10.06    1.18
   6  -7   3   10.21    2.03
   6   7   4    5.80    1.84
  -6   7  -4    6.42    2.44
   6  -7   4    3.06    2.78
   6   7   5    1.84    1.34
  -6   7  -5    1.63    2.24
   6  -7   5    0.14    2.55
   6   7   6    5.20    1.18
  -6   7  -6    6.48    2.58
   6   7   6    6.99    1.36
   6  -7   6    2.76    2.81
   6   7   7    1.37    1.72
  -6   7  -7    2.83    2.53
   6   7   7    2.17    1.12
   6  -7   7    3.98    2.70
   6   7   8    0.89    1.15
   6   7   8    1.38    0.65
   6   7   8    1.58    1.05
  -6   7  -8    5.41    2.62
   6  -7   8    5.96    1.72
   6   7   9    1.71    1.81
   6   7   9    1.76    0.58
   6   7   9    0.54    0.97
  -6   7  -9    4.46    2.42
   6  -7   9    3.53    1.66
   6   7  10    2.22    2.03
   6   7  10    2.40    0.80
   6   7  10    2.33    0.89
  -6   7 -10   -0.76    2.53
   6  -7  10   -1.10    2.70
   6   7  11    1.00    1.40
  -6   7 -11    2.10    2.47
   6  -7  11    3.10    2.59
   6   7  12    0.74    1.34
  -6   7 -12   -0.58    2.34
   6  -7  12    1.04    1.56
   6   7  13   -0.04    2.04
  -6   7 -13   -0.50    1.99
   6  -7  13    0.78    2.11
   6   7  14    2.17    2.67
  -6   7 -14    0.89    2.66
   6  -7  14    3.94    2.58
   6   8 -12    1.51    1.66
   6  -8 -12    0.85    1.72
  -6  -8  12   -0.32    1.49
   6   8 -11   -3.49    2.52
  -6   8  11    0.31    0.89
   6  -8 -11   -0.02    2.37
  -6  -8  11   -1.55    1.48
  -6   8  10    0.48    1.01
   6   8 -10    3.03    2.39
   6  -8 -10   -0.40    1.09
  -6  -8  10   -0.77    1.45
   6  -8 -10    1.72    1.59
  -6   8   9    1.95    1.23
   6   8  -9    3.18    2.67
   6  -8  -9    0.43    1.25
  -6  -8   9    0.78    1.52
   6  -8  -9    3.39    2.54
  -6   8   8    2.23    1.28
   6   8  -8    0.99    1.58
   6  -8  -8    0.57    0.84
  -6  -8   8    1.62    1.50
   6  -8  -8   -0.28    2.34
  -6   8   7    0.15    0.81
   6   8  -7    0.75    1.47
   6  -8  -7    0.36    1.23
  -6  -8   7    0.66    1.32
   6  -8  -7    0.41    1.39
  -6   8   6    4.24    1.72
   6   8  -6    5.66    1.86
   6  -8  -6    2.96    1.59
  -6  -8   6    5.96    1.66
   6  -8  -6    7.91    2.61
  -6   8   5    0.98    0.95
   6   8  -5    0.11    1.49
   6  -8  -5    0.70    1.37
  -6  -8   5    1.45    1.34
   6  -8  -5    1.52    1.45
   6   8  -4    6.81    1.79
  -6   8   4    6.18    1.93
   6  -8  -4    6.08    2.59
  -6  -8   4    5.36    1.04
  -6  -8   4    6.04    1.64
   6  -8  -4    3.58    1.80
  -6   8   3    9.58    1.56
   6   8  -3   12.50    2.01
   6  -8  -3    7.51    1.49
  -6  -8   3    9.96    1.26
   6  -8  -3   19.18    1.94
  -6   8   2    5.43    2.10
   6   8  -2    4.82    2.54
   6  -8  -2    3.68    1.27
  -6  -8   2    4.17    1.16
   6  -8  -2    5.50    2.53
  -6   8   1   13.75    2.65
   6   8  -1   13.12    1.98
   6  -8  -1   10.53    1.94
  -6  -8   1   13.96    1.54
   6  -8  -1   21.07    1.99
  -6   8   0    1.85    2.04
   6   8   0    2.39    1.37
   6  -8   0    0.37    1.45
  -6  -8   0    2.20    1.17
   6  -8   0    2.67    2.28
  -6   8  -1    2.11    1.52
   6   8   1    1.25    1.41
   6  -8   1    5.16    1.60
  -6  -8  -1    2.92    1.33
   6  -8   1    6.38    1.60
  -6   8  -2    6.76    1.66
   6   8   2    5.35    1.49
   6  -8   2    4.57    1.81
  -6  -8  -2    3.74    1.56
   6  -8   2   11.00    2.51
  -6   8  -3    5.27    2.59
   6   8   3    5.91    2.14
   6  -8   3    6.37    1.87
  -6  -8  -3    5.86    1.14
   6  -8   3    9.31    1.72
  -6   8  -4    3.91    2.43
   6   8   4    1.76    1.83
   6  -8   4    4.76    2.55
  -6   8  -5    3.62    2.62
   6   8   5    3.72    1.78
   6  -8   5    1.07    2.68
  -6   8  -6    1.65    2.48
   6   8   6    1.80    1.06
   6  -8   6    4.99    2.65
  -6   8  -7    6.53    2.48
   6   8   7    0.89    1.44
   6  -8   7    1.30    2.72
  -6   8  -8    0.41    2.52
   6   8   8    0.57    0.80
   6  -8   8    4.15    1.67
   6   8   9    0.65    0.92
   6   8   9    0.08    1.01
  -6   8  -9    1.74    2.42
   6  -8   9    0.43    1.59
   6   8  10   -0.47    1.39
  -6   8 -10    4.86    2.44
   6  -8  10    1.27    2.61
  -6   8 -11    3.56    2.83
   6  -8  11    1.85    2.72
   6   9  -7    0.62    1.59
  -6   9   7    1.05    0.93
   6  -9  -7    1.00    1.02
  -6  -9   7    1.14    1.46
   6   9  -6    1.27    1.55
  -6   9   6    0.65    1.48
   6  -9  -6    1.71    1.68
   6  -9  -6    0.64    1.59
   6   9  -5   -0.39    1.58
  -6   9   5    1.20    1.09
   6  -9  -5    5.45    2.60
   6  -9  -5    2.06    1.70
   6   9  -4   -0.24    1.37
  -6   9   4    0.00    1.53
   6  -9  -4   -1.07    2.28
   6  -9  -4   -0.02    1.56
   6   9  -3    2.50    1.64
  -6   9   3    2.96    1.98
   6  -9  -3    5.29    2.74
   6  -9  -3    0.92    1.96
   6   9  -2    2.04    1.62
  -6   9   2    3.48    1.33
   6  -9  -2    5.83    2.61
   6  -9  -2    1.52    1.31
   6   9  -1   -0.23    1.32
  -6   9   1   -1.16    1.85
   6  -9  -1    1.53    2.24
   6  -9  -1    1.38    1.18
  -6   9   0    1.53    2.02
   6   9   0    1.52    1.35
   6  -9   0    0.69    1.30
  -6  -9   0    0.22    1.18
   6  -9   0    2.41    2.40
  -6   9  -1    4.02    2.20
   6   9   1    2.23    1.36
   6  -9   1   -0.07    1.55
  -6  -9  -1    2.06    1.28
   6  -9   1    3.12    2.52
  -6   9  -2    1.62    1.58
   6   9   2    1.03    2.10
   6  -9   2    3.09    1.61
  -6  -9  -2    2.02    0.99
   6  -9   2    9.48    2.66
   6   9   3    1.97    2.02
  -6   9  -3    3.11    1.59
   6  -9   3    4.12    1.77
   6  -9   3    4.56    1.74
   6   9   4    2.75    1.97
  -6   9  -4    4.28    1.70
   6  -9   4    8.20    2.73
   6  -9   4    2.66    1.76
   6   9   5    0.61    1.10
  -6   9  -5   -2.00    2.35
   6  -9   5    2.29    1.57
   6  -9   5    2.22    2.39
  -7   0  22    1.67    2.15
  -7   0  21    4.30    2.24
   7   0 -20    0.72    0.93
   7   0 -20    0.03    0.74
  -7   0  20    0.90    1.63
   7   0 -19    0.89    0.98
   7   0 -19    0.70    0.76
  -7   0  19    1.09    1.60
   7   0 -18    0.35    1.02
   7   0 -18    1.35    0.78
  -7   0  18    1.39    1.52
   7   0 -17    3.76    1.16
   7   0 -17    4.51    0.89
  -7   0  17    1.67    1.57
   7   0 -16   -0.76    0.92
   7   0 -16   -0.10    0.66
  -7   0  16    0.83    1.12
   7   0 -15    8.35    1.37
   7   0 -15    9.15    0.97
  -7   0  15    5.54    1.59
   7   0 -14   98.36    3.30
   7   0 -14  108.13    2.79
   7   0 -13   31.25    2.00
   7   0 -13   32.85    1.48
  -7   0  13   28.23    1.96
   7   0 -12   99.04    2.74
   7   0 -12  103.88    2.66
  -7   0  12   96.79    2.72
   7   0 -11    1.47    0.77
   7   0 -11    1.03    0.65
   7   0 -11    0.85    0.65
  -7   0  11    0.92    0.86
   7   0 -10    0.39    1.06
   7   0 -10    1.41    0.61
   7   0 -10    1.65    0.62
  -7   0  10    0.79    0.53
   7   0  -9    0.42    0.89
   7   0  -9    0.48    0.57
  -7   0   9    0.89    0.65
   7   0  -8   63.45    1.66
   7   0  -8   63.28    1.67
  -7   0   8   61.05    1.72
   7   0  -7   38.97    1.57
   7   0  -7   39.46    1.06
   7   0  -6   12.47    1.00
   7   0  -6   14.66    0.92
   7   0  -5    6.69    0.69
   7   0  -5    5.84    0.77
   7   0  -4   90.80    1.88
   7   0  -4   86.88    1.75
  -7   0   4   89.05    1.77
   7   0  -3   80.96    1.98
  -7   0   3   79.14    1.62
   7   0  -2    1.90    0.77
  -7   0   2    0.84    0.60
   7   0  -1   61.87    1.48
  -7   0   1   61.20    1.59
   7   0   0    3.31    0.98
  -7   0   0    3.74    0.45
   7   0   1   24.84    1.53
  -7   0  -1   23.72    1.05
   7   0   2   17.38    1.00
  -7   0  -2   18.16    0.70
   7   0   3   22.04    1.09
  -7   0  -3   20.71    1.06
   7   0   4  798.97   14.32
  -7   0  -4  766.69   13.52
   7   0   5  377.37    7.49
  -7   0  -5  361.87    6.66
   7   0   6   28.44    1.70
  -7   0  -6   26.87    1.19
   7   0   7    0.21    1.00
  -7   0  -7    1.74    0.43
   7   0   8   -0.33    0.92
  -7   0  -8   -0.36    0.64
   7   0   9    3.60    1.18
  -7   0  -9    0.33    0.69
   7   0  10   -0.26    1.01
  -7   0 -10    0.61    0.67
   7   0  11   10.90    1.64
  -7   0 -11   11.15    1.05
   7   0  12   25.41    2.27
  -7   0 -12   28.66    1.52
   7   0  13   40.23    2.50
  -7   0 -13   46.39    1.87
   7   0  14   30.45    2.27
  -7   0 -14   38.10    1.61
   7   0  15    1.42    1.12
  -7   0 -15    0.79    0.69
   7   0  16    0.53    1.02
  -7   0 -16    0.59    0.67
   7   0  17    3.08    1.11
  -7   0 -17    2.38    0.83
   7   0  18   -0.03    0.86
  -7   0 -18   -0.34    0.62
   7   0  19    1.67    1.73
   7   0  20    5.14    3.04
  -7   1  22    0.99    1.52
  -7  -1  22    1.22    1.33
   7   1 -21   -0.01    1.20
   7   1 -21    1.84    1.03
  -7   1  21    0.54    1.38
  -7  -1  21    1.23    1.84
   7   1 -20    0.84    1.26
   7   1 -20    1.44    1.02
  -7   1  20    1.93    1.26
  -7  -1  20    0.86    1.71
  -7   1  19    1.04    1.16
   7   1 -19    0.06    1.23
   7   1 -19    1.61    0.98
   7  -1 -19    0.98    0.59
   7  -1 -19    0.77    0.73
  -7  -1  19    0.30    1.50
  -7   1  18   -0.15    1.02
   7   1 -18    0.24    1.12
   7   1 -18    0.64    0.92
   7  -1 -18    0.53    0.58
   7  -1 -18    0.65    0.74
  -7  -1  18    0.05    1.25
  -7   1  17    0.30    0.93
   7   1 -17    0.71    1.14
   7   1 -17    0.23    0.84
   7  -1 -17    0.52    0.58
   7  -1 -17   -0.12    0.75
  -7  -1  17    0.05    1.17
  -7   1  16    1.45    1.02
   7   1 -16    3.21    1.32
   7   1 -16    2.45    0.94
   7  -1 -16    2.51    0.86
   7  -1 -16    2.58    0.91
  -7  -1  16    1.30    1.24
  -7   1  15   10.91    1.93
   7   1 -15   11.88    1.77
   7   1 -15   16.34    1.32
   7  -1 -15   15.29    0.96
   7  -1 -15   14.35    1.28
  -7   1  14   48.37    3.10
   7   1 -14   62.40    2.89
   7   1 -14   63.27    2.33
   7  -1 -14   66.24    1.90
   7  -1 -14   60.50    2.34
  -7   1  13  187.64    5.62
   7   1 -13  201.27    5.03
   7  -1 -13  209.92    4.39
   7  -1 -13  185.47    4.88
   7  -1 -13  206.53    6.46
   7   1 -12  122.77    3.00
   7   1 -12  116.03    4.03
  -7   1  12  122.37    3.43
   7  -1 -12  116.23    3.41
  -7   1  11   11.02    1.36
   7   1 -11    9.94    1.61
   7   1 -11   10.08    0.76
   7  -1 -11   11.03    0.90
   7  -1 -11   11.81    1.84
  -7  -1  11    8.95    1.05
  -7   1  10   18.76    1.44
   7   1 -10   18.19    1.19
   7   1 -10   17.13    0.87
   7  -1 -10   19.32    1.01
   7  -1 -10   17.37    1.81
  -7  -1  10   16.78    1.02
  -7   1   9    3.64    0.96
   7   1  -9    4.71    1.25
   7   1  -9    2.99    0.52
   7  -1  -9    3.65    0.70
   7  -1  -9    4.85    1.24
  -7  -1   9    3.50    0.64
  -7   1   8    0.85    0.49
   7   1  -8    0.58    1.11
   7   1  -8    0.68    0.66
   7  -1  -8    0.87    0.41
   7  -1  -8    1.78    1.00
  -7  -1   8    0.72    0.61
  -7   1   7    1.06    0.36
   7   1  -7    0.99    0.65
   7   1  -7    0.62    0.65
   7  -1  -7    1.06    0.72
   7  -1  -7    1.17    0.55
  -7   1   6   37.82    0.97
   7   1  -6   36.81    1.17
   7   1  -6   36.84    1.32
   7  -1  -6   38.83    1.47
   7  -1  -6   38.16    1.51
  -7   1   5   67.81    1.46
   7   1  -5   69.52    1.42
   7   1  -5   67.57    1.54
   7  -1  -5   69.22    1.67
   7  -1  -5   69.29    1.62
  -7   1   4  667.73   11.51
   7   1  -4  710.88   11.23
   7   1  -4  680.06   12.18
   7  -1  -4  680.61   12.48
   7  -1  -4  654.14   12.12
  -7   1   3  411.58    7.20
   7   1  -3  419.72    7.15
   7  -1  -3  424.86    7.44
  -7   1   2   48.16    1.51
   7   1  -2   50.11    1.45
   7  -1  -2   49.93    2.11
  -7   1   1   24.00    1.27
   7   1  -1   24.29    0.83
   7  -1  -1   25.53    1.20
  -7   1   0    9.70    0.76
   7   1   0   10.40    0.81
   7  -1   0   10.50    1.58
  -7   1  -1    5.99    1.06
   7   1   1    6.03    0.77
   7  -1   1    4.80    1.51
  -7  -1  -1    6.11    0.70
  -7   1  -2   55.98    1.55
   7   1   2   57.16    1.30
   7  -1   2   58.08    1.85
  -7  -1  -2   57.42    1.48
  -7   1  -3   29.36    1.74
   7   1   3   30.98    0.96
   7  -1   3   31.38    2.29
  -7  -1  -3   29.90    1.08
  -7   1  -4  292.67    5.98
   7   1   4  293.97    5.13
   7  -1   4  297.43    6.76
  -7  -1  -4  284.04    5.05
  -7   1  -5  101.23    2.41
   7   1   5  105.35    2.20
   7  -1   5  106.10    3.59
  -7  -1  -5  100.62    1.92
  -7   1  -6    0.68    1.05
   7   1   6    1.79    0.85
   7  -1   6    2.43    0.83
  -7  -1  -6    2.05    0.55
  -7   1  -7    5.55    1.14
   7   1   7    6.58    0.95
   7  -1   7    5.43    1.43
  -7  -1  -7    6.85    0.64
  -7   1  -8    2.10    1.03
   7   1   8    3.57    0.87
   7  -1   8    3.67    1.34
  -7  -1  -8    3.53    0.57
  -7   1  -9    3.24    1.05
   7   1   9    2.25    0.92
   7  -1   9    4.05    1.40
  -7  -1  -9    3.38    0.58
  -7   1 -10   10.90    1.32
   7   1  10   10.42    1.23
   7  -1  10   11.82    1.20
  -7  -1 -10   12.15    0.79
  -7   1 -11   15.66    1.46
   7   1  11   17.51    1.41
   7  -1  11   14.54    1.45
  -7  -1 -11   15.62    0.91
  -7   1 -12    3.11    1.22
   7   1  12    5.45    1.38
   7  -1  12    7.63    2.01
  -7   1 -13   45.02    2.21
   7   1  13   37.35    2.17
   7  -1  13   40.49    2.92
  -7  -1 -13   42.79    1.57
  -7   1 -14   12.21    1.31
   7   1  14    8.71    1.25
   7  -1  14   11.11    1.83
  -7  -1 -14   10.39    0.86
   7   1  15    1.67    1.46
  -7   1 -15   -0.01    0.85
   7   1  15   -0.24    0.78
   7  -1  15    1.62    1.23
  -7  -1 -15    0.02    0.51
   7   1  16    2.88    1.66
  -7   1 -16    1.18    0.98
   7   1  16    2.18    0.82
   7  -1  16    2.21    1.40
  -7  -1 -16    1.36    0.57
   7   1  17    5.77    2.67
   7   1  17    0.80    0.71
  -7   1 -17    2.32    0.98
   7  -1  17    1.73    1.31
   7   1  18   -2.24    1.60
  -7   1 -18    0.69    0.85
   7  -1  18   -0.35    1.09
   7   1  19    0.76    1.72
  -7   1 -19   -0.32    0.87
   7  -1  19   -0.93    1.08
   7   1  20   -0.36    2.55
   7   2 -21    0.98    1.44
   7   2 -21    1.26    1.26
  -7   2  21    1.94    2.30
  -7  -2  21   -0.09    1.67
   7   2 -20   -0.25    1.39
   7   2 -20    0.81    0.81
  -7   2  20   -0.12    2.08
  -7  -2  20    1.27    1.02
   7   2 -19    0.43    0.90
  -7   2  19   -0.40    1.92
  -7  -2  19    0.50    0.88
   7   2 -18    0.72    1.43
  -7   2  18    0.77    1.93
   7  -2 -18    1.24    0.57
   7  -2 -18    1.22    0.57
  -7  -2  18    1.50    1.31
   7   2 -17    3.54    1.45
  -7   2  17    3.24    1.87
   7  -2 -17    1.37    0.66
   7  -2 -17    1.96    0.53
  -7  -2  17   -1.00    1.19
   7   2 -16    3.02    1.00
  -7   2  16    1.83    1.20
   7  -2 -16    2.68    0.90
   7  -2 -16    2.24    0.70
  -7  -2  16    1.11    1.17
  -7   2  15    4.47    1.20
   7   2 -15    4.41    1.68
   7  -2 -15    4.46    0.83
   7  -2 -15    5.05    0.64
   7  -2 -15    3.27    1.43
  -7  -2  15    2.23    1.13
  -7   2  14   25.42    2.56
   7   2 -14   28.85    1.77
   7  -2 -14   26.73    1.72
   7  -2 -14   31.06    1.15
   7  -2 -14   29.11    3.08
   7   2 -13   13.25    2.06
  -7   2  13   11.41    2.01
   7  -2 -13   13.24    2.40
   7  -2 -13   12.52    0.84
   7   2 -12   13.06    2.15
  -7   2  12   14.63    1.94
   7  -2 -12   13.73    2.27
   7  -2 -12   14.30    0.89
   7   2 -11    5.48    1.15
  -7   2  11    8.04    1.01
   7  -2 -11    6.50    1.24
   7  -2 -11    6.30    0.70
  -7  -2  11    4.61    0.78
   7   2 -10   24.46    2.32
  -7   2  10   31.40    1.92
   7  -2 -10   31.12    1.68
   7  -2 -10   31.92    1.40
  -7   2   9   24.01    1.04
   7   2  -9   22.30    1.44
  -7   2   9   22.53    1.19
   7  -2  -9   23.52    1.27
   7  -2  -9   23.41    1.95
  -7   2   8    5.25    0.66
   7   2  -8    5.60    1.52
   7  -2  -8    5.34    0.92
  -7  -2   8    4.36    0.42
   7  -2  -8    6.46    1.28
   7   2  -7    5.43    1.02
  -7   2   7    5.49    0.67
   7  -2  -7    5.71    0.79
   7  -2  -7    5.36    0.99
   7   2  -6   87.02    3.18
  -7   2   6   82.43    1.90
   7  -2  -6   85.22    2.15
   7  -2  -6   83.79    1.98
   7   2  -5   44.56    2.69
  -7   2   5   45.72    1.44
   7  -2  -5   45.60    1.77
   7  -2  -5   45.56    2.03
   7   2  -4   53.72    1.98
  -7   2   4   51.50    1.67
   7  -2  -4   53.60    1.86
   7  -2  -4   53.51    2.33
  -7   2   3   44.96    1.79
   7  -2  -3   46.97    1.67
  -7   2   2    7.13    0.81
   7   2  -2    7.51    0.60
   7  -2  -2    8.23    1.68
  -7   2   1   92.03    2.76
   7   2  -1   93.08    2.17
   7  -2  -1   91.30    2.54
  -7   2   0   10.24    1.01
   7   2   0   10.84    0.57
   7  -2   0   10.06    1.99
  -7   2  -1    7.76    1.58
   7   2   1    8.10    0.73
   7  -2   1    8.93    1.21
  -7   2  -2   55.95    1.89
   7   2   2   55.86    1.46
   7  -2   2   57.54    3.15
  -7   2  -3    8.28    1.65
   7   2   3    9.45    0.70
   7  -2   3    8.89    1.34
  -7   2  -4  222.32    4.61
   7   2   4  231.72    4.10
   7  -2   4  236.40    6.08
  -7   2  -5   46.83    1.75
   7   2   5   52.83    1.31
   7  -2   5   53.01    2.75
  -7   2  -6   22.55    1.75
   7  -2   6   21.43    1.48
  -7   2  -7   32.98    2.04
   7   2   7   37.27    1.05
   7  -2   7   31.51    2.37
  -7   2  -8   11.68    1.61
   7  -2   8   13.13    1.34
   7   2   9   -0.64    1.08
  -7   2  -9    0.18    1.16
   7   2   9    0.98    0.54
   7  -2   9    1.17    1.51
   7   2  10    9.21    1.53
  -7   2 -10    7.42    1.56
   7   2  10    9.12    0.85
   7  -2  10    6.55    2.15
   7   2  11    7.03    2.68
  -7   2 -11    8.03    1.65
   7   2  11   10.14    1.05
   7  -2  11   10.93    1.47
   7   2  12   96.72    5.19
  -7   2 -12   80.84    3.38
   7   2  12   79.28    2.87
   7  -2  12   67.96    4.08
   7   2  13   22.81    3.54
  -7   2 -13   20.54    1.89
   7   2  13   16.68    1.22
   7  -2  13   19.77    2.50
   7   2  14    4.24    1.79
  -7   2 -14    4.49    0.90
   7   2  14    2.33    0.81
   7  -2  14    4.26    1.24
   7   2  15    2.61    2.68
  -7   2 -15    4.78    1.32
   7   2  15    3.08    0.64
   7  -2  15    2.14    1.80
   7   2  16    4.53    2.50
   7   2  16    0.78    0.40
  -7   2 -16    1.28    1.13
   7  -2  16   -0.69    1.58
   7   2  17    0.53    2.78
  -7   2 -17    2.13    1.18
   7  -2  17    1.62    1.03
   7   2  18    5.09    2.10
  -7   2 -18    2.96    0.90
   7  -2  18    2.86    1.64
   7   2  19    0.45    2.52
  -7   2 -19   -0.42    1.07
   7  -2  19   -0.32    1.31
   7   2  20    1.98    2.65
  -7   2 -20    0.73    1.14
   7  -2  20   -0.08    1.30
   7   3 -21    0.02    1.59
  -7   3  21    1.62    2.45
  -7  -3  21    0.46    1.48
   7   3 -20    1.63    1.15
  -7   3  20    3.09    2.51
  -7  -3  20    0.91    1.51
   7   3 -19    1.97    1.67
  -7   3  19    2.16    2.32
  -7  -3  19    0.46    1.34
   7   3 -18   -0.89    1.01
  -7   3  18    0.31    1.99
  -7  -3  18   -0.30    1.15
   7   3 -17    5.46    1.78
  -7   3  17    3.34    2.19
   7  -3 -17    2.69    0.47
   7  -3 -17    1.78    0.46
  -7  -3  17    2.38    1.22
  -7   3  16    1.99    2.21
   7   3 -16    6.16    1.83
   7  -3 -16    4.24    0.78
   7  -3 -16    4.28    0.58
   7  -3 -16    6.41    2.37
  -7  -3  16    2.12    1.17
  -7   3  15   19.23    1.90
   7   3 -15   15.60    2.29
   7  -3 -15   11.87    0.93
   7  -3 -15   13.48    1.11
   7  -3 -15   14.17    1.95
  -7   3  14    3.16    1.24
   7   3 -14    0.33    1.77
   7  -3 -14    2.70    2.11
  -7  -3  14    0.83    1.12
   7   3 -13    3.97    1.99
  -7   3  13    5.05    1.89
   7  -3 -13    4.72    2.23
   7  -3 -13    5.36    0.72
  -7  -3  13    2.45    0.82
   7   3 -12   68.20    2.85
  -7   3  12   82.95    3.73
   7  -3 -12   75.90    3.12
   7  -3 -12   69.83    2.33
  -7   3  11   49.72    1.62
   7   3 -11   47.56    3.28
  -7   3  11   53.29    2.30
   7  -3 -11   52.30    1.60
   7  -3 -11   52.94    3.39
   7   3 -10    3.95    1.27
  -7   3  10    5.74    0.70
   7  -3 -10    4.66    1.89
   7  -3 -10    4.91    0.74
   7   3  -9    5.10    1.89
  -7   3   9    5.96    0.71
   7  -3  -9    4.43    1.65
   7  -3  -9    5.48    0.95
   7   3  -8    3.23    1.07
  -7   3   8    2.94    0.67
   7  -3  -8    3.53    1.31
   7  -3  -8    1.87    1.03
   7   3  -7    1.74    1.43
  -7   3   7    1.18    0.42
   7  -3  -7    0.24    0.74
   7  -3  -7    0.46    0.63
   7   3  -6   19.42    1.49
  -7   3   6   18.12    1.09
   7  -3  -6   18.74    1.13
   7  -3  -6   19.09    1.04
   7   3  -5   67.11    3.07
  -7   3   5   68.35    2.04
   7  -3  -5   71.60    2.07
   7  -3  -5   70.31    2.52
   7   3  -4   26.39    2.31
  -7   3   4   26.74    1.47
   7  -3  -4   28.50    1.71
   7  -3  -4   28.54    1.87
   7   3  -3   69.07    2.27
  -7   3   3   71.10    2.40
   7  -3  -3   70.51    2.18
   7   3  -2   34.08    2.39
  -7   3   2   35.05    1.42
   7  -3  -2   35.73    1.63
   7   3  -1   55.66    1.04
   7   3  -1   53.60    2.68
  -7   3   1   58.66    2.47
   7  -3  -1   53.87    2.86
   7   3   0  185.93    3.08
   7   3   0  187.28    4.08
  -7   3   0  179.47    3.97
   7  -3   0  193.58    4.45
   7   3   1    2.49    0.83
   7   3   1    3.87    1.28
  -7   3  -1    1.03    1.40
   7   3   1    2.36    0.47
   7  -3   1    3.22    1.74
   7   3   2   57.39    1.41
   7   3   2   54.96    1.60
  -7   3  -2   57.26    2.61
   7   3   2   60.43    1.68
   7  -3   2   58.49    3.10
   7   3   3  171.96    3.39
   7   3   3  175.25    3.49
  -7   3  -3  169.01    3.96
   7   3   3  180.30    3.50
   7  -3   3  180.37    4.31
   7   3   4    8.17    0.83
   7   3   4    8.88    0.52
  -7   3  -4    7.41    1.10
   7   3   4    8.27    0.53
   7  -3   4    6.82    1.97
   7   3   5   13.59    0.78
   7   3   5   14.02    0.62
  -7   3  -5   12.92    1.81
   7   3   5   14.16    0.61
   7  -3   5   12.96    1.46
   7   3   6    2.20    0.56
   7   3   6    2.55    0.55
  -7   3  -6    1.59    1.52
   7   3   7    3.16    1.01
  -7   3  -7    2.89    1.60
   7   3   7    3.71    0.57
   7  -3   7    4.14    1.30
   7   3   8    9.44    1.33
  -7   3  -8    9.98    1.93
   7   3   8   13.18    0.72
   7  -3   8   11.07    2.42
   7   3   9    5.44    1.30
   7   3   9    5.60    0.93
  -7   3  -9    4.91    1.78
   7   3   9    6.89    0.74
   7  -3   9    2.69    1.48
   7   3  10    6.41    1.52
   7   3  10    8.80    0.89
  -7   3 -10    6.31    1.92
   7  -3  10    4.82    2.56
   7   3  11   19.32    2.04
   7   3  11   22.69    1.17
  -7   3 -11   21.86    2.32
   7  -3  11   21.12    1.98
   7   3  12    5.41    1.66
   7   3  12    5.96    0.75
  -7   3 -12    7.35    1.81
   7   3  12    6.05    0.76
   7  -3  12    7.69    2.40
   7   3  13   19.11    3.16
  -7   3 -13   19.26    2.15
   7  -3  13   17.15    1.96
   7   3  14    1.09    2.44
   7   3  14    1.58    0.50
  -7   3 -14    2.96    0.97
   7   3  14    1.39    0.55
   7  -3  14    4.51    1.91
   7   3  15    0.92    2.39
  -7   3 -15    0.61    0.90
   7  -3  15    0.98    1.16
   7   3  16    1.60    1.65
  -7   3 -16    0.48    1.34
   7  -3  16    2.02    1.74
   7   3  17    1.73    1.74
  -7   3 -17    0.65    1.39
   7  -3  17    2.04    1.73
   7   3  18    4.38    1.97
  -7   3 -18    3.08    1.52
   7  -3  18    2.87    1.88
   7   3  19    2.48    2.85
  -7   3 -19    1.37    1.41
   7  -3  19    0.97    1.63
   7   4 -20    0.66    1.77
  -7   4  20    0.45    1.70
   7   4 -19    0.77    1.15
  -7   4  19    2.54    1.61
  -7  -4  19   -0.13    0.73
   7   4 -18    2.34    1.86
  -7   4  18    0.61    2.34
  -7  -4  18    0.16    1.05
  -7   4  17    3.28    2.34
   7   4 -17    1.79    1.28
   7  -4 -17    4.81    2.38
  -7  -4  17    0.46    1.06
  -7   4  16    2.06    2.17
   7   4 -16    2.39    1.93
   7  -4 -16    2.94    1.48
  -7  -4  16    0.02    0.91
  -7   4  15    5.36    2.22
   7   4 -15    3.12    1.37
   7  -4 -15    5.55    2.52
   7   4 -14    0.09    1.78
  -7   4  14    0.37    1.23
   7  -4 -14    1.30    1.35
   7  -4 -14    0.15    0.58
  -7  -4  14    1.00    0.67
   7   4 -13    8.83    2.21
  -7   4  13    7.28    1.47
   7  -4 -13    5.41    2.53
   7  -4 -13    4.46    0.89
  -7   4  12   17.90    1.04
   7   4 -12   20.21    1.88
   7  -4 -12   21.87    2.83
  -7   4  11    0.30    0.55
   7   4 -11    2.15    1.71
   7  -4 -11    0.71    0.64
  -7  -4  11   -0.14    0.35
   7  -4 -11   -0.42    1.12
   7   4 -10    5.83    1.49
  -7   4  10    5.50    0.83
   7  -4 -10    5.48    1.38
   7  -4 -10    6.35    1.28
  -7   4   9   39.70    1.56
   7   4  -9   43.14    3.42
   7  -4  -9   44.86    2.97
   7   4  -8    7.77    2.31
  -7   4   8    6.89    0.94
   7  -4  -8    8.14    1.78
   7  -4  -8    5.76    1.06
   7   4  -7    2.80    1.30
  -7   4   7    1.73    0.87
   7  -4  -7    2.33    1.42
   7  -4  -7    3.94    1.12
   7   4  -6    0.68    1.66
  -7   4   6    0.40    0.88
   7  -4  -6    0.57    0.84
   7  -4  -6    1.17    1.21
   7   4  -5   10.40    2.26
  -7   4   5   14.47    1.40
   7  -4  -5   14.49    1.18
   7  -4  -5   13.25    1.18
   7   4  -4    4.17    1.18
  -7   4   4    5.26    0.81
   7  -4  -4    5.54    1.00
   7  -4  -4    5.21    1.11
   7   4  -3   53.55    2.23
  -7   4   3   48.19    2.33
   7  -4  -3   54.21    1.91
   7  -4  -3   52.89    2.14
   7   4  -2  197.68    5.38
  -7   4   2  189.37    4.28
   7  -4  -2  194.13    5.84
   7   4  -1   35.59    2.44
  -7   4   1   35.63    2.28
   7  -4  -1   28.84    2.80
   7   4   0   50.16    1.31
   7   4   0   53.59    2.62
  -7   4   0   49.63    2.06
   7  -4   0   47.43    2.39
   7   4   1   10.85    0.93
   7   4   1   10.43    1.11
  -7   4  -1   10.92    1.86
   7  -4   1   11.21    1.68
   7   4   2   27.19    1.15
   7   4   2   27.94    1.11
  -7   4  -2   29.56    2.36
   7   4   3   13.32    0.98
   7   4   3   13.64    1.03
  -7   4  -3   12.16    1.43
   7  -4   3    6.88    2.65
   7   4   4   16.41    1.12
   7   4   4   16.64    1.02
  -7   4  -4   16.45    1.49
   7   4   4   15.52    1.05
   7  -4   4   16.29    1.84
   7   4   5    2.37    0.88
   7   4   5    2.49    0.70
  -7   4  -5    1.13    1.12
   7   4   5    3.32    0.66
   7  -4   5    2.33    2.14
   7   4   6    1.29    0.89
   7   4   6    1.37    0.61
  -7   4  -6    1.21    1.70
   7   4   6    1.16    0.60
   7  -4   6    0.50    1.36
   7   4   7    2.27    1.15
   7   4   7    3.98    0.67
  -7   4  -7    4.64    1.94
   7   4   7    3.04    0.64
   7  -4   7    2.02    1.47
   7   4   8    7.94    1.30
  -7   4  -8    6.08    2.18
   7  -4   8    2.96    2.80
   7   4   9    7.03    1.39
   7   4   9    8.66    1.07
  -7   4  -9    6.81    2.11
   7   4   9    9.25    0.68
   7  -4   9    6.31    1.79
   7   4  10   23.29    2.04
   7   4  10   23.32    1.62
  -7   4 -10   21.09    2.65
   7   4  10   26.10    0.99
   7  -4  10   20.11    3.35
   7   4  11    8.74    1.59
   7   4  11   10.01    0.91
  -7   4 -11    7.47    2.25
   7   4  11    9.52    0.82
   7  -4  11    6.78    1.79
   7   4  12    6.65    1.67
   7   4  12    8.17    0.77
  -7   4 -12    8.61    1.39
   7   4  12    8.66    0.59
   7  -4  12    8.11    2.67
   7   4  13    2.03    1.48
   7   4  13    1.54    0.56
  -7   4 -13    2.24    1.11
   7   4  13    1.74    0.50
   7  -4  13    2.59    2.18
   7   4  14    1.08    1.48
  -7   4 -14    2.41    1.14
   7  -4  14    2.23    2.14
   7   4  15    2.23    1.78
  -7   4 -15    5.21    1.81
   7  -4  15    5.32    2.24
   7   4  16    0.45    1.45
  -7   4 -16    0.08    1.45
   7  -4  16    0.19    1.15
   7   4  17    1.04    2.77
  -7   4 -17    2.97    1.72
   7  -4  17    3.87    2.07
   7   4  18    1.97    2.97
  -7   4 -18    4.35    1.20
   7  -4  18    3.55    2.03
  -7   5  18    1.76    1.66
   7   5 -18    0.60    1.31
   7  -5 -18    0.09    1.58
  -7   5  17    6.50    1.99
   7   5 -17    5.55    2.50
   7  -5 -17    4.67    2.95
   7   5 -16    3.17    2.20
   7  -5 -16   -0.17    2.51
   7   5 -15    6.55    1.66
   7  -5 -15    8.09    1.87
   7   5 -14    0.04    1.74
   7  -5 -14    0.90    1.97
   7  -5 -14   -0.10    0.53
  -7  -5  14    0.15    0.52
  -7   5  13    1.16    0.77
   7   5 -13   -0.33    1.23
   7  -5 -13    0.98    0.68
  -7  -5  13    0.31    0.48
   7  -5 -13    0.00    1.32
  -7   5  12    0.27    0.59
   7   5 -12    1.29    1.21
   7  -5 -12    0.19    0.73
  -7  -5  12    0.17    0.37
   7  -5 -12   -0.04    1.95
   7   5 -11    2.62    2.26
  -7   5  11    3.09    0.80
   7  -5 -11    7.72    2.22
   7  -5 -11    2.85    1.09
   7   5 -10    0.80    1.40
  -7   5  10    1.36    0.81
   7  -5 -10    2.23    1.27
   7  -5 -10    1.74    0.96
   7   5  -9    6.60    1.60
  -7   5   9    5.01    1.04
   7  -5  -9    5.63    2.20
   7  -5  -9    4.17    1.24
   7   5  -8    1.85    2.15
  -7   5   8    1.80    0.62
   7  -5  -8    3.10    1.76
   7  -5  -8    0.80    1.01
   7   5  -7    0.37    2.18
  -7   5   7    1.51    1.01
   7  -5  -7    2.86    1.07
   7  -5  -7   -0.01    0.87
  -7   5   6    0.93    1.16
   7   5  -6    0.25    1.36
   7  -5  -6    3.54    1.05
   7   5  -5    1.93    1.10
  -7   5   5   -0.34    1.07
   7  -5  -5   -1.75    1.37
   7  -5  -5    0.05    0.63
   7   5  -4   10.43    2.35
  -7   5   4    8.21    1.06
   7  -5  -4   11.12    1.87
   7  -5  -4    6.42    1.39
   7   5  -3    8.19    2.28
  -7   5   3    6.08    1.72
   7  -5  -3    9.97    1.22
   7  -5  -3    6.13    1.49
   7   5  -2   46.41    3.27
  -7   5   2   43.33    2.04
   7  -5  -2   49.98    2.06
   7  -5  -2   51.20    3.49
   7   5  -1   47.82    3.27
  -7   5   1   49.68    3.00
   7  -5  -1   53.97    3.76
  -7   5   0  189.92    5.86
   7  -5   0  199.92    6.89
   7   5   1   12.04    1.37
  -7   5  -1    9.00    1.52
   7  -5   1   13.73    2.92
   7   5   2   32.79    1.50
   7   5   2   31.77    1.78
  -7   5  -2   34.43    2.08
   7  -5   2   32.11    2.52
   7   5   3    7.20    1.06
   7   5   3    7.93    0.77
  -7   5  -3    8.28    2.31
   7  -5   3    7.31    1.86
   7   5   4   17.19    1.47
   7   5   4   23.89    1.07
  -7   5  -4   22.56    2.92
   7  -5   4   24.04    3.55
   7   5   5    2.76    1.07
   7   5   5    4.43    0.90
   7   5   5    3.45    0.59
  -7   5  -5   10.22    2.27
   7   5   6    8.55    1.38
   7   5   6    7.87    1.00
  -7   5  -6   10.61    2.44
   7   5   6    8.77    0.95
   7  -5   6    7.77    1.98
   7   5   7    3.47    1.28
   7   5   7    3.96    0.84
  -7   5  -7    3.59    1.37
   7   5   7    3.10    0.79
   7  -5   7    4.51    2.63
   7   5   8    6.86    1.24
   7   5   8   10.13    1.29
  -7   5  -8    9.13    1.72
   7   5   8   11.86    0.91
   7  -5   8   10.86    3.14
   7   5   9    5.48    1.34
   7   5   9   11.05    1.24
  -7   5  -9    6.80    2.48
   7   5   9   11.51    1.10
   7  -5   9   10.42    1.96
   7   5  10    1.44    1.72
   7   5  10    1.97    1.10
  -7   5 -10    0.95    1.92
   7   5  10    1.17    0.61
   7  -5  10    0.54    2.48
   7   5  11    2.68    2.16
   7   5  11    5.61    0.87
  -7   5 -11    2.70    2.18
   7   5  11    4.89    0.86
   7  -5  11    7.09    2.73
   7   5  12    0.74    1.82
   7   5  12   -0.12    0.71
  -7   5 -12    0.69    1.76
   7   5  12    0.54    0.54
   7  -5  12    0.38    1.40
   7   5  13    1.99    2.36
  -7   5 -13    6.80    2.20
   7  -5  13    4.88    2.58
   7   5  14    1.71    2.46
  -7   5 -14    6.35    2.13
   7  -5  14    2.64    1.62
   7   5  15    1.84    2.37
  -7   5 -15    1.42    1.21
   7  -5  15    0.88    2.21
   7   5  16    2.27    2.45
  -7   5 -16    0.27    1.15
   7  -5  16    1.71    2.10
   7   5  17    2.74    2.84
  -7   5 -17    3.85    1.95
   7  -5  17    1.86    1.44
   7   6 -17    3.17    2.35
   7  -6 -17    0.63    1.72
   7   6 -16    1.09    1.45
   7  -6 -16   -0.53    2.46
   7   6 -15    0.40    2.42
   7  -6 -15    3.09    1.75
   7   6 -14    0.09    2.29
   7  -6 -14    1.88    2.43
   7   6 -13    2.52    1.43
  -7   6  13    0.23    0.64
   7  -6 -13    1.42    1.47
   7  -6 -13    0.32    0.71
  -7   6  12    2.28    0.83
   7   6 -12    5.02    2.47
   7  -6 -12    3.28    2.54
   7   6 -11    9.66    2.56
  -7   6  11    4.41    1.01
   7  -6 -11   10.99    2.56
   7  -6 -11    3.57    1.12
   7   6 -10    1.35    1.52
  -7   6  10    1.21    0.92
   7  -6 -10    1.00    1.39
   7  -6 -10    1.39    1.02
   7   6  -9    6.43    1.68
  -7   6   9    5.75    1.17
   7  -6  -9    7.37    2.37
   7  -6  -9    2.23    1.26
   7   6  -8    5.71    2.54
  -7   6   8    4.73    0.87
   7  -6  -8    8.81    2.14
   7  -6  -8    4.48    1.39
   7   6  -7    1.71    2.16
  -7   6   7    0.54    1.13
   7  -6  -7    1.44    1.23
   7  -6  -7    0.79    0.77
   7   6  -6   -0.07    1.96
  -7   6   6    0.78    1.15
   7  -6  -6   -0.22    1.69
   7  -6  -6   -1.80    1.11
   7   6  -5   -1.04    1.37
  -7   6   5    1.68    0.85
   7  -6  -5    1.26    1.71
   7  -6  -5    1.32    1.30
   7   6  -4    6.31    1.61
  -7   6   4    6.18    1.66
   7  -6  -4    8.43    1.46
   7  -6  -4    6.03    1.69
   7   6  -3   20.10    1.92
  -7   6   3   16.18    1.49
   7  -6  -3   24.45    2.53
   7  -6  -3   10.37    2.05
   7   6  -2   25.40    2.94
  -7   6   2   23.04    2.52
   7  -6  -2   31.10    2.69
   7  -6  -2   19.48    1.75
   7   6  -1    3.58    1.96
  -7   6   1    2.11    1.79
   7  -6  -1    2.41    1.18
   7  -6  -1    1.40    1.41
   7   6   0   14.72    2.41
  -7   6   0   13.95    1.65
   7  -6   0    9.90    1.90
   7   6   1   32.34    2.84
  -7   6  -1   30.11    3.13
   7  -6   1   26.13    2.57
   7   6   2   38.29    2.80
  -7   6  -2   41.81    3.42
   7  -6   2   35.67    4.06
   7   6   3    0.23    0.61
   7   6   3    2.19    1.33
  -7   6  -3   -1.16    1.97
   7  -6   3    5.41    2.28
   7   6   4    1.42    1.17
   7   6   4    3.41    0.73
  -7   6  -4    2.91    2.12
   7  -6   4    0.28    2.62
   7   6   5    6.13    1.48
   7   6   5    9.57    0.91
  -7   6  -5    8.60    1.67
   7  -6   5   10.13    2.02
   7   6   6    1.69    1.33
   7   6   6    3.52    1.00
  -7   6  -6    1.05    1.46
   7  -6   6    2.93    1.77
   7   6   7    5.31    1.70
   7   6   7    9.30    1.18
  -7   6  -7    7.43    1.75
   7   6   7   10.70    1.10
   7  -6   7    6.74    3.08
   7   6   8    0.96    0.92
   7   6   8    0.95    0.83
  -7   6  -8    1.30    1.35
   7   6   8    1.06    0.77
   7  -6   8    2.02    2.60
   7   6   9    3.06    1.89
   7   6   9    6.17    1.12
  -7   6  -9    7.41    1.66
   7   6   9    6.42    0.96
   7  -6   9    7.42    1.96
   7   6  10    4.57    2.21
   7   6  10    8.84    1.16
  -7   6 -10    9.29    1.90
   7   6  10    9.77    1.22
   7  -6  10    7.77    2.10
   7   6  11    0.67    1.97
   7   6  11    2.69    0.68
   7   6  11    1.98    1.08
  -7   6 -11    2.84    1.49
   7  -6  11    3.13    2.61
   7   6  12    0.13    1.25
  -7   6 -12    2.81    2.00
   7  -6  12    0.12    1.47
   7   6  13    0.50    1.40
  -7   6 -13   -1.38    2.06
   7  -6  13   -2.44    1.55
   7   6  14    0.02    1.57
  -7   6 -14    3.21    2.11
   7  -6  14    3.55    2.42
   7   6  15    0.48    1.59
  -7   6 -15    1.55    2.08
   7  -6  15    2.03    1.51
   7   7 -14   -0.72    1.47
   7  -7 -14   -0.17    2.55
   7   7 -13    1.67    2.64
   7  -7 -13    2.74    1.78
   7   7 -12    2.61    2.54
  -7   7  12    0.25    0.87
   7  -7 -12    6.31    2.47
   7  -7 -12    1.79    0.95
   7   7 -11    4.40    2.67
  -7   7  11    1.61    1.04
   7  -7 -11    4.15    1.67
   7  -7 -11    0.67    1.11
   7   7 -10    4.02    1.59
  -7   7  10    0.89    1.08
   7  -7 -10   -0.61    2.50
   7  -7 -10    1.90    1.18
   7   7  -9   -1.16    1.60
  -7   7   9    1.14    1.11
   7  -7  -9    2.30    2.25
   7  -7  -9    1.20    0.78
   7   7  -8    1.53    2.66
  -7   7   8    2.17    1.29
   7  -7  -8    3.25    1.56
   7  -7  -8    2.94    1.40
   7   7  -7    1.89    2.19
  -7   7   7   -0.81    1.21
   7  -7  -7    2.08    1.98
   7  -7  -7    0.47    1.22
  -7   7   6    1.62    1.39
   7   7  -6    0.85    2.28
   7  -7  -6    0.87    1.34
  -7  -7   6    1.50    0.44
   7  -7  -6    3.04    1.40
  -7   7   5   -0.10    1.29
   7   7  -5   -0.49    1.98
   7  -7  -5   -0.73    1.22
  -7  -7   5    0.66    0.52
   7  -7  -5   -0.41    1.82
  -7   7   4    7.38    1.82
   7   7  -4    6.25    2.52
   7  -7  -4    6.03    1.70
  -7  -7   4    5.86    0.69
   7  -7  -4    7.38    2.41
  -7   7   3    2.64    1.11
   7   7  -3    2.77    1.43
   7  -7  -3    2.18    1.56
  -7  -7   3    1.59    0.68
   7  -7  -3    2.36    1.42
   7   7  -2   30.68    2.28
  -7   7   2   25.13    2.78
   7  -7  -2   41.18    3.28
   7  -7  -2   22.77    2.61
   7   7  -1   14.77    1.82
  -7   7   1   13.19    1.69
   7  -7  -1   23.04    1.93
   7  -7  -1   11.12    2.88
   7   7   0   13.62    1.71
  -7   7   0   12.49    1.69
   7  -7   0   20.21    2.59
   7  -7   0    8.28    2.86
   7   7   1    5.29    1.35
  -7   7  -1    2.75    2.15
   7  -7   1    2.73    2.58
   7   7   2   13.61    2.30
  -7   7  -2   13.38    2.62
   7  -7   2   10.31    3.18
   7   7   3    3.09    1.73
  -7   7  -3    4.35    2.19
   7  -7   3   -0.27    2.59
   7   7   4    2.09    1.60
  -7   7  -4    2.45    1.44
   7  -7   4    2.84    2.71
   7   7   5    7.66    1.62
  -7   7  -5   10.46    1.73
   7  -7   5    5.88    2.06
   7   7   6    4.89    1.77
   7   7   6    8.16    1.02
  -7   7  -6    8.12    1.83
   7  -7   6    8.92    2.07
   7   7   7    0.67    1.77
   7   7   7    3.89    1.26
  -7   7  -7    3.31    1.74
   7   7   7    4.22    0.79
   7  -7   7    6.60    2.91
   7   7   8   -0.58    1.62
   7   7   8    0.90    0.96
   7   7   8    1.53    1.01
  -7   7  -8    1.38    1.43
   7  -7   8   -0.28    2.46
   7   7   9    0.59    1.80
   7   7   9    1.84    0.92
   7   7   9    1.18    1.02
  -7   7  -9    1.23    1.51
   7  -7   9    3.68    2.59
   7   7  10    1.64    1.30
   7   7  10    2.49    1.08
   7   7  10    1.39    0.93
  -7   7 -10    0.31    1.53
   7  -7  10    2.16    1.67
   7   7  11    0.07    1.29
  -7   7 -11    1.21    1.49
   7  -7  11    1.61    2.42
   7   7  12    4.29    2.47
  -7   7 -12    4.61    1.70
   7  -7  12    2.84    2.78
   7   7  13   -0.33    2.20
  -7   7 -13   -0.61    2.22
   7  -7  13   -1.07    1.54
   7   8 -11   -0.79    1.58
  -7   8  11    0.46    1.00
   7  -8 -11    1.06    1.67
   7  -8 -11    0.89    1.05
   7   8 -10    2.20    1.74
  -7   8  10    1.58    1.21
   7  -8 -10    2.83    2.66
   7  -8 -10    0.84    1.31
   7   8  -9   -0.79    1.58
  -7   8   9    0.44    0.77
   7  -8  -9    2.96    1.65
   7  -8  -9    0.26    1.22
   7   8  -8   -1.19    2.37
  -7   8   8    0.91    1.20
   7  -8  -8    1.45    2.21
   7  -8  -8   -0.46    1.26
   7   8  -7   -0.79    2.18
  -7   8   7   -0.70    1.27
   7  -8  -7    0.27    1.42
   7  -8  -7    0.61    0.81
   7   8  -6    2.22    2.50
  -7   8   6    1.30    1.00
   7  -8  -6    2.35    2.43
   7  -8  -6    2.25    1.52
   7   8  -5    2.39    2.34
  -7   8   5    1.12    1.53
   7  -8  -5    2.10    1.55
   7  -8  -5   -0.20    1.50
   7   8  -4    4.93    2.73
  -7   8   4    3.79    1.89
   7  -8  -4    7.26    2.62
   7  -8  -4    4.30    1.84
   7   8  -3    4.09    2.35
  -7   8   3   -0.69    1.75
   7  -8  -3    2.66    2.30
   7  -8  -3    1.99    1.72
  -7   8   2    2.97    2.00
   7   8  -2    2.83    2.42
   7  -8  -2    5.71    2.22
  -7  -8   2    2.31    0.94
   7  -8  -2    6.44    1.72
   7   8  -1   -1.15    2.12
  -7   8   1    1.37    1.26
   7  -8  -1    1.78    2.31
   7  -8  -1    3.08    2.15
   7   8   0   -1.43    1.90
  -7   8   0   -0.63    1.16
   7  -8   0    0.41    1.36
   7  -8   0   -1.00    2.10
   7   8   1    1.12    2.07
  -7   8  -1    2.63    2.13
   7  -8   1    3.28    2.39
   7  -8   1    1.65    2.43
   7   8   2   10.05    2.40
  -7   8  -2    8.26    2.67
   7  -8   2   15.36    1.97
   7  -8   2    8.66    2.98
  -7   8  -3    2.53    1.92
   7   8   3   -0.32    1.65
   7  -8   3   -1.61    2.22
  -7   8  -4    1.28    2.11
   7   8   4    0.80    1.63
   7  -8   4   -0.62    2.41
  -7   8  -5    2.38    1.58
   7   8   5    3.48    1.17
   7  -8   5    2.57    1.74
  -7   8  -6    2.01    1.50
   7   8   6    1.21    1.49
   7  -8   6    0.70    1.67
  -7   8  -7    0.71    1.65
   7   8   7    2.43    1.40
   7  -8   7    3.70    2.72
   7   8   8    0.43    0.96
   7   8   8    0.37    1.09
  -7   8  -8   -0.82    1.39
   7  -8   8   -0.81    2.30
   7   8   9   -0.21    1.19
   7   8   9    0.60    0.89
   7   8   9    0.19    1.00
  -7   8  -9   -1.08    1.41
   7  -8   9    2.06    2.31
   7   8  10    0.69    1.93
  -7   8 -10   -1.18    1.51
   7  -8  10    1.19    1.48
   7   9  -5    1.76    2.44
  -7   9   5    2.21    1.65
   7  -9  -5    3.47    2.72
   7  -9  -5    0.39    1.13
   7   9  -4    1.69    2.43
  -7   9   4    0.77    1.75
   7  -9  -4    4.63    1.77
   7  -9  -4    0.53    1.88
   7   9  -3    8.38    2.84
  -7   9   3    7.39    1.53
   7  -9  -3   13.74    3.17
   7  -9  -3    4.47    2.32
   7   9  -2    1.02    2.51
  -7   9   2    3.38    2.09
   7  -9  -2    6.26    1.92
   7  -9  -2    2.42    2.08
   7   9  -1    2.29    2.16
  -7   9   1    0.92    1.88
   7  -9  -1   -0.11    2.59
   7  -9  -1    1.86    1.99
   7   9   0    2.11    2.05
  -7   9   0    2.13    1.32
   7  -9   0    0.35    1.71
   7  -9   0    1.03    2.07
   7   9   1    2.92    2.02
  -7   9  -1    0.82    1.43
   7  -9   1    4.12    2.63
   7  -9   1    1.30    2.32
   7   9   2    0.11    1.68
  -7   9  -2    0.56    1.91
   7  -9   2   -0.12    1.51
   7  -9   2   -1.74    2.08
   7   9   3    1.04    1.18
  -7   9  -3    2.80    2.13
   7  -9   3    0.38    2.52
   7  -9   3   -1.35    2.29
   7   9   4    3.41    1.32
  -7   9  -4    3.87    2.56
   7  -9   4    6.93    2.86
   7  -9   4   -0.18    2.67
  -8   0  22    1.72    2.17
  -8   0  21    0.47    1.25
   8   0 -20    0.72    0.97
   8   0 -20   -0.03    0.81
  -8   0  20    1.22    1.10
   8   0 -19    0.89    0.99
   8   0 -19    0.69    0.81
  -8   0  19   -0.61    1.00
   8   0 -18    0.55    1.01
   8   0 -18    0.76    0.77
  -8   0  18   -0.43    0.91
   8   0 -17    1.20    1.08
   8   0 -17    1.02    0.82
  -8   0  17   -0.06    1.37
   8   0 -16    0.89    1.00
   8   0 -16    0.02    0.73
  -8   0  16   -0.38    1.12
   8   0 -15    4.06    1.26
   8   0 -15    3.61    0.94
  -8   0  15    3.81    1.39
   8   0 -14   14.25    1.66
   8   0 -14   16.58    1.25
  -8   0  14    9.48    1.73
   8   0 -13    1.35    0.72
   8   0 -13   -0.03    0.51
  -8   0  13   -0.26    0.67
   8   0 -12   -0.85    1.13
   8   0 -12    0.70    0.50
  -8   0  12   -0.38    0.98
   8   0 -11   70.57    2.96
   8   0 -11   79.36    2.79
   8   0 -11   77.33    1.90
  -8   0  11   71.57    2.37
   8   0 -10   43.59    2.10
   8   0 -10   41.69    1.25
  -8   0  10   38.36    1.66
   8   0  -9    0.52    0.87
   8   0  -9    0.65    0.66
   8   0  -8    0.88    0.82
   8   0  -8    0.93    0.68
   8   0  -7    0.10    0.62
   8   0  -7    0.51    0.61
   8   0  -6   14.83    0.94
   8   0  -6   13.47    0.69
   8   0  -5   30.96    1.10
   8   0  -5   28.75    1.32
   8   0  -4  264.69    4.71
   8   0  -4  260.18    5.00
  -8   0   4  265.75    4.76
   8   0  -3  314.95    5.57
  -8   0   3  310.27    5.44
   8   0  -2  144.80    3.20
  -8   0   2  142.68    2.96
   8   0  -1   53.04    1.46
  -8   0   1   52.67    1.29
   8   0   0    1.37    0.65
  -8   0   0    0.37    0.62
   8   0   1   44.60    2.06
  -8   0  -1   44.51    1.44
   8   0   2   17.05    1.07
  -8   0  -2   14.97    0.96
   8   0   3  133.35    2.91
  -8   0  -3  130.36    2.51
   8   0   4   44.73    2.13
  -8   0  -4   45.93    1.55
   8   0   5  123.76    3.32
  -8   0  -5  117.80    2.40
   8   0   6  138.17    3.55
  -8   0  -6  132.70    2.65
   8   0   7   -0.55    0.99
  -8   0  -7    0.96    0.67
   8   0   8    2.62    1.12
  -8   0  -8    0.38    0.70
   8   0   9   -0.25    0.64
  -8   0  -9    0.00    0.64
   8   0  10    8.17    1.07
  -8   0 -10    8.13    0.96
   8   0  11    8.95    1.11
  -8   0 -11    8.88    1.04
   8   0  12   85.83    3.82
  -8   0 -12   95.25    3.02
   8   0  13  201.78    7.06
  -8   0 -13  238.20    5.77
   8   0  14    5.70    1.57
  -8   0 -14    6.18    0.99
   8   0  15    1.36    1.34
  -8   0 -15    3.35    0.88
   8   0  16    2.47    1.23
  -8   0 -16    1.75    0.84
   8   0  17   -0.39    0.96
  -8   0 -17    0.29    0.70
   8   0  18    0.32    0.94
  -8   0 -18    0.40    0.70
   8   0  19    3.16    1.94
   8   0  20    1.42    2.69
   8   1 -21    1.74    1.26
   8   1 -21    0.74    1.07
  -8   1  21   -0.87    2.11
  -8  -1  21    0.81    1.75
   8   1 -20   -1.18    1.18
   8   1 -20    0.40    0.96
  -8   1  20    2.00    1.77
  -8  -1  20   -0.10    1.47
  -8   1  19    0.74    1.85
   8   1 -19    2.46    1.25
   8   1 -19    1.07    0.69
   8  -1 -19    0.70    0.69
   8  -1 -19    0.96    0.85
  -8  -1  19   -0.02    1.47
  -8   1  18   -0.20    1.55
   8   1 -18   -0.06    0.74
   8   1 -18    0.03    0.91
   8  -1 -18    0.49    0.63
   8  -1 -18    0.15    0.82
  -8  -1  18    0.31    1.28
  -8   1  17   -0.22    1.63
   8   1 -17    0.40    1.29
   8   1 -17    1.43    0.98
   8  -1 -17    1.47    0.72
   8  -1 -17    1.72    0.90
  -8  -1  17    0.03    1.25
  -8   1  16    1.13    0.99
   8   1 -16   -1.19    1.31
   8   1 -16    1.68    0.94
   8  -1 -16    1.25    0.72
   8  -1 -16    2.02    0.93
  -8  -1  16    0.15    1.15
  -8   1  15    2.15    1.05
   8   1 -15    2.96    1.46
   8   1 -15    3.60    1.05
   8  -1 -15    4.20    0.77
   8  -1 -15    3.51    1.05
  -8  -1  15    2.43    1.21
   8   1 -14   46.60    1.59
  -8   1  14   37.55    2.70
   8   1 -14   45.28    1.97
   8  -1 -14   50.35    1.73
   8  -1 -14   37.55    2.36
   8  -1 -14   42.91    2.12
   8   1 -13   25.59    1.21
  -8   1  13   22.44    2.15
   8   1 -13   21.52    2.22
   8  -1 -13   25.70    1.29
   8  -1 -13   22.10    2.62
   8  -1 -13   23.98    1.74
  -8   1  12   14.02    1.25
   8   1 -12   12.66    1.91
   8   1 -12   14.69    0.97
   8  -1 -12   16.66    1.06
   8  -1 -12   14.17    2.11
  -8  -1  12    9.70    1.27
  -8   1  11   46.35    2.20
   8   1 -11   49.93    2.05
   8   1 -11   51.41    1.56
   8  -1 -11   51.90    1.68
   8  -1 -11   47.96    2.65
  -8   1  10   13.08    0.96
   8   1 -10   15.16    1.74
   8   1 -10   13.51    0.84
   8  -1 -10   15.81    0.76
   8  -1 -10   11.96    1.65
  -8  -1  10   12.44    0.95
   8   1  -9    3.46    1.40
   8   1  -9    5.16    0.62
   8  -1  -9    6.08    1.23
   8  -1  -9    5.35    0.58
  -8  -1   9    4.67    0.66
   8   1  -8    3.04    0.53
   8   1  -8    3.08    0.71
   8   1  -8    2.50    0.83
   8  -1  -8    3.54    0.81
   8  -1  -8    2.94    1.00
  -8   1   7   30.80    1.22
   8   1  -7   30.65    1.33
   8   1  -7   29.81    1.34
   8  -1  -7   30.58    1.36
   8  -1  -7   30.44    1.48
  -8   1   6    6.29    0.53
   8   1  -6    6.49    0.80
   8   1  -6    5.93    0.84
   8  -1  -6    6.41    1.00
   8  -1  -6    6.54    0.61
  -8   1   5  153.47    2.92
   8   1  -5  157.50    2.61
   8   1  -5  157.85    3.05
   8  -1  -5  158.22    3.11
   8  -1  -5  156.49    3.39
  -8   1   4   26.92    1.18
   8   1  -4   25.64    0.72
   8   1  -4   24.83    0.91
   8  -1  -4   25.23    1.66
   8  -1  -4   25.37    0.94
  -8   1   3   65.99    1.83
   8   1  -3   64.76    1.85
   8  -1  -3   67.69    1.90
  -8   1   2   36.91    1.06
   8   1  -2   38.63    1.09
   8  -1  -2   38.13    2.14
  -8   1   1   39.32    1.46
   8   1  -1   39.78    1.38
   8  -1  -1   41.61    1.64
  -8   1   0   23.01    1.37
   8   1   0   22.90    1.20
   8  -1   0   24.66    2.06
  -8  -1   0   23.27    0.84
  -8   1  -1   28.26    1.10
   8   1   1   27.86    0.94
   8  -1   1   27.99    1.47
  -8  -1  -1   29.30    1.20
  -8   1  -2  120.85    3.10
   8   1   2  123.89    2.75
   8  -1   2  124.57    3.79
  -8  -1  -2  117.48    2.27
  -8   1  -3   80.85    2.45
   8   1   3   80.47    2.24
   8  -1   3   83.05    3.13
  -8  -1  -3   79.27    1.92
  -8   1  -4   33.60    1.26
   8   1   4   33.73    1.55
   8  -1   4   34.15    1.57
  -8  -1  -4   32.43    1.20
  -8   1  -5   73.62    2.39
   8   1   5   74.60    2.20
   8  -1   5   76.01    2.87
  -8  -1  -5   71.77    1.58
  -8   1  -6   12.21    1.30
   8   1   6   12.27    0.79
   8  -1   6    9.28    1.62
  -8  -1  -6   12.36    0.60
  -8   1  -7   18.30    1.43
   8   1   7   17.95    1.31
   8  -1   7   18.34    1.88
  -8  -1  -7   19.46    0.97
  -8   1  -8    5.05    1.14
   8   1   8    4.78    1.08
   8  -1   8    4.68    1.02
  -8  -1  -8    6.37    0.72
  -8   1  -9    4.38    0.78
   8   1   9    3.97    1.11
   8  -1   9    4.52    1.56
  -8  -1  -9    5.55    0.71
  -8   1 -10    8.42    0.90
   8   1  10   10.51    1.33
   8  -1  10    8.05    1.91
  -8  -1 -10    9.21    0.84
  -8   1 -11   16.19    1.50
   8   1  11   14.74    1.61
   8  -1  11   12.04    2.38
  -8  -1 -11   17.63    1.05
  -8   1 -12   30.98    1.89
   8   1  12   24.82    1.90
   8  -1  12   24.37    1.87
  -8  -1 -12   29.68    1.38
  -8   1 -13   20.48    1.66
   8   1  13   17.86    1.67
   8  -1  13   16.68    2.39
  -8  -1 -13   19.24    1.19
  -8   1 -14    3.09    1.09
   8   1  14    1.63    1.18
   8  -1  14    4.31    1.70
  -8  -1 -14    2.65    0.73
  -8   1 -15    0.94    0.97
   8   1  15    0.82    0.98
   8  -1  15    0.72    1.44
  -8  -1 -15    0.86    0.64
   8   1  16    2.44    1.61
   8   1  16   -0.04    0.89
  -8   1 -16    0.69    0.96
   8  -1  16    0.06    1.36
  -8  -1 -16    1.11    0.62
   8   1  17    4.08    2.48
   8   1  17    0.58    1.02
  -8   1 -17    0.94    0.97
   8  -1  17    0.29    0.87
  -8  -1 -17    0.89    0.75
   8   1  18    3.76    2.58
  -8   1 -18    0.52    0.96
   8  -1  18   -0.18    1.24
   8   1  19   -0.64    1.76
  -8   1 -19    0.69    0.92
   8  -1  19    0.67    1.14
   8   1  20   -0.77    2.59
   8   2 -21    0.53    1.59
   8   2 -21    3.24    0.92
  -8   2  21    0.83    2.48
  -8  -2  21    0.53    1.78
   8   2 -20   -0.13    0.92
   8   2 -20    1.65    1.16
  -8   2  20   -1.25    2.00
  -8  -2  20   -0.17    0.90
   8   2 -19    2.27    1.43
   8   2 -19    0.42    1.24
  -8   2  19    1.94    1.99
  -8  -2  19    0.06    0.89
  -8   2  18    3.34    1.94
   8   2 -18    3.06    1.50
   8   2 -18    3.67    1.24
   8  -2 -18    1.52    0.61
   8  -2 -18    1.29    0.73
  -8  -2  18    0.30    0.87
  -8   2  17    0.44    1.69
   8   2 -17    0.34    0.89
   8   2 -17    1.27    0.73
   8  -2 -17    0.31    0.57
   8  -2 -17    0.52    0.70
  -8  -2  17    0.01    0.71
  -8   2  16    1.04    1.64
   8   2 -16    0.14    1.45
   8  -2 -16    0.54    0.74
   8  -2 -16    0.95    0.60
   8  -2 -16    1.57    1.18
  -8  -2  16    0.01    0.67
  -8   2  15    4.19    1.17
   8   2 -15    2.77    1.67
   8  -2 -15    3.81    0.90
   8  -2 -15    3.83    0.72
   8  -2 -15    5.08    2.12
  -8  -2  15    0.66    1.08
  -8   2  14   17.01    1.66
   8   2 -14   17.82    2.30
   8  -2 -14   18.12    1.34
   8  -2 -14   21.26    1.09
   8  -2 -14   18.07    1.92
   8   2 -13   29.44    2.61
  -8   2  13   29.68    2.56
   8  -2 -13   31.90    2.18
   8  -2 -13   30.48    1.31
   8   2 -12   -0.22    0.97
  -8   2  12   -0.52    1.28
   8  -2 -12    1.54    1.63
   8  -2 -12    0.49    0.42
  -8  -2  12    0.63    0.67
   8   2 -11   22.97    2.33
  -8   2  11   23.79    1.44
   8  -2 -11   21.81    2.35
   8  -2 -11   23.94    0.88
   8   2 -10   14.89    1.43
   8  -2 -10   18.13    1.97
   8  -2 -10   16.49    0.78
   8   2  -9   33.09    2.45
  -8   2   9   35.06    1.32
   8  -2  -9   33.96    2.09
   8  -2  -9   35.67    1.64
   8   2  -8    4.80    1.72
  -8   2   8    7.35    0.80
   8  -2  -8    8.77    1.30
   8  -2  -8    7.16    1.11
   8   2  -7    8.86    1.08
  -8   2   7    9.19    0.82
   8  -2  -7    8.38    1.25
   8  -2  -7   10.07    1.18
   8   2  -6    8.26    1.68
  -8   2   6   10.67    0.87
   8  -2  -6   10.04    1.21
   8  -2  -6    9.58    1.22
  -8   2   5   47.68    1.53
   8   2  -5   47.48    1.88
   8   2  -5   49.34    1.45
   8  -2  -5   49.90    1.53
   8  -2  -5   50.37    1.97
   8   2  -4   16.20    0.86
  -8   2   4   16.49    0.78
   8  -2  -4   16.19    0.92
   8  -2  -4   15.08    1.59
  -8   2   3   16.17    1.16
   8   2  -3   16.21    1.11
   8  -2  -3   17.59    1.75
  -8   2   2  188.59    4.17
   8   2  -2  190.86    3.62
   8  -2  -2  190.99    4.09
  -8   2   1   22.60    1.16
   8   2  -1   24.26    1.18
   8  -2  -1   26.71    2.20
  -8   2   0   86.55    2.82
   8   2   0   87.77    1.89
   8  -2   0   90.28    2.57
  -8   2  -1    3.06    0.86
   8   2   1    2.52    0.71
   8  -2   1    2.84    1.69
  -8   2  -2   34.60    2.06
   8   2   2   35.73    1.29
   8  -2   2   37.19    1.73
  -8   2  -3   28.56    2.00
   8   2   3   32.16    0.93
   8  -2   3   33.09    2.39
  -8   2  -4   52.00    1.74
   8   2   4   52.61    1.27
   8  -2   4   54.61    2.04
  -8   2  -5   55.44    1.89
   8   2   5   58.71    1.57
   8  -2   5   59.30    2.85
  -8   2  -6    4.92    1.33
   8   2   6    4.18    0.65
   8  -2   6    2.98    1.69
  -8   2  -7    9.06    1.57
   8   2   7   11.51    0.77
   8  -2   7    9.39    1.31
  -8   2  -8    3.51    1.34
   8  -2   8    3.32    1.74
  -8   2  -9    1.27    1.33
   8   2   9    3.17    0.87
   8  -2   9    2.87    1.17
  -8   2 -10   34.48    2.27
   8   2  10   36.98    1.67
   8  -2  10   38.30    3.06
   8   2  11    4.32    1.59
  -8   2 -11    7.09    1.49
   8   2  11    4.68    1.05
   8  -2  11    2.85    2.16
   8   2  12   65.12    4.48
  -8   2 -12   62.25    2.94
   8   2  12   57.11    2.37
   8  -2  12   53.99    2.85
   8   2  13   29.85    3.74
  -8   2 -13   35.12    2.19
   8   2  13   25.03    1.67
   8  -2  13   29.02    2.94
   8   2  14    4.91    2.89
  -8   2 -14    8.65    1.47
   8   2  14    4.31    0.96
   8  -2  14    6.14    2.05
   8   2  15   -1.17    1.42
  -8   2 -15    0.70    0.70
   8   2  15    0.30    0.85
   8  -2  15   -0.28    0.97
   8   2  16    4.55    2.81
  -8   2 -16    6.80    1.35
   8   2  16    1.93    0.67
   8  -2  16    1.68    1.85
   8   2  17   -0.97    2.55
  -8   2 -17    1.10    1.16
   8  -2  17    0.76    1.57
   8   2  18    2.60    2.54
  -8   2 -18    0.77    1.12
   8  -2  18   -0.18    0.92
   8   2  19    0.39    1.80
  -8   2 -19    1.32    1.21
   8  -2  19    0.58    1.40
   8   3 -20    1.30    1.65
  -8   3  20    0.79    1.56
  -8  -3  20    0.29    1.34
   8   3 -19    2.12    1.65
  -8   3  19    0.79    1.47
  -8  -3  19   -0.42    1.24
   8   3 -18    2.37    1.67
  -8   3  18    0.63    1.47
  -8  -3  18    1.08    1.22
  -8   3  17   -0.42    2.02
   8   3 -17    1.98    1.61
   8  -3 -17    1.13    0.55
   8  -3 -17    0.42    0.57
   8  -3 -17    0.96    1.34
  -8  -3  17    0.81    1.05
  -8   3  16    0.06    1.98
   8   3 -16    1.32    1.12
   8  -3 -16    0.91    0.67
   8  -3 -16    1.37    0.62
   8  -3 -16    5.06    2.12
  -8  -3  16    1.27    0.98
   8   3 -15    1.76    1.55
  -8   3  15   -0.83    1.66
   8  -3 -15    0.37    1.87
   8  -3 -15    0.51    0.60
  -8  -3  15    0.10    0.80
   8   3 -14    1.65    1.13
  -8   3  14    0.40    1.71
   8  -3 -14    0.78    1.32
   8  -3 -14    1.65    0.68
  -8  -3  14    0.82    0.75
   8   3 -13   22.39    2.67
  -8   3  13   25.84    1.90
   8  -3 -13   23.00    2.96
   8  -3 -13   21.82    1.26
   8   3 -12    4.26    1.30
   8  -3 -12    4.18    2.07
   8  -3 -12    3.68    0.81
   8   3 -11   13.20    2.45
  -8   3  11   14.58    1.06
   8  -3 -11   15.46    1.64
   8  -3 -11   15.80    1.17
   8   3 -10    6.83    1.41
  -8   3  10    7.96    0.88
   8  -3 -10    7.03    1.29
   8  -3 -10    8.07    0.89
   8   3  -9    1.88    1.86
  -8   3   9    3.31    0.75
   8  -3  -9    3.36    1.58
   8  -3  -9    3.76    0.78
   8   3  -8    3.31    1.79
  -8   3   8    2.61    0.73
   8  -3  -8    3.01    1.42
   8  -3  -8    2.92    1.18
   8   3  -7    2.67    1.04
  -8   3   7    1.67    0.74
   8  -3  -7    1.70    1.22
   8  -3  -7    1.65    1.12
   8   3  -6    6.83    1.88
  -8   3   6    5.28    0.92
   8  -3  -6    8.57    1.37
   8  -3  -6    7.26    1.39
   8   3  -5    3.50    1.01
  -8   3   5    3.03    0.59
   8  -3  -5    3.55    1.19
   8  -3  -5    3.01    1.28
   8   3  -4    1.17    1.50
  -8   3   4    1.68    0.89
   8  -3  -4    0.39    1.10
   8  -3  -4    1.96    0.79
   8   3  -3   48.67    2.63
  -8   3   3   47.35    1.99
   8  -3  -3   46.14    2.41
   8   3  -2   37.62    1.69
  -8   3   2   34.87    1.39
   8  -3  -2   37.84    2.26
   8   3  -1    8.12    0.51
   8   3  -1   10.35    1.62
  -8   3   1    8.87    1.45
   8  -3  -1    8.44    1.16
   8   3   0   74.18    1.76
   8   3   0   73.74    2.87
  -8   3   0   74.29    2.20
   8   3   0   77.56    2.24
   8  -3   0   76.31    3.26
   8   3   1   23.65    1.08
   8   3   1   23.37    1.26
  -8   3  -1   23.18    1.90
   8   3   1   22.39    1.23
   8  -3   1   24.35    2.31
   8   3   2    4.46    0.75
   8   3   2    6.15    0.73
  -8   3  -2    6.13    1.47
   8   3   2    4.70    0.80
   8  -3   2    4.09    1.17
   8   3   3   14.01    0.91
  -8   3  -3   14.86    1.26
   8   3   3   16.45    0.75
   8  -3   3   16.28    2.30
   8   3   4   19.77    1.15
  -8   3  -4   23.03    1.39
   8   3   4   23.94    0.85
   8  -3   4   22.12    1.77
   8   3   5    0.25    0.58
  -8   3  -5   -0.94    1.15
   8   3   5    0.10    0.48
   8  -3   5   -1.08    1.44
   8   3   6    1.88    0.77
  -8   3  -6    0.58    1.43
   8   3   6    1.07    0.56
   8  -3   6    0.46    1.13
   8   3   7   12.35    1.83
  -8   3  -7   12.49    2.00
   8   3   7   15.16    0.85
   8  -3   7   13.50    2.55
   8   3   8   -1.52    1.47
  -8   3  -8   -0.07    1.37
   8   3   8    0.57    0.51
   8  -3   8    0.71    1.23
   8   3   9   -0.73    1.81
  -8   3  -9    0.19    1.56
   8   3  10    0.51    1.97
  -8   3 -10    0.99    1.53
   8   3  10    1.66    0.57
   8  -3  10    1.31    1.40
   8   3  11   24.23    3.19
  -8   3 -11   21.69    2.34
   8   3  11   24.52    1.44
   8  -3  11   21.29    3.21
   8   3  12   16.13    2.03
  -8   3 -12   17.01    2.12
   8   3  12   16.90    1.10
   8  -3  12   15.28    1.89
   8   3  13    6.79    1.80
   8   3  13    6.37    0.81
  -8   3 -13   10.73    1.69
   8   3  13    6.83    0.86
   8  -3  13    2.66    2.40
   8   3  14    0.19    2.24
   8   3  14    0.68    0.51
  -8   3 -14    1.02    1.37
   8   3  14    0.77    0.55
   8  -3  14    0.89    1.19
   8   3  15    1.37    2.48
  -8   3 -15    1.09    0.93
   8  -3  15    4.42    1.96
   8   3  16   -1.11    2.28
  -8   3 -16   -0.31    0.82
   8  -3  16    0.25    1.06
   8   3  17    2.01    2.84
  -8   3 -17    2.38    1.46
   8  -3  17    3.00    1.89
   8   3  18   -1.33    1.63
  -8   3 -18    0.78    1.31
   8  -3  18    2.47    1.62
   8   3  19    2.15    1.83
  -8   3 -19    1.56    1.46
   8  -3  19    1.79    1.08
   8   4 -19    2.64    1.98
  -8   4  19    0.96    2.62
  -8   4  18    0.81    1.57
   8   4 -18    0.87    1.26
   8  -4 -18    1.81    1.44
  -8   4  17    0.77    1.40
   8   4 -17    2.31    1.78
   8  -4 -17    0.07    2.21
  -8  -4  17    0.11    0.81
  -8   4  16   -0.75    1.34
   8   4 -16    1.18    1.14
   8  -4 -16    1.07    2.05
  -8  -4  16    0.19    0.75
   8   4 -15    2.04    1.78
   8  -4 -15    1.72    1.36
   8  -4 -15    0.64    0.67
  -8  -4  15    0.20    0.68
   8   4 -14    1.83    1.25
   8  -4 -14    4.00    2.10
   8  -4 -14    1.16    0.74
  -8  -4  14    0.74    0.62
   8   4 -13    5.32    2.11
   8  -4 -13    4.60    1.48
   8  -4 -13    2.74    0.93
  -8   4  12    0.65    0.66
   8   4 -12    1.33    1.82
   8  -4 -12    0.01    0.77
  -8  -4  12    0.40    0.41
   8  -4 -12   -0.22    1.19
   8   4 -11   19.01    1.92
  -8   4  11   16.66    1.16
   8  -4 -11   20.74    2.64
   8  -4 -11   15.11    1.50
  -8   4  10   24.95    1.40
   8   4 -10   31.94    2.99
   8  -4 -10   27.88    2.73
   8   4  -9   18.56    1.84
  -8   4   9   16.74    1.19
   8  -4  -9   19.52    1.60
   8  -4  -9   17.57    1.21
   8   4  -8   16.84    2.63
  -8   4   8   17.12    1.27
   8  -4  -8   18.48    1.47
   8  -4  -8   15.84    0.98
   8   4  -7    8.65    2.42
  -8   4   7   11.05    0.81
   8  -4  -7   13.50    1.89
   8  -4  -7    9.53    0.86
   8   4  -6   -0.38    1.11
  -8   4   6   -0.45    0.90
   8  -4  -6    1.35    1.29
   8  -4  -6    1.77    0.86
   8   4  -5    2.59    1.75
  -8   4   5    0.93    1.04
   8  -4  -5    0.13    1.30
   8  -4  -5    0.72    1.40
   8   4  -4    4.39    1.89
  -8   4   4    4.28    0.85
   8  -4  -4    6.52    1.05
   8  -4  -4    4.79    1.70
   8   4  -3   13.10    1.46
  -8   4   3   10.89    1.62
   8  -4  -3   14.95    1.13
   8  -4  -3   11.45    2.03
   8   4  -2   17.25    1.51
  -8   4   2   17.27    1.84
   8  -4  -2   17.65    2.26
   8   4  -1   37.53    2.59
  -8   4   1   34.55    2.35
   8  -4  -1   33.17    2.01
   8   4   0   19.06    0.93
   8   4   0   15.54    2.06
  -8   4   0   18.23    1.40
   8  -4   0   16.69    2.52
   8   4   1    8.90    0.77
   8   4   1    9.18    1.77
  -8   4  -1   10.34    1.90
   8  -4   1   12.39    2.35
   8   4   2    6.73    0.81
   8   4   2    9.54    1.45
  -8   4  -2    3.95    1.87
   8   4   2    6.87    0.69
   8  -4   2    7.25    1.50
   8   4   3   25.18    1.31
   8   4   3   29.01    1.45
  -8   4  -3   27.95    1.80
   8   4   3   32.51    1.42
   8  -4   3   30.43    2.18
   8   4   4    8.68    1.06
   8   4   4   11.57    0.73
  -8   4  -4   11.69    1.38
   8   4   4   11.24    1.00
   8  -4   4   11.28    2.69
   8   4   5    0.97    0.84
   8   4   5    1.25    0.49
  -8   4  -5    3.96    1.72
   8   4   5    1.52    0.48
   8  -4   5    3.00    1.48
   8   4   6    3.32    0.72
   8   4   6    4.57    0.80
  -8   4  -6    3.13    1.86
   8  -4   6    0.52    2.49
   8   4   7    0.01    1.01
   8   4   7    1.32    0.76
  -8   4  -7    2.44    1.77
   8   4   7    0.93    0.61
   8  -4   7    1.24    2.65
   8   4   8    4.99    1.77
   8   4   8    2.36    1.12
  -8   4  -8    1.84    1.98
   8   4   8    4.91    0.50
   8  -4   8    6.42    1.70
   8   4   9    2.57    1.74
   8   4   9    2.06    0.94
  -8   4  -9    0.18    1.75
   8   4   9    1.88    0.63
  -8   4  -9   -0.14    1.76
   8  -4   9   -1.15    2.43
   8   4  10   -1.10    1.57
   8   4  10   -0.18    0.95
  -8   4 -10   -1.20    1.42
   8   4  10    0.27    0.49
   8  -4  10    0.78    1.25
   8   4  11    5.20    2.49
   8   4  11    8.97    1.03
  -8   4 -11   12.09    2.13
   8   4  11    9.85    0.79
   8  -4  11   11.78    2.81
   8   4  12    5.77    2.33
   8   4  12    4.03    1.02
  -8   4 -12    5.17    1.89
   8   4  12    3.75    0.61
   8  -4  12    3.42    2.47
   8   4  13   -3.45    2.28
   8   4  13    1.78    0.75
  -8   4 -13    2.03    1.69
   8   4  13    1.86    0.62
   8  -4  13    2.32    2.19
   8   4  14    1.49    2.08
  -8   4 -14   -0.07    0.92
   8  -4  14   -1.92    1.91
   8   4  15    0.31    1.48
  -8   4 -15    1.90    1.03
   8  -4  15   -0.51    1.35
   8   4  16   -1.41    1.55
  -8   4 -16    0.73    1.48
   8  -4  16    4.01    1.90
   8   4  17    2.88    1.93
  -8   4 -17    5.30    1.79
   8  -4  17    3.74    2.14
   8   4  18   -1.73    1.76
  -8   4 -18   -0.91    1.65
   8  -4  18   -1.65    1.86
   8   5 -18   -1.51    1.90
   8  -5 -18    1.60    2.22
   8   5 -17   -1.90    1.31
   8  -5 -17    0.67    1.56
   8   5 -16   -0.75    1.98
   8  -5 -16   -0.11    2.35
   8   5 -15    1.51    2.11
   8  -5 -15    1.79    1.51
   8   5 -14    0.10    1.21
   8  -5 -14    1.80    2.04
   8  -5 -14   -0.08    0.77
   8   5 -13    2.93    2.24
  -8   5  13    2.78    0.82
   8  -5 -13    4.47    2.39
   8  -5 -13    1.83    0.96
   8   5 -12    1.85    2.08
  -8   5  12    0.37    0.74
   8  -5 -12    2.75    1.36
   8  -5 -12    0.49    0.93
   8   5 -11    5.61    1.59
  -8   5  11    5.59    0.94
   8  -5 -11    8.40    2.42
   8  -5 -11    3.30    1.22
   8   5 -10    3.49    2.24
  -8   5  10    2.26    0.89
   8  -5 -10    2.62    2.00
   8  -5 -10    1.04    1.19
   8   5  -9    1.70    2.13
  -8   5   9    1.90    0.89
   8  -5  -9    2.23    1.22
   8  -5  -9   -0.20    1.05
   8   5  -8   11.40    1.81
  -8   5   8    7.64    1.27
   8  -5  -8   10.84    2.20
   8  -5  -8    7.18    1.54
   8   5  -7    5.80    2.25
  -8   5   7    3.90    1.21
   8  -5  -7    3.28    1.92
   8  -5  -7    2.58    1.21
   8   5  -6    3.72    2.13
  -8   5   6    1.47    0.77
   8  -5  -6    2.55    1.12
   8  -5  -6   -0.62    1.17
  -8   5   5    2.85    1.40
   8   5  -5    4.27    2.24
   8  -5  -5    4.63    1.13
  -8   5   4    3.34    0.98
   8   5  -4    4.55    1.43
   8  -5  -4    4.88    1.82
   8   5  -3   24.36    2.01
  -8   5   3   23.47    2.22
   8  -5  -3   31.21    2.51
   8  -5  -3   20.13    2.91
   8   5  -2   22.40    2.75
  -8   5   2   20.23    1.54
   8  -5  -2   27.59    1.73
   8  -5  -2   20.15    2.98
   8   5  -1   69.80    3.76
  -8   5   1   56.52    3.25
   8  -5  -1   71.85    4.25
   8   5   0  115.66    4.58
  -8   5   0  108.59    4.29
   8  -5   0  108.47    4.03
   8   5   1    0.95    0.63
   8   5   1    1.99    1.67
  -8   5  -1    1.66    1.13
   8  -5   1    1.66    1.48
   8   5   2    0.48    0.70
   8   5   2    2.22    1.50
  -8   5  -2    2.24    1.79
   8   5   3   12.66    1.21
   8   5   3   15.18    1.39
  -8   5  -3   17.23    2.55
   8   5   4    0.28    0.86
  -8   5  -4   -2.26    1.85
   8  -5   4   -3.45    1.65
   8   5   5    0.38    0.97
   8   5   5    0.93    0.83
  -8   5  -5    0.69    1.22
   8   5   5    1.53    0.78
   8  -5   5    0.57    1.59
   8   5   6    9.49    1.48
   8   5   6   13.53    1.20
  -8   5  -6   14.18    1.73
   8   5   6   13.93    1.13
   8  -5   6   10.85    3.23
   8   5   7    5.58    0.99
   8   5   7    7.52    1.03
  -8   5  -7    6.83    1.52
   8   5   7    7.52    0.96
   8  -5   7    8.26    1.94
   8   5   8    1.72    1.55
   8   5   8    5.04    0.76
  -8   5  -8    3.29    1.37
   8   5   8    4.03    0.82
   8  -5   8    1.37    1.77
   8   5   9    4.65    1.98
   8   5   9    8.77    1.27
  -8   5  -9    9.65    1.61
   8   5   9    9.63    0.92
   8  -5   9    9.76    3.08
   8   5  10    0.58    1.70
   8   5  10    1.69    0.95
  -8   5 -10    1.11    1.21
   8   5  10    2.09    0.70
   8  -5  10    0.57    1.53
   8   5  11    5.12    2.17
   8   5  11    6.32    1.01
  -8   5 -11    4.37    1.46
   8   5  11    6.26    0.74
   8  -5  11    6.40    2.81
   8   5  12    4.15    2.32
   8   5  12    7.02    0.89
  -8   5 -12    9.44    1.56
   8   5  12    7.03    0.70
   8  -5  12    3.79    2.88
   8   5  13    0.13    2.40
  -8   5 -13    7.44    2.13
   8  -5  13    6.71    1.81
   8   5  14    3.89    2.73
  -8   5 -14    9.91    2.27
   8  -5  14    6.88    2.76
   8   5  15    2.06    2.50
  -8   5 -15    3.38    1.95
   8  -5  15    2.51    2.44
   8   5  16    0.28    2.60
  -8   5 -16    2.74    1.89
   8  -5  16    3.02    2.22
   8   6 -16    3.04    2.38
   8  -6 -16    1.30    2.71
   8   6 -15   -1.33    1.44
   8  -6 -15    1.88    2.36
   8   6 -14   -1.42    1.38
   8  -6 -14    0.62    1.51
   8   6 -13   -1.75    2.11
  -8   6  13    0.29    0.71
   8  -6 -13    0.24    2.16
   8  -6 -13    0.62    0.81
   8   6 -12    0.85    1.49
  -8   6  12    1.07    0.88
   8  -6 -12    4.72    1.52
   8  -6 -12    0.23    1.03
   8   6 -11    6.69    1.63
  -8   6  11    1.72    1.01
   8  -6 -11    3.82    2.53
   8  -6 -11    2.19    1.26
   8   6 -10   11.08    2.67
  -8   6  10    5.37    1.24
   8  -6 -10   13.90    2.56
   8  -6 -10    4.33    1.39
   8   6  -9    6.27    2.59
  -8   6   9    4.67    1.26
   8  -6  -9    8.71    1.65
   8  -6  -9    3.43    1.37
  -8   6   8   20.84    1.85
   8   6  -8   26.61    2.38
   8  -6  -8   34.27    3.24
   8   6  -7   13.00    1.86
  -8   6   7    9.10    1.09
   8  -6  -7   12.91    1.72
   8  -6  -7    5.65    1.78
   8   6  -6    2.02    1.44
  -8   6   6    0.87    1.28
   8  -6  -6    1.74    1.32
   8  -6  -6    3.44    1.47
   8   6  -5    6.70    2.46
  -8   6   5    4.43    1.59
   8  -6  -5    7.95    2.22
   8  -6  -5    4.95    1.13
   8   6  -4   10.32    2.66
  -8   6   4   10.84    1.79
   8  -6  -4   12.14    1.63
   8  -6  -4    8.06    1.29
   8   6  -3   13.60    2.57
  -8   6   3    8.99    1.30
   8  -6  -3   15.37    1.63
   8  -6  -3    6.26    1.35
   8   6  -2    6.15    2.20
  -8   6   2    2.73    1.78
   8  -6  -2    4.61    2.04
   8  -6  -2    0.76    2.06
   8   6  -1   -0.62    1.23
  -8   6   1    1.27    1.07
   8  -6  -1    2.34    1.14
   8  -6  -1    1.76    2.37
   8   6   0    3.07    1.28
  -8   6   0    2.29    1.21
   8  -6   0    1.41    2.56
  -8   6  -1   -1.67    1.95
   8  -6   1   -2.80    2.57
   8   6   2    8.93    1.33
  -8   6  -2    6.50    2.36
   8  -6   2    4.70    2.92
   8   6   3    5.54    1.21
   8   6   3    9.00    1.26
  -8   6  -3    8.49    1.59
   8  -6   3    8.29    1.94
   8   6   4    3.48    1.23
   8   6   4    5.57    1.23
  -8   6  -4    5.75    1.44
   8  -6   4    3.46    1.83
   8   6   5    0.81    0.74
   8   6   5    0.65    1.00
  -8   6  -5    2.86    1.33
   8   6   5    1.01    0.62
   8  -6   5    4.93    2.57
   8   6   6    4.19    1.52
   8   6   6    7.97    1.21
  -8   6  -6    7.43    1.64
   8   6   6    6.64    1.13
   8  -6   6    4.21    3.07
   8   6   7    2.29    0.93
   8   6   7    1.99    1.02
  -8   6  -7    0.16    2.07
   8   6   7    2.27    0.94
   8  -6   7    5.16    1.76
   8   6   8    2.48    1.74
   8   6   8    5.17    1.10
  -8   6  -8    7.37    2.42
   8   6   8    6.48    1.01
   8  -6   8    5.64    1.96
   8   6   9    1.65    1.71
   8   6   9    2.42    1.04
  -8   6  -9    2.08    2.30
   8   6   9    2.22    0.87
   8  -6   9    0.00    2.71
   8   6  10    0.99    1.24
   8   6  10    2.46    1.03
  -8   6 -10    4.46    2.30
   8   6  10    2.73    0.84
   8  -6  10    1.41    2.80
   8   6  11    2.46    1.32
   8   6  11    1.78    0.96
  -8   6 -11    4.12    1.40
   8   6  11    2.31    0.97
   8  -6  11    3.51    1.74
   8   6  12    2.01    1.38
  -8   6 -12    1.53    1.36
   8  -6  12    1.08    2.58
   8   6  13   -0.10    2.12
  -8   6 -13    0.23    1.28
   8  -6  13    2.84    2.38
   8   6  14   -1.01    2.23
  -8   6 -14    0.95    1.25
   8  -6  14    0.45    1.48
   8   6  15    0.48    2.26
  -8   6 -15    0.69    1.91
   8  -6  15    0.03    2.08
   8   7 -14    0.08    2.30
   8  -7 -14   -0.75    1.72
   8   7 -13    2.20    2.63
   8  -7 -13    2.20    2.75
   8   7 -12    2.71    1.71
  -8   7  12    0.89    0.94
   8  -7 -12    3.84    1.71
   8  -7 -12    0.17    1.08
   8   7 -11    2.49    1.58
  -8   7  11   -0.51    0.99
   8  -7 -11    2.28    2.41
   8  -7 -11    0.29    1.14
   8   7 -10    3.78    2.64
  -8   7  10    0.68    1.18
   8  -7 -10    3.38    1.66
   8  -7 -10    2.12    1.27
   8   7  -9    0.22    2.29
  -8   7   9    1.11    1.16
   8  -7  -9    1.90    2.31
   8  -7  -9    0.52    1.24
   8   7  -8    4.22    2.26
  -8   7   8    0.98    1.25
   8  -7  -8    2.68    2.21
   8  -7  -8    0.17    0.87
   8   7  -7    8.95    1.82
  -8   7   7    5.55    1.60
   8  -7  -7   10.23    1.83
   8  -7  -7    3.33    1.20
   8   7  -6    2.36    1.42
  -8   7   6   -0.13    0.88
   8  -7  -6    1.67    2.11
   8  -7  -6    0.49    1.41
   8   7  -5    3.15    1.41
  -8   7   5    0.89    1.47
   8  -7  -5    0.89    1.40
   8  -7  -5    0.78    1.47
   8   7  -4    1.59    2.05
  -8   7   4    0.30    0.96
   8  -7  -4    2.26    2.05
   8  -7  -4    0.81    1.52
   8   7  -3   21.20    3.04
  -8   7   3   18.20    2.45
   8  -7  -3   27.24    2.16
   8  -7  -3   13.95    2.39
   8   7  -2   15.96    2.88
  -8   7   2   13.34    2.36
   8  -7  -2   21.91    2.99
   8  -7  -2   13.03    2.86
   8   7  -1   10.83    2.42
  -8   7   1    7.43    1.46
   8  -7  -1   11.56    2.57
   8  -7  -1    5.99    2.73
   8   7   0    5.80    2.17
  -8   7   0    5.50    2.10
   8  -7   0    5.34    1.58
   8  -7   0    2.94    2.59
   8   7   1   14.99    2.56
  -8   7  -1   15.11    2.67
   8  -7   1   13.72    2.17
   8   7   2   10.31    2.17
  -8   7  -2    8.20    1.68
   8  -7   2    6.89    1.94
   8   7   3    2.30    1.70
  -8   7  -3    0.37    1.38
   8  -7   3    3.46    1.60
   8   7   4    4.21    1.65
  -8   7  -4    3.88    1.52
   8  -7   4    1.64    2.80
   8   7   5    1.87    0.83
  -8   7  -5    3.14    2.39
   8  -7   5    0.52    2.77
   8   7   6    0.88    1.49
   8   7   6    2.65    1.22
  -8   7  -6    1.04    2.36
   8   7   6    1.77    1.19
   8  -7   6    1.79    2.75
   8   7   7    4.03    1.26
   8   7   7    5.23    1.41
  -8   7  -7    9.69    2.61
   8   7   7    7.10    1.27
   8  -7   7    4.45    2.01
   8   7   8    0.99    1.64
   8   7   8    0.55    0.72
  -8   7  -8    1.41    2.21
   8   7   8    1.03    0.98
   8  -7   8    2.38    1.70
   8   7   9    2.18    2.02
   8   7   9    4.35    1.22
  -8   7  -9    3.58    2.49
   8   7   9    5.18    1.09
   8  -7   9    0.95    2.95
   8   7  10    0.31    1.23
   8   7  10    0.45    0.80
   8   7  10    0.47    0.90
  -8   7 -10    3.33    2.23
   8  -7  10    2.50    2.51
   8   7  11    2.13    2.16
  -8   7 -11    2.08    2.30
   8  -7  11    1.79    1.78
   8   7  12    0.91    2.27
  -8   7 -12    3.80    1.56
   8  -7  12    1.83    1.74
   8   8 -10    3.96    2.59
  -8   8  10    0.74    1.22
   8  -8 -10    3.85    2.81
   8  -8 -10    1.16    1.37
   8   8  -9    3.25    2.44
  -8   8   9   -0.11    1.22
   8  -8  -9    1.40    2.47
   8  -8  -9   -0.17    1.34
   8   8  -8    3.71    2.80
  -8   8   8    3.42    1.55
   8  -8  -8    5.53    1.95
   8  -8  -8    2.70    1.65
   8   8  -7    2.43    1.72
  -8   8   7    2.59    1.47
   8  -8  -7    1.71    2.52
   8  -8  -7    0.18    1.63
   8   8  -6    1.08    1.60
  -8   8   6    0.35    1.54
   8  -8  -6    2.18    1.65
   8  -8  -6    2.19    1.65
   8   8  -5   -0.31    1.50
  -8   8   5    1.11    1.51
   8  -8  -5    1.24    2.37
   8  -8  -5    0.83    1.05
   8   8  -4    1.70    1.36
  -8   8   4   -0.11    0.99
   8  -8  -4   -1.12    1.50
   8  -8  -4    1.23    1.02
   8   8  -3    1.41    1.63
  -8   8   3    3.40    1.94
   8  -8  -3    5.68    2.71
   8  -8  -3    3.77    1.23
   8   8  -2    5.74    2.63
  -8   8   2    5.79    1.42
   8  -8  -2    7.99    1.91
   8  -8  -2    5.59    1.63
   8   8  -1    4.52    2.37
  -8   8   1    3.76    1.35
   8  -8  -1    7.19    2.59
   8  -8  -1    0.53    1.66
   8   8   0    4.37    1.46
  -8   8   0    2.67    2.13
   8  -8   0    5.47    1.74
   8  -8   0    1.11    1.63
   8   8   1    0.92    1.28
  -8   8  -1    1.68    2.04
   8  -8   1    2.99    2.34
   8  -8   1    1.74    1.61
   8   8   2   -0.49    1.10
  -8   8  -2    0.65    1.18
   8  -8   2    1.16    1.34
   8  -8   2   -1.12    1.45
   8   8   3   -0.58    1.04
  -8   8  -3    1.74    1.19
   8  -8   3   -1.01    1.43
   8   8   4    5.14    1.97
  -8   8  -4    3.60    1.58
   8  -8   4    2.87    2.96
  -8   8  -5    0.55    1.41
   8  -8   5    0.84    2.55
  -8   8  -6   -2.62    2.18
   8   8   6    0.42    1.37
   8  -8   6   -0.86    2.46
   8   8   7    1.10    1.22
   8   8   7    1.10    1.41
  -8   8  -7    3.57    2.34
   8  -8   7    0.53    1.72
   8   8   8    0.94    1.11
   8   8   8    0.01    1.21
  -8   8  -8    1.43    2.21
   8  -8   8   -0.11    1.57
   8   8   9   -1.04    1.79
   8   8   9    0.48    0.95
   8   8   9    0.44    1.04
  -8   8  -9    0.07    2.28
   8  -8   9    0.90    2.41
   8   9  -3    0.26    1.37
  -8   9   3    0.01    1.64
   8  -9  -3   -0.81    2.48
   8  -9  -3   -0.56    1.13
   8   9  -2    3.47    1.62
  -8   9   2    3.33    2.07
   8  -9  -2    6.77    2.93
   8  -9  -2    1.72    1.50
   8   9  -1    0.59    1.34
  -8   9   1    0.21    1.20
   8  -9  -1    1.11    2.62
   8  -9  -1    1.09    1.27
   8   9   0    1.09    1.19
  -8   9   0    1.34    1.72
   8  -9   0    1.00    2.44
   8  -9   0   -1.93    1.23
   8   9   1   -0.51    1.26
  -8   9  -1    3.55    2.04
   8  -9   1   -0.35    2.64
   8  -9   1    2.57    1.44
   8   9   2    2.13    2.09
  -8   9  -2    4.63    2.29
   8  -9   2    5.11    1.88
   8  -9   2    0.63    1.67
  -9   0  21    1.32    1.30
   9   0 -20    0.70    1.05
   9   0 -20    0.42    0.58
  -9   0  20    0.11    1.11
   9   0 -19    0.70    1.24
   9   0 -19    2.39    0.99
  -9   0  19    1.35    1.15
   9   0 -18   -0.15    1.01
   9   0 -18    0.57    0.81
  -9   0  18   -0.48    0.88
   9   0 -17    2.01    1.18
   9   0 -17    1.28    0.95
  -9   0  17    1.99    1.48
   9   0 -16    0.91    1.11
   9   0 -16    0.64    0.56
  -9   0  16   -0.56    1.29
   9   0 -15    0.54    0.69
   9   0 -15   -0.33    0.78
  -9   0  15    0.90    1.14
   9   0 -14    6.28    1.49
   9   0 -14    7.93    1.09
  -9   0  14    5.29    1.46
   9   0 -13  183.91    5.44
   9   0 -13  190.90    4.72
   9   0 -12  141.40    4.73
   9   0 -12  150.26    4.67
   9   0 -12  165.91    4.02
  -9   0  12  128.58    4.07
   9   0 -11   16.20    1.66
   9   0 -11   14.68    1.22
   9   0 -10    1.19    1.07
   9   0 -10    1.87    0.79
   9   0  -9    4.15    1.03
   9   0  -9    3.62    0.57
   9   0  -8    2.98    0.86
   9   0  -8    1.96    0.54
   9   0  -7   36.37    1.42
   9   0  -7   35.62    1.46
   9   0  -6   23.42    1.07
   9   0  -6   25.49    1.29
   9   0  -5  263.63    4.90
   9   0  -5  257.65    5.14
   9   0  -4    0.93    0.55
  -9   0   4    0.91    0.74
   9   0  -3    6.25    1.06
  -9   0   3    5.51    0.62
   9   0  -2   46.22    1.40
  -9   0   2   42.86    1.56
   9   0  -1  111.71    3.01
  -9   0   1  109.73    2.26
   9   0   0   12.61    0.96
  -9   0   0   12.66    1.02
   9   0   1    8.21    1.37
  -9   0  -1    9.25    0.67
   9   0   2   16.12    1.56
  -9   0  -2   14.79    1.07
   9   0   3   31.40    1.35
  -9   0  -3   30.21    1.31
   9   0   4   28.01    1.80
  -9   0  -4   28.15    0.99
   9   0   5   94.24    2.92
  -9   0  -5   91.56    2.36
   9   0   6   14.32    1.55
  -9   0  -6   14.34    1.09
   9   0   7    6.20    0.93
  -9   0  -7    7.95    0.92
   9   0   8   -1.62    1.08
  -9   0  -8    0.14    0.44
   9   0   9   -0.74    1.26
  -9   0  -9    0.63    0.48
   9   0  10   -1.35    1.13
  -9   0 -10    0.11    0.46
   9   0  11  118.08    4.55
  -9   0 -11  120.58    3.16
   9   0  12    3.29    1.57
  -9   0 -12    2.29    0.65
   9   0  13   15.27    2.04
  -9   0 -13   18.25    1.42
   9   0  14    3.49    1.56
  -9   0 -14    4.46    0.96
   9   0  15   -0.12    1.24
  -9   0 -15    0.74    0.79
   9   0  16    1.70    1.23
  -9   0 -16    0.41    0.84
   9   0  17    0.07    1.13
  -9   0 -17    1.03    0.85
   9   0  18   -0.53    0.97
  -9   0 -18    0.66    0.75
   9   1 -21    3.04    1.55
   9   1 -21    5.48    1.39
  -9   1  21    3.44    2.42
  -9  -1  21    0.96    2.03
   9   1 -20    0.40    1.36
   9   1 -20    3.36    1.21
  -9   1  20    0.09    2.01
  -9  -1  20   -0.58    1.66
  -9   1  19    1.69    1.91
   9   1 -19    0.60    0.90
   9   1 -19    1.82    1.12
   9  -1 -19    1.71    0.82
   9  -1 -19    1.39    1.00
  -9  -1  19    0.67    1.54
  -9   1  18    0.62    1.57
   9   1 -18    1.06    1.23
   9   1 -18   -0.45    0.97
   9  -1 -18    0.09    0.48
   9  -1 -18    0.77    0.89
  -9  -1  18    0.87    1.27
  -9   1  17    0.28    1.57
   9   1 -17    1.05    1.31
   9   1 -17    1.36    1.02
   9  -1 -17    0.79    0.75
   9  -1 -17    0.12    0.95
  -9  -1  17    0.15    1.24
  -9   1  16    0.49    1.51
   9   1 -16    2.32    1.38
   9   1 -16    1.55    0.68
   9  -1 -16    1.34    0.82
   9  -1 -16    1.27    1.02
  -9  -1  16    1.58    1.22
   9   1 -15   20.19    1.50
   9   1 -15   22.64    1.61
   9  -1 -15   21.43    1.60
   9  -1 -15   23.60    1.34
   9   1 -14    9.64    1.29
  -9   1  14    7.15    1.77
   9   1 -14    8.85    1.77
   9  -1 -14   10.50    1.06
   9  -1 -14    5.36    2.06
   9  -1 -14    9.31    1.39
  -9  -1  14    5.04    1.32
   9   1 -13   33.42    1.89
  -9   1  13   25.49    2.28
   9   1 -13   31.46    2.54
   9  -1 -13   34.34    1.58
   9  -1 -13   29.60    2.71
   9  -1 -13   29.41    1.43
  -9   1  12   14.55    1.21
   9   1 -12   12.93    1.35
   9   1 -12   15.30    1.45
   9  -1 -12   15.33    1.19
   9  -1 -12   12.51    1.46
  -9  -1  12   10.91    1.22
   9   1 -11   10.50    1.82
   9   1 -11   10.66    1.22
   9  -1 -11    9.81    1.87
   9  -1 -11   12.08    1.03
  -9  -1  11    7.65    1.01
   9   1 -10    3.13    1.58
   9   1 -10    5.04    1.00
   9  -1 -10    4.01    1.47
   9  -1 -10    4.66    1.01
   9   1  -9   19.05    1.29
   9   1  -9   17.40    1.17
   9   1  -9   17.86    1.29
   9  -1  -9   19.09    1.31
   9  -1  -9   18.40    1.66
   9   1  -8   12.85    0.93
   9   1  -8   11.06    0.81
   9  -1  -8   13.35    0.89
   9  -1  -8   11.98    1.14
  -9   1   7    2.51    0.75
   9   1  -7    2.72    0.59
   9   1  -7    2.28    0.57
   9  -1  -7    1.86    0.90
   9  -1  -7    1.86    0.89
  -9   1   6   38.12    1.12
   9   1  -6   38.81    1.25
   9   1  -6   38.96    1.58
   9  -1  -6   37.45    1.29
   9  -1  -6   37.51    1.56
  -9   1   5   17.38    1.08
   9   1  -5   17.84    0.70
   9   1  -5   16.45    1.16
   9  -1  -5   16.47    1.45
   9  -1  -5   17.20    1.18
   9   1  -4   35.40    1.08
  -9   1   4   34.45    1.40
   9   1  -4   35.69    1.19
   9  -1  -4   35.95    1.77
  -9   1   3   10.43    0.69
   9   1  -3   10.13    1.06
   9  -1  -3   10.41    0.99
  -9   1   2   54.45    1.71
   9   1  -2   56.00    1.74
   9  -1  -2   57.68    2.40
  -9   1   1   66.00    2.02
   9   1  -1   67.31    1.62
   9  -1  -1   68.60    1.98
  -9   1   0   37.75    1.59
   9   1   0   41.06    1.54
   9  -1   0   40.75    2.33
  -9  -1   0   41.20    1.20
  -9   1  -1   12.33    1.18
   9   1   1   11.52    1.13
   9  -1   1   12.97    1.13
  -9  -1  -1   13.20    1.00
  -9   1  -2   13.23    1.20
   9   1   2   14.80    0.84
   9  -1   2   16.16    1.82
  -9  -1  -2   14.96    1.01
  -9   1  -3   20.94    1.01
   9   1   3   21.61    1.36
   9  -1   3   21.23    1.29
  -9  -1  -3   21.44    0.84
  -9   1  -4   20.13    1.47
   9   1   4   21.46    1.42
   9  -1   4   20.92    1.32
  -9  -1  -4   21.02    1.16
  -9   1  -5   12.88    1.26
   9   1   5   11.39    1.26
   9  -1   5   11.92    1.68
  -9  -1  -5   11.16    0.91
  -9   1  -6    0.11    0.84
   9   1   6    1.25    0.89
   9  -1   6    0.35    0.77
  -9  -1  -6   -0.03    0.40
  -9   1  -7   15.96    1.02
   9   1   7   16.44    0.99
   9  -1   7   14.82    1.32
  -9  -1  -7   16.66    0.79
  -9   1  -8    0.73    0.59
   9   1   8   -0.10    0.63
   9  -1   8   -0.53    1.39
  -9  -1  -8    0.78    0.63
  -9   1  -9    2.92    0.71
   9   1   9    2.40    0.78
   9  -1   9    3.21    1.65
  -9  -1  -9    3.38    0.77
  -9   1 -10    3.53    0.74
   9   1  10    2.76    0.81
   9  -1  10   -0.25    1.23
  -9  -1 -10    3.18    0.81
  -9   1 -11   28.74    1.42
   9   1  11   27.30    1.44
   9  -1  11   26.17    2.65
  -9  -1 -11   28.79    1.43
  -9   1 -12  107.84    3.18
   9   1  12   97.78    3.98
   9  -1  12   99.57    4.73
  -9  -1 -12  108.92    3.21
  -9   1 -13    2.03    0.71
   9   1  13    1.15    1.21
   9  -1  13    1.52    1.77
  -9  -1 -13    2.00    0.79
  -9   1 -14    0.46    0.97
   9   1  14    0.96    1.05
   9  -1  14    1.18    0.97
  -9  -1 -14    0.49    0.72
  -9   1 -15    7.23    1.26
   9   1  15    5.18    1.30
   9  -1  15    5.58    1.84
  -9  -1 -15    4.91    0.91
   9   1  16   -1.63    1.63
  -9   1 -16    0.55    0.99
   9   1  16    1.52    0.97
   9  -1  16    1.80    1.43
  -9  -1 -16    0.52    0.69
   9   1  17    6.83    2.04
   9   1  17    3.22    1.03
  -9   1 -17    4.08    1.24
   9  -1  17    3.15    1.65
   9   1  18    3.52    2.76
  -9   1 -18    1.13    1.06
   9  -1  18    1.80    1.41
   9   1  19    3.38    2.53
  -9   1 -19   -0.76    0.96
   9  -1  19   -0.40    0.72
   9   2 -21    1.93    1.61
   9   2 -21    1.81    1.39
  -9   2  21   -0.67    1.61
  -9  -2  21    1.39    1.57
   9   2 -20    2.56    1.67
   9   2 -20    4.33    1.44
  -9   2  20    2.65    1.59
  -9  -2  20    0.75    1.64
   9   2 -19    1.47    1.58
   9   2 -19    2.06    0.89
  -9   2  19    2.66    1.40
  -9  -2  19    0.38    1.45
  -9   2  18   -0.41    1.15
   9   2 -18   -0.03    0.91
   9   2 -18    0.60    1.12
   9  -2 -18    0.12    0.63
   9  -2 -18    1.03    0.74
  -9  -2  18    0.53    1.15
  -9   2  17   -1.60    1.62
   9   2 -17    1.17    1.33
   9   2 -17    0.45    1.05
   9  -2 -17   -0.35    0.62
   9  -2 -17    0.15    0.96
  -9  -2  17    1.17    1.01
   9   2 -16    2.53    1.30
  -9   2  16    2.73    1.84
   9   2 -16    2.15    1.63
   9  -2 -16    2.70    0.80
   9  -2 -16    5.01    1.97
   9  -2 -16    1.99    0.94
  -9  -2  16    1.16    1.11
   9   2 -15    5.61    1.35
  -9   2  15    4.58    1.83
   9   2 -15    4.48    1.15
   9  -2 -15    4.22    0.86
   9  -2 -15    5.77    1.36
   9  -2 -15    3.85    1.04
  -9  -2  15    2.01    1.11
  -9   2  14   16.59    1.65
   9   2 -14   18.91    2.30
   9   2 -14   20.10    1.27
   9  -2 -14   18.33    1.21
   9  -2 -14   18.08    2.64
   9   2 -13   70.91    2.81
   9   2 -13   77.10    2.47
   9  -2 -13   78.36    3.99
   9  -2 -13   78.35    2.07
   9   2 -12  126.33    4.68
   9   2 -12  123.92    3.37
   9  -2 -12  130.08    4.09
   9  -2 -12  127.83    2.89
   9   2 -11   56.88    3.24
   9   2 -11   52.90    1.94
   9  -2 -11   54.05    2.39
   9  -2 -11   55.44    1.55
   9   2 -10    6.86    1.97
   9   2 -10    7.89    0.88
   9  -2 -10    8.34    1.82
   9  -2 -10    9.06    0.63
  -9   2   9    3.16    0.82
   9   2  -9    3.64    1.73
   9   2  -9    4.02    0.74
   9  -2  -9    4.45    0.75
   9  -2  -9    4.00    1.40
  -9   2   8   12.94    1.03
   9   2  -8   12.97    1.30
   9   2  -8   12.91    0.96
   9  -2  -8   13.13    1.40
   9  -2  -8   13.31    1.55
  -9   2   7    4.67    0.83
   9   2  -7    4.04    1.66
   9   2  -7    3.72    1.06
   9  -2  -7    5.04    1.21
   9  -2  -7    5.66    1.21
  -9   2   6   16.18    0.79
   9   2  -6   14.47    1.28
   9   2  -6   15.92    1.26
   9  -2  -6   14.15    1.51
   9  -2  -6   17.06    1.02
   9   2  -5   78.28    2.32
  -9   2   5   70.44    1.74
   9  -2  -5   76.25    2.07
   9  -2  -5   74.73    2.05
   9   2  -4   20.05    0.94
  -9   2   4   20.76    1.20
   9  -2  -4   20.89    1.05
   9  -2  -4   19.79    1.71
  -9   2   3   17.23    0.86
   9   2  -3   18.77    1.27
   9  -2  -3   17.71    1.69
  -9   2   2   15.80    1.24
   9   2  -2   16.15    1.19
   9  -2  -2   14.48    1.18
  -9   2   1  100.85    2.85
   9   2  -1  104.28    2.59
   9  -2  -1  104.97    3.42
  -9   2   0   13.43    1.32
   9   2   0   14.03    1.06
   9  -2   0   14.18    1.26
  -9   2  -1  117.01    2.73
   9   2   1  120.43    2.83
   9  -2   1  122.44    3.86
  -9   2  -2   65.61    2.53
   9   2   2   68.82    1.61
   9  -2   2   69.08    3.02
  -9   2  -3    4.83    0.86
   9   2   3    3.62    0.82
   9  -2   3    5.01    1.69
  -9   2  -4   68.15    2.14
   9   2   4   72.37    2.04
   9  -2   4   73.86    3.24
  -9   2  -5   68.12    2.79
   9   2   5   74.12    2.14
   9  -2   5   76.49    3.56
  -9   2  -6    2.54    1.34
   9   2   6    3.25    0.59
   9  -2   6    2.53    1.12
  -9   2  -7    0.74    1.32
   9   2   7    2.44    0.62
   9  -2   7    2.08    1.74
  -9   2  -8    2.39    1.31
   9   2   8    1.21    0.63
   9  -2   8    2.27    1.17
  -9   2  -9   14.26    1.78
   9   2   9   15.63    1.39
   9  -2   9    9.95    2.50
  -9   2 -10    4.88    1.52
   9   2  10    7.05    1.16
   9  -2  10    0.69    2.25
  -9   2 -11   11.35    1.75
   9   2  11   11.20    1.35
   9  -2  11    9.92    1.70
  -9   2 -12   35.91    2.34
   9   2  12   33.65    1.95
   9  -2  12   32.78    3.24
   9   2  13    5.51    2.80
  -9   2 -13    8.58    1.58
   9   2  13    6.26    1.53
   9  -2  13    6.45    1.53
   9   2  14    3.03    2.74
  -9   2 -14    4.70    1.40
   9   2  14    2.94    1.04
   9  -2  14    3.68    1.94
   9   2  15    0.75    2.48
  -9   2 -15    2.00    1.21
   9   2  15    0.32    0.89
   9  -2  15    1.15    1.71
   9   2  16    4.32    1.94
  -9   2 -16    5.24    0.94
   9   2  16    1.85    0.83
   9  -2  16    4.11    1.27
   9   2  17   -1.32    2.33
  -9   2 -17   -0.06    1.13
   9  -2  17    1.53    1.53
   9   2  18    0.64    2.80
  -9   2 -18    2.20    1.32
   9  -2  18    1.37    1.67
   9   2  19    0.61    1.72
  -9   2 -19    0.62    1.22
   9  -2  19    0.65    1.41
   9   3 -20    0.42    1.85
   9   3 -20    2.00    1.09
  -9   3  20    1.61    2.49
   9   3 -19    1.43    1.78
   9   3 -19    2.98    1.07
  -9   3  19    3.37    2.39
  -9  -3  19   -0.29    1.21
   9   3 -18    3.87    1.78
  -9   3  18    1.81    2.20
  -9  -3  18    0.76    1.17
  -9   3  17    0.42    1.26
   9   3 -17    1.30    1.02
   9  -3 -17   -0.21    0.66
   9  -3 -17    0.75    0.63
   9  -3 -17    1.42    1.98
  -9  -3  17    0.13    0.90
  -9   3  16    0.50    1.23
   9   3 -16   -0.94    1.68
   9  -3 -16    1.23    0.75
   9  -3 -16    1.15    0.70
   9  -3 -16   -1.19    1.28
  -9  -3  16    0.89    0.86
   9   3 -15    1.14    1.01
   9  -3 -15   -0.14    1.89
   9  -3 -15    0.16    0.67
  -9  -3  15   -0.10    0.72
   9   3 -14    4.00    1.91
   9  -3 -14    2.32    2.06
   9  -3 -14    3.32    0.86
  -9  -3  14    0.79    0.96
   9   3 -13   16.89    1.66
   9  -3 -13   17.94    1.82
   9  -3 -13   14.75    1.22
   9   3 -12   11.11    2.34
   9  -3 -12   10.01    2.45
   9  -3 -12   10.49    0.77
   9   3 -11   16.33    1.70
  -9   3  11   16.74    1.22
   9  -3 -11   16.53    2.41
   9  -3 -11   15.59    1.17
   9   3 -10   16.62    2.55
  -9   3  10   19.58    1.22
   9  -3 -10   19.09    2.23
   9  -3 -10   18.58    1.29
   9   3  -9   13.74    1.52
  -9   3   9   11.47    1.11
   9  -3  -9   14.95    1.33
   9  -3  -9   12.10    0.79
   9   3  -8    2.31    1.90
  -9   3   8    3.34    0.83
   9  -3  -8    3.87    0.96
   9  -3  -8    1.99    0.68
   9   3  -7    3.10    1.80
  -9   3   7    2.19    0.55
   9  -3  -7    2.85    0.86
   9  -3  -7    2.50    0.84
   9   3  -6   -0.95    1.07
  -9   3   6    1.33    0.81
   9  -3  -6    1.45    0.76
   9  -3  -6    2.12    1.24
   9   3  -5    0.84    1.61
  -9   3   5    1.25    0.85
   9  -3  -5    1.29    0.76
   9  -3  -5    0.50    1.27
   9   3  -4   27.51    1.65
  -9   3   4   25.13    1.11
   9  -3  -4   27.15    1.37
   9  -3  -4   23.38    2.09
   9   3  -3    4.23    1.13
  -9   3   3    6.91    1.18
   9   3  -3    5.29    0.76
   9  -3  -3    5.21    1.09
   9   3  -2   59.88    2.91
  -9   3   2   53.50    2.31
   9   3  -2   58.00    2.12
   9  -3  -2   55.02    2.98
   9   3  -1   39.50    1.78
  -9   3   1   40.30    2.07
   9   3  -1   41.42    1.77
   9  -3  -1   40.52    2.77
   9   3   0   30.16    1.59
  -9   3   0   34.64    1.54
   9   3   0   34.81    1.28
   9  -3   0   29.82    1.92
  -9   3  -1   40.35    2.35
   9   3   1   43.48    1.68
   9  -3   1   49.07    3.16
   9   3   2    1.74    0.86
  -9   3  -2    1.81    0.92
   9   3   2    2.90    0.82
   9  -3   2    4.79    1.99
  -9   3  -3    8.85    1.11
   9   3   3    8.47    0.67
   9  -3   3    7.85    1.45
   9   3   4    0.93    0.68
  -9   3  -4    2.46    1.34
   9   3   4    0.86    0.71
   9  -3   4    3.45    1.83
   9   3   5    0.91    0.50
  -9   3  -5    0.48    1.43
   9   3   5    1.74    0.67
   9  -3   5    0.29    1.19
   9   3   6    1.33    0.58
  -9   3  -6    2.22    1.46
   9   3   6    1.43    0.68
   9  -3   6    4.04    2.08
   9   3   7    0.99    0.76
  -9   3  -7    2.56    1.03
   9   3   7    3.38    0.71
   9  -3   7    2.52    1.38
   9   3   8   17.65    1.61
  -9   3  -8   18.74    1.57
   9   3   8   20.49    1.10
   9  -3   8   26.49    3.57
   9   3   9    3.22    2.03
  -9   3  -9    5.31    1.15
   9   3   9    5.67    0.81
   9  -3   9    6.36    1.59
   9   3  10   -0.20    1.87
  -9   3 -10    1.04    0.97
   9   3  10    1.48    0.70
   9  -3  10    0.43    2.26
   9   3  11    7.25    2.61
  -9   3 -11    9.35    1.31
   9   3  11   11.42    1.05
   9  -3  11    9.20    1.82
   9   3  12    7.24    2.69
  -9   3 -12    9.29    1.78
   9   3  12    6.59    1.08
   9  -3  12    4.18    2.60
   9   3  13    7.89    2.56
  -9   3 -13    3.23    1.62
   9   3  13    2.71    0.92
   9  -3  13    4.18    1.43
   9   3  14    1.52    1.28
   9   3  14   -0.05    0.55
  -9   3 -14    0.13    1.22
   9   3  14   -0.42    0.59
   9  -3  14    1.03    1.66
   9   3  15    6.23    1.94
  -9   3 -15    6.86    1.68
   9  -3  15    5.04    1.51
[truncated: 242,750 more chars]
