# Supplementary material for: Crystal structure of ethyl 4-[(4-methyl­benz­yl)­oxy]benzoate
Source: Acta Crystallogr E Crystallogr Commun. 2022 Sep 30;78(Pt 10):1077–80. doi: 10.1107/S2056989022009380 (PMC9535838; doi:10.1107/S2056989022009380)
Supplement: Supplementary file 2 [file e-78-01077-Isup2.hkl]

data_I                                                                          
_shelx_title ' SH173'                                                           
_shelx_refln_list_code          4                                               
_shelx_F_calc_maximum      266.08                                               
_exptl_crystal_F_000       864.00                                               
_reflns_d_resolution_high  0.8400                                               
                                                                                
loop_                                                                           
 _space_group_symop_operation_xyz                                               
 'x, y, z'                                                                      
 '-x, y+1/2, -z'                                                                
                                                                                
_cell_length_a    16.1906                                                       
_cell_length_b     7.5752                                                       
_cell_length_c    17.7591                                                       
_cell_angle_alpha  90.000                                                       
_cell_angle_beta   95.360                                                       
_cell_angle_gamma  90.000                                                       
                                                                                
_shelx_F_squared_multiplier     1.000                                           
                                                                                
loop_                                                                           
 _refln_index_h                                                                 
 _refln_index_k                                                                 
 _refln_index_l                                                                 
 _refln_F_squared_calc                                                          
 _refln_F_squared_meas                                                          
 _refln_F_squared_sigma                                                         
 _refln_observed_status                                                         
   1  -9   0          9.81         16.74         5.83 o                         
   0  -8   0         32.09         71.70        24.46 o                         
   1  -8   0         24.46         29.30         9.10 o                         
   2  -8   0         15.91         21.18         5.66 o                         
   3  -8   0         80.70         81.39        16.23 o                         
   4  -8   0         11.76         10.15         4.95 o                         
   5  -8   0          9.97          9.61         5.11 o                         
   6  -8   0         12.98         12.14         6.16 o                         
   7  -8   0          6.53         -1.05         8.31 o                         
   8  -8   0         19.95         23.80        15.87 o                         
   1  -7   0         32.69         34.73         4.71 o                         
   2  -7   0         27.40         36.51         4.45 o                         
   3  -7   0         39.00         42.77         4.50 o                         
   4  -7   0          9.35         14.80         3.85 o                         
   5  -7   0         29.14         26.62         4.87 o                         
   6  -7   0         44.76         41.07         7.12 o                         
   7  -7   0         96.40        124.70        43.42 o                         
   8  -7   0         41.18         32.74         9.82 o                         
   9  -7   0        118.30        134.67        34.25 o                         
  10  -7   0         56.58         60.39        14.78 o                         
  11  -7   0         33.15          6.77        21.18 o                         
  12  -7   0         36.96         37.64        22.13 o                         
   0  -6   0        189.19        227.35        34.43 o                         
   1  -6   0         12.55         13.76         4.42 o                         
   2  -6   0          9.60          4.47         4.08 o                         
   3  -6   0        106.57        113.88        11.65 o                         
   4  -6   0        349.37        329.93        42.09 o                         
   5  -6   0        377.97        378.04        36.20 o                         
   6  -6   0          6.73          5.76         9.06 o                         
   7  -6   0         93.00         72.07        13.83 o                         
   8  -6   0         24.98         10.26        18.64 o                         
   9  -6   0         30.68         37.20        13.18 o                         
  10  -6   0        206.45        169.99        26.94 o                         
  11  -6   0          9.69          9.90        10.12 o                         
  12  -6   0         90.27         45.28        16.60 o                         
  13  -6   0          5.03          1.16        20.02 o                         
  14  -6   0         43.51         57.58        22.71 o                         
   1  -5   0        247.63        263.06         6.02 o                         
   2  -5   0        212.54        250.48         6.14 o                         
   3  -5   0        135.44        133.43         9.25 o                         
   4  -5   0        110.98        114.49         7.01 o                         
   5  -5   0        273.82        271.73         9.06 o                         
   6  -5   0         66.81         59.37         6.14 o                         
   7  -5   0       1325.11       1455.40        50.16 o                         
   8  -5   0        790.34        789.65        29.34 o                         
   9  -5   0       1204.73       1058.06        55.11 o                         
  10  -5   0        144.39        137.44        15.94 o                         
  11  -5   0         27.77         36.18        19.22 o                         
  12  -5   0          4.45         -3.57        17.04 o                         
  13  -5   0          5.50         -5.17        16.96 o                         
  14  -5   0          1.54          4.51        11.43 o                         
  15  -5   0          8.19         -4.37        11.72 o                         
   0  -4   0        219.18        221.64         6.69 o                         
   1  -4   0        192.39        194.80         5.06 o                         
   2  -4   0         63.44         71.69         8.13 o                         
   3  -4   0       4095.90       4190.93        46.88 o                         
   4  -4   0       2843.00       2980.19        35.12 o                         
   5  -4   0        931.60        928.40        16.62 o                         
   6  -4   0        695.51        674.63        27.59 o                         
   7  -4   0        389.18        345.29        17.40 o                         
   8  -4   0        138.67        121.50        18.35 o                         
   9  -4   0         20.29         20.67         9.90 o                         
  10  -4   0         58.78         72.22        18.05 o                         
  11  -4   0        120.69         91.14        15.94 o                         
  12  -4   0        200.09        197.72        17.84 o                         
  13  -4   0         40.04         53.51        19.22 o                         
  14  -4   0          5.56         16.38        16.02 o                         
  15  -4   0         57.43         46.37        20.46 o                         
  16  -4   0         20.03         15.29        18.71 o                         
  17  -4   0          1.94         -9.46        16.89 o                         
   1  -3   0        688.47        661.40         8.61 o                         
   2  -3   0         96.31         83.89         3.16 o                         
   3  -3   0       2501.11       2428.24        27.21 o                         
   4  -3   0        608.80        605.24        23.55 o                         
   6  -3   0       2084.09       2106.08        52.34 o                         
   7  -3   0       1335.38       1409.25        32.40 o                         
   8  -3   0        578.59        555.53        23.73 o                         
   9  -3   0        227.63        217.09        13.98 o                         
  10  -3   0         40.24         55.76        14.63 o                         
  11  -3   0         75.43         80.22        17.62 o                         
  12  -3   0        755.60        752.31        37.49 o                         
  13  -3   0        153.87        162.92        15.58 o                         
  14  -3   0        211.19        217.09        18.05 o                         
  15  -3   0         65.37         66.83        13.90 o                         
  16  -3   0         97.26         80.95        14.49 o                         
  17  -3   0        175.41        173.26        18.56 o                         
  18  -3   0         35.54         10.63        20.67 o                         
   0  -2   0      59606.00      62030.27      1500.61 o                         
   1  -2   0        526.42        537.99         6.52 o                         
   2  -2   0       1333.06       1335.53        12.52 o                         
   3  -2   0      19457.73      21024.25       288.30 o                         
   4  -2   0        334.25        299.71        16.67 o                         
   5  -2   0        123.20        124.71        14.12 o                         
   6  -2   0       1339.46       1347.59        28.17 o                         
   7  -2   0         88.18         73.24        14.49 o                         
   8  -2   0        642.24        657.23        18.71 o                         
   9  -2   0        100.51        103.23         9.17 o                         
  10  -2   0        262.89        249.34        17.62 o                         
  11  -2   0        311.22        293.82        20.09 o                         
  12  -2   0         88.56         85.32        16.67 o                         
  13  -2   0         53.91         65.81        17.25 o                         
  14  -2   0        109.33        118.37        20.89 o                         
  15  -2   0         68.87         43.53        19.95 o                         
  16  -2   0         64.32         63.84        19.58 o                         
  17  -2   0        224.07        208.93        18.56 o                         
  18  -2   0         35.88         47.03        13.18 o                         
   1  -1   0       1079.85        946.68         9.80 o                         
   2  -1   0       1477.31       1361.27        18.93 o                         
   3  -1   0      70798.71      72791.96      1807.90 o                         
   4  -1   0       1872.01       1728.76        27.23 o                         
   5  -1   0       3248.63       3113.33        56.27 o                         
   6  -1   0       1754.53       1624.88        30.07 o                         
   7  -1   0         72.88         76.44        11.50 o                         
   8  -1   0        161.27        170.92         5.66 o                         
   9  -1   0        331.00        299.25         7.77 o                         
  10  -1   0         33.51         31.87         5.53 o                         
  11  -1   0        254.40        228.29         7.94 o                         
  12  -1   0        364.93        358.83        20.31 o                         
  13  -1   0         30.22         32.54         9.61 o                         
  14  -1   0       1000.95       1035.13        31.67 o                         
  15  -1   0        126.15        150.40        13.90 o                         
  16  -1   0         19.42         23.73        16.23 o                         
  17  -1   0        167.82        208.93        24.02 o                         
  18  -1   0          6.21          8.74        13.98 o                         
  19  -1   0          4.81         14.85        10.99 o                         
   2   0   0         82.11         61.73         1.39 o                         
   3   0   0         20.89         20.31         1.29 o                         
   4   0   0         61.91         56.19         4.08 o                         
   5   0   0        164.91        168.49         3.84 o                         
   6   0   0        106.63         84.78         4.59 o                         
   7   0   0         27.80         26.73         2.98 o                         
   8   0   0          4.24          6.25         3.64 o                         
   9   0   0        100.31         91.97         5.09 o                         
  10   0   0         50.54         42.46         4.16 o                         
  11   0   0         19.86         20.59         4.06 o                         
  12   0   0        126.67        120.20         7.27 o                         
  13   0   0          0.12         -1.08         4.91 o                         
  14   0   0        355.34        380.16        12.52 o                         
  15   0   0         37.79         40.46        11.50 o                         
  16   0   0         35.91         54.60         8.77 o                         
  17   0   0        716.50        717.99        37.96 o                         
  18   0   0         87.91         95.03        10.44 o                         
  19   0   0          4.85         12.67        16.89 o                         
   1   1   0       1079.67        940.73         7.00 o                         
   2   1   0       1477.58       1350.39        14.99 o                         
   3   1   0      70798.19      71238.64      1767.71 o                         
   4   1   0       1871.96       1711.16        19.46 o                         
   5   1   0       3248.45       3065.78        35.58 o                         
   6   1   0       1754.28       1606.60        19.94 o                         
   7   1   0         72.92         73.09         4.03 o                         
   8   1   0        161.28        167.06         6.57 o                         
   9   1   0        330.91        287.76        12.05 o                         
  10   1   0         33.52         28.89         5.39 o                         
  11   1   0        254.49        230.99        15.14 o                         
  12   1   0        364.96        355.75         9.75 o                         
  13   1   0         30.20         34.95         5.84 o                         
  14   1   0       1001.12       1047.99        55.18 o                         
  15   1   0        126.15        134.75        11.98 o                         
  16   1   0         19.43         21.78         7.15 o                         
  17   1   0        167.76        180.81        11.79 o                         
  18   1   0          6.21         -1.93         8.86 o                         
  19   1   0          4.80          7.58        12.45 o                         
   0   2   0      59606.12      60969.36      1480.81 o                         
   1   2   0        526.41        536.70         7.55 o                         
   2   2   0       1332.87       1333.44        12.61 o                         
   3   2   0      19457.92      21100.84       237.76 o                         
   4   2   0        334.25        285.50         3.90 o                         
   5   2   0        123.14        122.08         4.28 o                         
   6   2   0       1339.61       1309.10        13.68 o                         
   7   2   0         88.16         77.90         3.61 o                         
   8   2   0        642.26        636.23        11.43 o                         
   9   2   0        100.55        100.47         6.02 o                         
  10   2   0        262.97        242.24         7.46 o                         
  11   2   0        311.24        280.32         8.30 o                         
  12   2   0         88.63         85.51         9.17 o                         
  13   2   0         53.90         57.38         7.61 o                         
  14   2   0        109.30        113.93         7.90 o                         
  15   2   0         68.89         68.85         7.81 o                         
  16   2   0         64.31         66.47         8.28 o                         
  17   2   0        224.13        228.95        12.46 o                         
  18   2   0         35.87         44.14        11.95 o                         
   1   3   0        688.44        653.36        16.26 o                         
   2   3   0         96.28         89.35         8.92 o                         
   3   3   0       2501.50       2411.67        33.37 o                         
   4   3   0        608.90        606.61        12.16 o                         
   5   3   0        324.13        328.65        10.58 o                         
   6   3   0       2084.13       2089.67        23.20 o                         
   7   3   0       1335.31       1343.50        15.77 o                         
   8   3   0        578.69        545.74         7.90 o                         
   9   3   0        227.67        244.58         9.77 o                         
  10   3   0         40.24         42.09         4.17 o                         
  11   3   0         75.46         75.25         6.44 o                         
  12   3   0        755.74        806.48        37.35 o                         
  13   3   0        153.88        174.09        12.45 o                         
  14   3   0        211.23        228.81        11.25 o                         
  15   3   0         65.42         70.77         7.93 o                         
  16   3   0         97.27        102.46         9.29 o                         
  17   3   0        175.39        191.67        12.05 o                         
  18   3   0         35.54         40.13        11.32 o                         
   0   4   0        219.14        213.30        18.49 o                         
   1   4   0        192.41        181.88         9.98 o                         
   2   4   0         63.54         68.78        10.05 o                         
   3   4   0       4095.81       4145.08        59.90 o                         
   4   4   0       2843.00       2964.08        41.95 o                         
   5   4   0        931.56        935.25        17.84 o                         
   6   4   0        695.74        639.52         9.45 o                         
   7   4   0        389.17        368.24         7.52 o                         
   8   4   0        138.68        134.47         6.45 o                         
   9   4   0         20.28         21.49         3.02 o                         
  10   4   0         58.79         51.54         6.85 o                         
  11   4   0        120.74        102.62         7.84 o                         
  12   4   0        200.15        222.61         7.76 o                         
  13   4   0         40.02         46.00         6.23 o                         
  14   4   0          5.57          6.58         3.74 o                         
  15   4   0         57.44         50.08         6.94 o                         
  16   4   0         20.04         20.00         6.44 o                         
  17   4   0          1.94         -0.66         6.00 o                         
   1   5   0        247.56        223.42        13.10 o                         
   2   5   0        212.59        253.23        13.25 o                         
   3   5   0        135.38        107.83        10.81 o                         
   4   5   0        110.96        112.93        10.91 o                         
   5   5   0        273.95        241.06        13.38 o                         
   6   5   0         66.82         53.68         7.87 o                         
   7   5   0       1325.21       1382.60        42.66 o                         
   8   5   0        790.24        815.39        25.73 o                         
   9   5   0       1204.91       1251.40        24.65 o                         
  10   5   0        144.39        150.66         8.47 o                         
  11   5   0         27.77         27.64         7.18 o                         
  12   5   0          4.44          3.04         5.24 o                         
  13   5   0          5.50          5.10         5.23 o                         
  14   5   0          1.54          5.26         6.68 o                         
  15   5   0          8.20         11.62         5.50 o                         
   0   6   0        189.17        222.84        21.55 o                         
   1   6   0         12.55         18.35        12.12 o                         
   2   6   0          9.63         16.57        13.29 o                         
   3   6   0        106.55        118.96        12.71 o                         
   4   6   0        349.29        342.81        14.18 o                         
   5   6   0        377.97        340.82        14.64 o                         
   6   6   0          6.73          8.07         7.75 o                         
   7   6   0         93.00        103.41         9.91 o                         
   8   6   0         24.98         19.43         6.40 o                         
   9   6   0         30.67         35.88        10.53 o                         
  10   6   0        206.43        200.71        11.99 o                         
  11   6   0          9.68         -0.47         4.35 o                         
  12   6   0         90.27         98.00         9.27 o                         
  13   6   0          5.03         16.75         5.69 o                         
  14   6   0         43.52         54.81         7.57 o                         
   1   7   0         32.69         34.65         8.90 o                         
   2   7   0         27.41         28.98         8.90 o                         
   3   7   0         39.01         29.18        11.35 o                         
   4   7   0          9.35          6.45         7.64 o                         
   5   7   0         29.14         30.16        10.78 o                         
   6   7   0         44.77         29.68         8.75 o                         
   7   7   0         96.36         95.17         8.75 o                         
   8   7   0         41.19         41.11        10.99 o                         
   9   7   0        118.30        101.55        10.65 o                         
  10   7   0         56.59         29.41         9.28 o                         
  11   7   0         33.15         39.40         9.22 o                         
  12   7   0         36.96         38.58         9.01 o                         
   0   8   0         32.07         42.22        11.58 o                         
   1   8   0         24.46         16.54         8.79 o                         
   2   8   0         15.92         33.04        12.45 o                         
   3   8   0         80.72         70.48        10.35 o                         
   4   8   0         11.75          4.89         7.86 o                         
   5   8   0          9.97         12.10        10.55 o                         
   6   8   0         12.98         15.82         8.28 o                         
   7   8   0          6.53         -6.79         7.21 o                         
   8   8   0         19.96         26.78         8.77 o                         
   1   9   0          9.82         18.78         8.52 o                         
   0  -9   1         71.68         96.43        10.54 o                         
  -8  -8   1         29.12         22.80        24.24 o                         
  -7  -8   1         16.89         17.86        11.46 o                         
  -6  -8   1        110.26        116.30        21.54 o                         
  -5  -8   1         62.40         70.20         9.03 o                         
  -4  -8   1        124.79        134.14        23.12 o                         
  -3  -8   1          3.07          4.55         5.37 o                         
  -2  -8   1          2.77          5.65         4.49 o                         
  -1  -8   1          0.78          4.59         5.75 o                         
   0  -8   1         19.06         18.05         5.61 o                         
   1  -8   1          9.47          9.60         7.43 o                         
   2  -8   1         41.26         41.46         5.83 o                         
   3  -8   1         92.49         97.66        12.34 o                         
   4  -8   1        101.27        102.76        18.54 o                         
   5  -8   1         61.37         66.60         9.30 o                         
   6  -8   1         33.86         35.40         6.45 o                         
   7  -8   1          9.49         17.99        12.40 o                         
   8  -8   1          6.10         16.38         9.66 o                         
 -12  -7   1         33.69         30.71        27.01 o                         
 -11  -7   1          6.08          1.59        12.38 o                         
 -10  -7   1         42.80         55.46        22.02 o                         
  -9  -7   1        149.84        158.77        50.05 o                         
  -8  -7   1         69.62         68.52        20.27 o                         
  -7  -7   1        117.37        152.27        43.39 o                         
  -6  -7   1         48.65         48.84         9.33 o                         
  -5  -7   1         33.84         36.87         7.86 o                         
  -4  -7   1          1.25          5.79         4.68 o                         
  -3  -7   1         43.22         45.14         4.64 o                         
  -2  -7   1         29.05         34.51         5.15 o                         
  -1  -7   1        158.07        171.89        19.68 o                         
   0  -7   1        145.48        183.86         7.06 o                         
   1  -7   1         91.09        108.22         7.11 o                         
   2  -7   1        101.03        116.07        15.25 o                         
   3  -7   1         17.25         19.18         4.55 o                         
   4  -7   1          5.58         10.71         4.67 o                         
   5  -7   1         37.01         47.32        11.81 o                         
   6  -7   1         40.80         41.45         6.09 o                         
   7  -7   1         34.13         19.87        18.78 o                         
   8  -7   1        146.61         99.88        15.80 o                         
   9  -7   1        238.61        182.73        28.61 o                         
  10  -7   1         70.44         38.87        15.58 o                         
  11  -7   1          9.89         19.58        19.00 o                         
 -14  -6   1          2.04         12.23        18.49 o                         
 -13  -6   1         15.48         11.21        20.02 o                         
 -12  -6   1         60.78         38.95        21.69 o                         
 -11  -6   1         28.28         19.51        12.08 o                         
 -10  -6   1         79.03         56.57        22.20 o                         
  -9  -6   1          6.67         10.92        10.48 o                         
  -8  -6   1          5.49         15.66         7.48 o                         
  -7  -6   1         25.80         14.19         6.59 o                         
  -6  -6   1        602.99        603.35        52.95 o                         
  -5  -6   1        201.39        217.83        19.14 o                         
  -4  -6   1        209.92        175.02        11.92 o                         
  -3  -6   1        113.90        110.79        12.05 o                         
  -2  -6   1        125.20        118.44         9.40 o                         
  -1  -6   1        163.54        170.46        19.16 o                         
   0  -6   1         10.61         70.40        16.09 o                         
   1  -6   1        105.90        116.91        11.98 o                         
   2  -6   1         19.26         28.13         4.71 o                         
   3  -6   1        214.53        159.21        10.88 o                         
   4  -6   1        195.77        164.33        13.21 o                         
   5  -6   1        296.02        337.33        41.50 o                         
   6  -6   1       1155.60       1108.43        80.01 o                         
   7  -6   1        240.86        190.22        18.71 o                         
   8  -6   1         12.98        -18.71        18.71 o                         
   9  -6   1         86.00         59.04        15.58 o                         
  10  -6   1          3.15          0.44        18.56 o                         
  11  -6   1          5.82        -16.67        16.67 o                         
  12  -6   1         20.16         12.45        13.69 o                         
  13  -6   1         19.78         -6.62        12.81 o                         
  14  -6   1          3.56          9.10        20.38 o                         
 -16  -5   1         28.84         19.00        20.09 o                         
 -15  -5   1         24.96         12.08        19.87 o                         
 -14  -5   1          0.64        -10.56        10.56 o                         
 -13  -5   1         22.09          2.84        11.07 o                         
 -12  -5   1         17.15         17.62        17.91 o                         
 -11  -5   1         12.42          6.33        16.89 o                         
 -10  -5   1         81.77         56.20        13.54 o                         
  -9  -5   1        265.13        195.90        30.28 o                         
  -8  -5   1        482.13        523.06        30.94 o                         
  -7  -5   1        377.71        392.90        27.37 o                         
  -6  -5   1        195.66        185.57        16.31 o                         
  -5  -5   1         54.17         64.53         5.51 o                         
  -4  -5   1         22.37         31.24         4.60 o                         
  -3  -5   1        139.79        126.10         8.16 o                         
  -2  -5   1         11.23         11.84         3.02 o                         
  -1  -5   1        116.20        114.14         4.43 o                         
   0  -5   1        241.41        252.23         5.87 o                         
   1  -5   1        133.32        139.77         6.13 o                         
   2  -5   1        125.49        133.34         8.06 o                         
   3  -5   1        102.42        101.45         7.66 o                         
   4  -5   1        245.50        232.90        11.64 o                         
   5  -5   1         31.03         34.71         6.10 o                         
   6  -5   1        290.26        292.00        24.53 o                         
   7  -5   1         96.20         99.95        21.26 o                         
   8  -5   1         11.50         12.08        10.77 o                         
   9  -5   1       1019.02        992.40        50.52 o                         
  10  -5   1        129.71        100.03        24.39 o                         
  11  -5   1        156.82        154.63        18.35 o                         
  12  -5   1        186.71        177.34        26.64 o                         
  13  -5   1         10.24         22.06        16.74 o                         
  14  -5   1         30.17         31.01        22.35 o                         
  15  -5   1          0.73         12.81        11.79 o                         
 -17  -4   1         12.52         -6.12        17.91 o                         
 -16  -4   1          6.79         21.11        17.25 o                         
 -15  -4   1         23.40         10.05        17.47 o                         
 -14  -4   1         63.44         52.63        19.87 o                         
 -13  -4   1         64.56         77.53        20.38 o                         
 -12  -4   1         13.50          4.59        15.51 o                         
 -11  -4   1        519.30        558.73        26.57 o                         
 -10  -4   1        266.01        252.54        16.89 o                         
  -9  -4   1        133.69        141.59        18.78 o                         
  -8  -4   1        238.29        241.48        14.63 o                         
  -7  -4   1        249.34        209.95        20.38 o                         
  -6  -4   1        286.54        277.37        18.93 o                         
  -5  -4   1        138.00        141.81        10.92 o                         
  -4  -4   1         20.73         16.59         4.44 o                         
  -3  -4   1       3292.54       3469.12        33.30 o                         
  -2  -4   1        167.87        166.41         5.36 o                         
  -1  -4   1        968.09        988.80        11.16 o                         
   0  -4   1        160.52        155.86         6.99 o                         
   1  -4   1        837.65        850.07        13.19 o                         
   2  -4   1        125.14        136.34        10.16 o                         
   3  -4   1       1246.27       1258.33        18.33 o                         
   4  -4   1       1330.14       1338.55        17.83 o                         
   5  -4   1        233.38        258.50        14.05 o                         
   6  -4   1       1906.41       2068.74        45.79 o                         
   7  -4   1         81.75         81.61        12.23 o                         
   8  -4   1         78.94         90.20        17.11 o                         
   9  -4   1        731.50        770.07        27.74 o                         
  10  -4   1         73.48         68.36        20.02 o                         
  11  -4   1         78.57         15.87        20.89 o                         
  12  -4   1         39.63         39.75        12.81 o                         
  13  -4   1         37.24         24.68        12.67 o                         
  14  -4   1         86.41         67.41        14.41 o                         
  15  -4   1         97.85         88.67        15.43 o                         
  16  -4   1          0.79        -16.16        16.16 o                         
  17  -4   1          5.57         13.83        19.29 o                         
 -18  -3   1          9.30         11.94        11.87 o                         
 -17  -3   1        153.89        158.92        17.69 o                         
 -16  -3   1          8.82          5.46        10.12 o                         
 -15  -3   1         15.35         18.20        10.12 o                         
 -14  -3   1        116.79         91.73        13.98 o                         
 -13  -3   1        199.35        196.63        16.23 o                         
 -12  -3   1        538.13        558.37        23.44 o                         
 -11  -3   1        124.12         99.52        11.72 o                         
 -10  -3   1        119.35        116.19        16.16 o                         
  -9  -3   1        298.80        294.98        20.17 o                         
  -8  -3   1         66.26         61.44         8.44 o                         
  -7  -3   1        408.06        392.17        20.82 o                         
  -6  -3   1       5956.45       5945.80       114.22 o                         
  -4  -3   1       2127.26       2069.58        21.97 o                         
  -3  -3   1        585.66        586.35        14.37 o                         
  -2  -3   1       1990.84       1935.31        21.40 o                         
  -1  -3   1        566.47        557.85         6.60 o                         
   0  -3   1        578.53        564.65         7.95 o                         
   1  -3   1        391.78        355.77         7.27 o                         
   2  -3   1        617.25        650.28        10.71 o                         
   3  -3   1       3095.14       3024.04        32.46 o                         
   4  -3   1       2099.05       2049.89        30.74 o                         
   5  -3   1        919.39        787.62        31.89 o                         
   6  -3   1       1558.25       1610.83        35.96 o                         
   7  -3   1         20.16         23.44        12.67 o                         
   8  -3   1        173.54        177.27        16.82 o                         
   9  -3   1        316.20        357.23        23.00 o                         
  10  -3   1          9.49         22.64         8.30 o                         
  11  -3   1        474.52        529.25        29.27 o                         
  12  -3   1        878.42       1011.98        42.15 o                         
  13  -3   1          1.91         -1.53        14.78 o                         
  14  -3   1        239.14        226.77        26.86 o                         
  15  -3   1         54.02         36.25        19.87 o                         
  16  -3   1         71.87         63.04        22.13 o                         
  17  -3   1         39.29         47.76        20.09 o                         
 -18  -2   1         91.13         84.96        22.42 o                         
 -17  -2   1         69.83         78.33        20.31 o                         
 -16  -2   1        113.81        106.65        21.18 o                         
 -15  -2   1        231.63        220.73        24.24 o                         
 -14  -2   1        124.62        114.44        13.54 o                         
 -13  -2   1         35.98         26.94        10.48 o                         
 -12  -2   1        163.94        169.04        12.45 o                         
 -11  -2   1        105.91        102.65        10.34 o                         
 -10  -2   1        644.40        633.79        23.66 o                         
  -9  -2   1        778.19        764.17        24.90 o                         
  -8  -2   1        167.55        194.45        16.02 o                         
  -7  -2   1        719.60        664.66        18.49 o                         
  -6  -2   1        175.80        155.86        14.27 o                         
  -5  -2   1         91.34        106.80         7.94 o                         
  -4  -2   1       1373.72       1436.62        27.01 o                         
  -3  -2   1      15949.07      17224.36       186.17 o                         
  -2  -2   1        460.12        462.62         6.52 o                         
  -1  -2   1       4951.22       4862.43       107.20 o                         
   0  -2   1      23820.40      24965.49       289.49 o                         
   1  -2   1      14476.96      14892.89       281.10 o                         
   2  -2   1      13021.93      13417.94       140.71 o                         
   3  -2   1      12710.76      13392.38       296.62 o                         
   4  -2   1        205.15        210.97        17.04 o                         
   5  -2   1        368.38        390.20        18.71 o                         
   6  -2   1        322.22        327.81        18.78 o                         
   7  -2   1         58.49         65.01         8.81 o                         
   8  -2   1         21.41         20.67        12.30 o                         
   9  -2   1        885.29        891.35        28.10 o                         
  10  -2   1         67.22         64.43         9.32 o                         
  11  -2   1        262.38        259.67        13.90 o                         
  12  -2   1         75.43         63.99        11.58 o                         
  13  -2   1         83.56        127.84        13.40 o                         
  14  -2   1         34.64         39.02        11.28 o                         
  15  -2   1         56.82         64.06        13.18 o                         
  16  -2   1         27.58         29.99        11.94 o                         
  17  -2   1        149.07        128.49        17.18 o                         
  18  -2   1         57.54         79.06        21.11 o                         
 -19  -1   1         87.27         73.89        22.20 o                         
 -18  -1   1         31.65         48.85        17.84 o                         
 -17  -1   1        229.66        235.58        17.91 o                         
 -16  -1   1         92.63         83.43        13.54 o                         
 -15  -1   1         88.28        114.44        18.78 o                         
 -14  -1   1         45.42         41.71        16.31 o                         
 -13  -1   1        854.43        920.33        33.63 o                         
 -12  -1   1        295.44        293.82        19.36 o                         
 -11  -1   1        292.14        297.82        12.08 o                         
 -10  -1   1        185.05        185.64         9.83 o                         
  -9  -1   1        520.01        499.40        14.41 o                         
  -8  -1   1        322.88        302.92        11.94 o                         
  -7  -1   1        200.04        185.86         8.74 o                         
  -6  -1   1        408.16        453.83        12.16 o                         
  -5  -1   1        153.92        155.35        10.41 o                         
  -4  -1   1       2489.41       2202.03        33.92 o                         
  -3  -1   1      24832.32      25194.72       492.20 o                         
  -2  -1   1       4764.44       4747.75        69.96 o                         
  -1  -1   1        885.56        772.27        12.45 o                         
   0  -1   1       3094.08       2874.80        69.41 o                         
   1  -1   1        640.38        567.29         9.29 o                         
   2  -1   1       1470.69       1403.79        20.09 o                         
   3  -1   1       7239.86       7117.87       114.22 o                         
   4  -1   1        198.35        184.11         6.33 o                         
   5  -1   1       1041.62        955.89        14.45 o                         
   6  -1   1        525.54        517.13         8.89 o                         
   7  -1   1         45.45         43.10         4.77 o                         
   8  -1   1        188.43        209.59         6.77 o                         
   9  -1   1        101.50         95.37         5.45 o                         
  10  -1   1         83.04         86.65         5.66 o                         
  11  -1   1         86.07         83.52         5.28 o                         
  12  -1   1         46.64         50.45         5.08 o                         
  13  -1   1        118.30        119.15         6.97 o                         
  14  -1   1       1083.66       1126.71        40.19 o                         
  15  -1   1        552.91        565.94        31.96 o                         
  16  -1   1        319.37        332.18        26.86 o                         
  17  -1   1          0.20         -5.02         8.44 o                         
  18  -1   1          2.39         16.23        10.56 o                         
 -19   0   1          0.04         13.76        16.53 o                         
 -18   0   1          1.82         -1.37         5.89 o                         
 -17   0   1         80.22         69.83         8.06 o                         
 -16   0   1        535.09        633.73        20.93 o                         
 -15   0   1        233.21        239.49        13.64 o                         
 -14   0   1        179.69        178.56         8.22 o                         
 -13   0   1        130.10        122.99         7.35 o                         
 -12   0   1        513.05        493.81        13.61 o                         
 -11   0   1         16.96         24.82         4.57 o                         
 -10   0   1        198.36        195.50         6.60 o                         
  -9   0   1        904.80        804.08        13.16 o                         
  -8   0   1        401.67        384.62         7.04 o                         
  -7   0   1        505.64        448.16         7.89 o                         
  -6   0   1       1200.69       1131.97        14.96 o                         
  -5   0   1          7.02          6.14         2.04 o                         
  -4   0   1        214.46        182.56         3.88 o                         
  -3   0   1       5795.58       5541.35        59.27 o                         
  -2   0   1        491.15        406.86         3.89 o                         
   2   0   1         71.15         64.96         1.75 o                         
   3   0   1        297.79        239.17         3.53 o                         
   4   0   1       1684.70       1492.97        15.60 o                         
   5   0   1        204.11        177.36         4.28 o                         
   6   0   1        213.51        194.48         8.77 o                         
   7   0   1        199.18        175.37         6.30 o                         
   8   0   1        323.71        324.24         8.59 o                         
   9   0   1         69.25         66.01         4.38 o                         
  10   0   1         52.44         52.00         4.80 o                         
  11   0   1        645.93        608.34        12.40 o                         
  12   0   1         41.59         41.96         5.23 o                         
  13   0   1        236.84        216.24        11.14 o                         
  14   0   1          4.27          6.21         6.02 o                         
  15   0   1          0.02          4.92         4.99 o                         
  16   0   1         71.83         62.16        10.34 o                         
  17   0   1        194.50        198.09        14.49 o                         
  18   0   1        147.46        171.75        12.55 o                         
  19   0   1         49.09         48.49         8.29 o                         
 -19   1   1         87.27         87.62        13.86 o                         
 -18   1   1         31.67         31.14         7.39 o                         
 -17   1   1        229.64        257.93        15.83 o                         
 -16   1   1         92.64         90.21        11.41 o                         
 -15   1   1         88.30         90.62         7.79 o                         
 -14   1   1         45.40         49.59         8.76 o                         
 -13   1   1        854.39        917.86        18.14 o                         
 -12   1   1        295.42        278.63         9.65 o                         
 -11   1   1        292.22        289.31        13.36 o                         
 -10   1   1        185.06        190.26         6.18 o                         
  -9   1   1        519.97        486.32         9.20 o                         
  -8   1   1        322.93        288.02         7.30 o                         
  -7   1   1        199.96        176.20         5.06 o                         
  -6   1   1        408.11        438.95         6.68 o                         
  -5   1   1        153.88        143.11         7.24 o                         
  -4   1   1       2489.36       2215.47        24.38 o                         
  -3   1   1      24832.62      24978.36       487.97 o                         
  -2   1   1       4764.60       4666.86        48.43 o                         
  -1   1   1        885.37        776.63         7.73 o                         
   0   1   1       3094.04       2999.13        56.03 o                         
   1   1   1        640.30        562.09         4.49 o                         
   2   1   1       1471.08       1385.44        13.74 o                         
   3   1   1       7240.41       6990.60        78.70 o                         
   4   1   1        198.35        177.85         8.37 o                         
   5   1   1       1041.22        947.85        11.61 o                         
   6   1   1        525.88        508.60         9.17 o                         
   7   1   1         45.48         43.80         4.54 o                         
   8   1   1        188.48        204.06         5.20 o                         
   9   1   1        101.55         86.79         5.94 o                         
  10   1   1         83.08         86.38         5.05 o                         
  11   1   1         86.04         82.47         5.40 o                         
  12   1   1         46.59         50.20         7.05 o                         
  13   1   1        118.30        109.93         9.06 o                         
  14   1   1       1083.69       1098.23        22.70 o                         
  15   1   1        552.86        593.79        26.79 o                         
  16   1   1        319.36        317.07        11.89 o                         
  17   1   1          0.20          3.67         5.69 o                         
  18   1   1          2.39          4.27         9.98 o                         
 -18   2   1         91.13         98.75         9.08 o                         
 -17   2   1         69.82         60.50        11.34 o                         
 -16   2   1        113.82        124.26         8.30 o                         
 -15   2   1        231.64        215.33        12.84 o                         
 -14   2   1        124.68        130.14         8.15 o                         
 -13   2   1         35.98         36.90         5.75 o                         
 -12   2   1        163.94        161.24        15.00 o                         
 -11   2   1        105.88        111.93         6.00 o                         
 -10   2   1        644.20        612.79        11.89 o                         
  -9   2   1        778.21        748.06        13.95 o                         
  -8   2   1        167.52        170.68         6.04 o                         
  -7   2   1        719.77        674.72        12.42 o                         
  -6   2   1        175.77        159.88         5.39 o                         
  -5   2   1         91.35         97.69         4.05 o                         
  -4   2   1       1373.21       1394.13        13.61 o                         
  -3   2   1      15949.42      17054.82       233.08 o                         
  -2   2   1        460.27        460.45         8.66 o                         
  -1   2   1       4951.00       4921.76        90.71 o                         
   0   2   1      23821.31      24960.75       353.96 o                         
   1   2   1      14476.83      14820.27       157.37 o                         
   2   2   1      13020.43      13376.24       139.08 o                         
   3   2   1      12712.65      13488.07       141.45 o                         
   4   2   1        205.18        216.80         3.79 o                         
   5   2   1        368.32        384.26         6.36 o                         
   6   2   1        322.09        312.03         9.97 o                         
   7   2   1         58.48         58.55         4.82 o                         
   8   2   1         21.37         20.13         3.99 o                         
   9   2   1        885.06        864.00        14.30 o                         
  10   2   1         67.21         71.71         6.52 o                         
  11   2   1        262.37        259.04        13.03 o                         
  12   2   1         75.39         84.81         9.97 o                         
  13   2   1         83.55         89.90         9.61 o                         
  14   2   1         34.67         41.72         6.80 o                         
  15   2   1         56.81         60.67         7.60 o                         
  16   2   1         27.57         31.18         7.62 o                         
  17   2   1        149.10        167.21        11.21 o                         
  18   2   1         57.51         57.77        12.18 o                         
 -18   3   1          9.31         19.19         6.68 o                         
 -17   3   1        153.88        167.48        13.74 o                         
 -16   3   1          8.81          6.36         3.64 o                         
 -15   3   1         15.35          3.47         4.13 o                         
 -14   3   1        116.80        112.18         7.00 o                         
 -13   3   1        199.28        186.61        11.05 o                         
 -12   3   1        538.08        560.61        12.84 o                         
 -11   3   1        124.16        122.31         9.68 o                         
 -10   3   1        119.36        103.35         5.19 o                         
  -9   3   1        298.79        294.38         7.81 o                         
  -8   3   1         66.28         61.32         4.59 o                         
  -7   3   1        408.04        406.63         9.02 o                         
  -6   3   1       5956.02       5914.50        61.38 o                         
  -5   3   1          7.72         -2.11         5.61 o                         
  -4   3   1       2127.60       2028.20        29.95 o                         
  -3   3   1        585.70        579.55        15.38 o                         
  -2   3   1       1990.83       1960.47        26.40 o                         
  -1   3   1        566.71        564.12        12.57 o                         
   0   3   1        578.46        561.11        12.31 o                         
   1   3   1        391.87        356.05         7.38 o                         
   2   3   1        617.19        640.38         7.94 o                         
   3   3   1       3095.15       3017.69        30.11 o                         
   4   3   1       2099.14       2036.81        21.96 o                         
   5   3   1        919.35        816.44        10.52 o                         
   6   3   1       1558.49       1571.98        18.49 o                         
   7   3   1         20.17         17.64         3.12 o                         
   8   3   1        173.52        168.83         4.67 o                         
   9   3   1        316.16        309.20        11.39 o                         
  10   3   1          9.50          8.53         3.61 o                         
  11   3   1        474.61        497.84        11.29 o                         
  12   3   1        878.31        922.48        36.98 o                         
  13   3   1          1.90          2.51         3.95 o                         
  14   3   1        239.19        267.53        11.04 o                         
  15   3   1         54.01         58.42         7.59 o                         
  16   3   1         71.90         84.25        12.38 o                         
  17   3   1         39.27         39.70         8.32 o                         
 -17   4   1         12.52         12.33         7.85 o                         
 -16   4   1          6.78          5.46         7.23 o                         
 -15   4   1         23.40         15.97         7.36 o                         
 -14   4   1         63.46         69.60         6.98 o                         
 -13   4   1         64.54         67.69         7.23 o                         
 -12   4   1         13.50          7.80         2.95 o                         
 -11   4   1        519.28        560.90        16.81 o                         
 -10   4   1        265.98        282.50         9.29 o                         
  -9   4   1        133.68        108.23         8.33 o                         
  -8   4   1        238.32        261.76        12.67 o                         
  -7   4   1        249.28        259.25        12.13 o                         
  -6   4   1        286.61        265.70        10.00 o                         
  -5   4   1        138.06        126.76         7.80 o                         
  -4   4   1         20.72         23.40         5.79 o                         
  -3   4   1       3292.34       3440.60        50.33 o                         
  -2   4   1        167.84        152.40        11.81 o                         
  -1   4   1        968.04        980.97        19.87 o                         
   0   4   1        160.53        151.23        12.12 o                         
   1   4   1        837.62        847.78        18.64 o                         
   2   4   1        125.11        124.50        11.17 o                         
   3   4   1       1246.21       1235.03        22.47 o                         
   4   4   1       1330.15       1345.79        17.28 o                         
   5   4   1        233.41        265.63         6.81 o                         
   6   4   1       1906.44       1974.18        23.58 o                         
   7   4   1         81.78         77.98         4.85 o                         
   8   4   1         78.93         66.52         4.82 o                         
   9   4   1        731.36        758.63        23.92 o                         
  10   4   1         73.51         78.09         5.23 o                         
  11   4   1         78.57         51.76         5.97 o                         
  12   4   1         39.59         35.25         5.96 o                         
  13   4   1         37.26         33.90         4.41 o                         
  14   4   1         86.45         82.14         8.54 o                         
  15   4   1         97.87         93.55         9.35 o                         
  16   4   1          0.79         -1.36         3.73 o                         
  17   4   1          5.57         10.10         7.86 o                         
 -16   5   1         28.83         27.02         7.54 o                         
 -15   5   1         24.97         27.18         5.53 o                         
 -14   5   1          0.64          5.72         6.31 o                         
 -13   5   1         22.07         20.90         6.01 o                         
 -12   5   1         17.16         12.25         5.08 o                         
 -11   5   1         12.44          9.85         5.82 o                         
 -10   5   1         81.77         84.14         8.86 o                         
  -9   5   1        265.10        217.13        15.00 o                         
  -8   5   1        482.00        457.86        48.34 o                         
  -7   5   1        377.81        355.61        16.09 o                         
  -6   5   1        195.67        180.43        21.26 o                         
  -5   5   1         54.17         49.68         7.33 o                         
  -4   5   1         22.35         23.39         8.34 o                         
  -3   5   1        139.81         99.22        10.70 o                         
  -2   5   1         11.23         13.72        10.16 o                         
  -1   5   1        116.18        111.47        10.27 o                         
   0   5   1        241.45        251.76        13.47 o                         
   1   5   1        133.23        124.73         7.13 o                         
   2   5   1        125.49        136.40         8.71 o                         
   3   5   1        102.41        103.84         8.39 o                         
   4   5   1        245.46        201.05        12.93 o                         
   5   5   1         31.02         30.54         8.91 o                         
   6   5   1        290.23        294.54        12.30 o                         
   7   5   1         96.22         79.29        11.07 o                         
   8   5   1         11.52          9.88         3.80 o                         
   9   5   1       1019.08       1037.44        44.15 o                         
  10   5   1        129.74        138.09         8.96 o                         
  11   5   1        156.85        173.73         7.17 o                         
  12   5   1        186.69        189.44        11.41 o                         
  13   5   1         10.24          3.19         3.42 o                         
  14   5   1         30.18         41.53         5.59 o                         
  15   5   1          0.73         10.17         6.24 o                         
 -14   6   1          2.04          9.44         5.72 o                         
 -13   6   1         15.47         22.68         5.94 o                         
 -12   6   1         60.78         55.51         7.34 o                         
 -11   6   1         28.27         17.13         7.66 o                         
 -10   6   1         79.09         80.80        11.72 o                         
  -9   6   1          6.67          2.38         6.82 o                         
  -8   6   1          5.48          2.84         6.88 o                         
  -7   6   1         25.78         20.47         9.62 o                         
  -6   6   1        602.95        593.56        61.48 o                         
  -5   6   1        201.37        212.34        19.55 o                         
  -4   6   1        209.97        206.00        23.84 o                         
  -3   6   1        113.96        104.83        19.11 o                         
  -2   6   1        125.18        106.86        24.13 o                         
  -1   6   1        163.57        169.82        13.91 o                         
   0   6   1         10.61         71.71        16.82 o                         
   1   6   1        105.86        104.56        13.02 o                         
   2   6   1         19.25         20.38        15.65 o                         
   3   6   1        214.57        181.27        27.70 o                         
   4   6   1        195.76        189.97         9.90 o                         
   5   6   1        296.04        303.86        18.93 o                         
   6   6   1       1155.64       1154.51       109.96 o                         
   7   6   1        240.90        228.39        15.31 o                         
   8   6   1         12.97        -12.16        14.20 o                         
   9   6   1         85.95         91.69        12.12 o                         
  10   6   1          3.16         12.98         6.15 o                         
  11   6   1          5.83          4.67         6.08 o                         
  12   6   1         20.15         15.06         5.82 o                         
  13   6   1         19.78         16.33         5.61 o                         
  14   6   1          3.57          7.41         7.54 o                         
 -12   7   1         33.69         28.65         7.85 o                         
 -11   7   1          6.08          8.23        12.74 o                         
 -10   7   1         42.80         48.09        11.65 o                         
  -9   7   1        149.82        137.09        14.20 o                         
  -8   7   1         69.61         62.67        12.38 o                         
  -7   7   1        117.43        101.67         9.02 o                         
  -6   7   1         48.63         44.50        11.50 o                         
  -5   7   1         33.84         27.04        11.08 o                         
  -4   7   1          1.25         -2.19         7.19 o                         
  -3   7   1         43.22         23.89         8.68 o                         
  -2   7   1         29.04         32.27         9.28 o                         
  -1   7   1        158.07        201.07        36.55 o                         
   0   7   1        145.51        142.15        12.78 o                         
   1   7   1         91.10        124.15        39.97 o                         
   2   7   1        101.04         89.51        19.47 o                         
   3   7   1         17.25          3.81        12.45 o                         
   4   7   1          5.59          3.13         7.20 o                         
   5   7   1         37.03         30.02        16.31 o                         
   6   7   1         40.81         31.97         8.93 o                         
   7   7   1         34.12         32.51         9.25 o                         
   8   7   1        146.64        109.55        13.45 o                         
   9   7   1        238.59        232.91        11.65 o                         
  10   7   1         70.47         67.77        18.86 o                         
  11   7   1          9.90          9.90         5.39 o                         
  -8   8   1         29.13         29.38         8.54 o                         
  -7   8   1         16.88          3.13         9.17 o                         
  -6   8   1        110.26         97.21        11.55 o                         
  -5   8   1         62.39         47.15        13.38 o                         
  -4   8   1        124.79        116.56         9.89 o                         
  -3   8   1          3.07         21.08        22.24 o                         
  -2   8   1          2.78         -2.25        12.74 o                         
  -1   8   1          0.78          5.57        12.23 o                         
   0   8   1         19.06         25.12         7.89 o                         
   1   8   1          9.47         30.51        11.21 o                         
   2   8   1         41.29         62.63        18.60 o                         
   3   8   1         92.52         75.32        16.05 o                         
   4   8   1        101.25         87.16        14.16 o                         
   5   8   1         61.37         49.99        14.74 o                         
   6   8   1         33.85         12.11         7.53 o                         
   7   8   1          9.50         13.57        10.81 o                         
   8   8   1          6.10          8.83         7.89 o                         
   0   9   1         71.69         80.54        16.34 o                         
  -8  -8   2         35.46         49.61         9.03 o                         
  -7  -8   2         30.38         31.53         9.45 o                         
  -6  -8   2         34.25         30.82         5.91 o                         
  -5  -8   2        120.54        138.55        20.10 o                         
  -4  -8   2        154.11        172.93        25.45 o                         
  -3  -8   2         63.21         69.89        11.79 o                         
  -2  -8   2         34.49         40.79         6.77 o                         
  -1  -8   2         39.22         55.81         6.84 o                         
   0  -8   2         34.28         43.25         7.07 o                         
   1  -8   2         20.03         31.24         5.30 o                         
   2  -8   2         24.73         31.46         7.93 o                         
   3  -8   2         38.98         32.51        10.57 o                         
   4  -8   2         30.31         30.46         5.48 o                         
   5  -8   2         35.34         41.31         8.42 o                         
   6  -8   2         45.44         46.43        15.56 o                         
   7  -8   2         83.37        101.93        24.39 o                         
   8  -8   2          1.25          0.47         8.30 o                         
 -12  -7   2         12.30         10.17         9.98 o                         
 -11  -7   2         27.07         42.62        11.46 o                         
 -10  -7   2         40.90         44.26        11.34 o                         
  -9  -7   2        106.05        112.18        33.05 o                         
  -8  -7   2        101.50        134.04        32.32 o                         
  -7  -7   2        212.20        237.31        67.01 o                         
  -6  -7   2         64.07         65.18        15.83 o                         
  -5  -7   2         17.39         20.19         5.58 o                         
  -4  -7   2         46.11         46.83        10.85 o                         
  -3  -7   2        117.31        125.65        13.64 o                         
  -2  -7   2         10.21         10.91         5.84 o                         
  -1  -7   2         49.30         56.87         6.91 o                         
   0  -7   2         59.20         70.05         5.39 o                         
   1  -7   2         40.72         53.19         6.18 o                         
   2  -7   2         23.89         26.72         5.58 o                         
   3  -7   2         78.41         91.82        13.84 o                         
   4  -7   2        128.59        140.44        17.20 o                         
   5  -7   2         26.27         18.34        16.93 o                         
   6  -7   2         74.45         69.92         8.59 o                         
   7  -7   2         80.80         75.06        23.15 o                         
   8  -7   2         63.08         50.16        14.12 o                         
   9  -7   2         72.02         63.41        23.66 o                         
  10  -7   2         72.24         51.47        15.22 o                         
  11  -7   2          0.88          3.06        11.58 o                         
 -14  -6   2          7.91         17.21         8.67 o                         
 -13  -6   2         19.99          6.04        12.27 o                         
 -12  -6   2          7.90         11.96         9.39 o                         
 -11  -6   2         30.88         29.63         8.59 o                         
 -10  -6   2        377.11        423.80        82.12 o                         
  -9  -6   2        103.18        126.18        14.66 o                         
  -8  -6   2         18.15         19.61        14.01 o                         
  -7  -6   2        198.48        175.92        42.30 o                         
  -6  -6   2        216.29        230.47        27.42 o                         
  -5  -6   2        199.78        206.22        21.55 o                         
  -4  -6   2        136.79        129.90        18.73 o                         
  -3  -6   2         24.72         20.68         4.44 o                         
  -2  -6   2         15.82         28.82         7.85 o                         
  -1  -6   2        150.11        199.89        19.26 o                         
   0  -6   2        130.11        139.78        14.97 o                         
   1  -6   2         36.36         40.89         4.62 o                         
   2  -6   2         28.50         34.32        10.25 o                         
   3  -6   2        198.37        195.51        17.41 o                         
   4  -6   2         23.72         17.84         5.20 o                         
   5  -6   2          3.97          2.04         7.28 o                         
   6  -6   2        352.10        379.61        15.36 o                         
   7  -6   2        293.48        259.67        29.56 o                         
   8  -6   2         54.79         34.22        21.26 o                         
   9  -6   2         47.17         38.29        23.00 o                         
  10  -6   2         96.53         85.03        15.87 o                         
  11  -6   2         38.16         39.97        21.55 o                         
  12  -6   2         12.97         71.42        23.30 o                         
  13  -6   2          5.48          5.90        11.87 o                         
  14  -6   2         25.41         23.66        14.92 o                         
 -16  -5   2          9.92         10.05        18.56 o                         
 -15  -5   2          4.47        -15.00        15.00 o                         
 -14  -5   2         16.53        -18.27        19.00 o                         
 -13  -5   2         89.13         53.36        13.90 o                         
 -12  -5   2        268.12        292.65        21.04 o                         
 -11  -5   2        139.53         82.63        22.79 o                         
 -10  -5   2        350.69        287.78        27.30 o                         
  -9  -5   2         79.88         29.92        14.49 o                         
  -8  -5   2        172.66        190.15        27.08 o                         
  -7  -5   2        345.97        366.19        12.91 o                         
  -6  -5   2         77.29         77.32         4.63 o                         
  -5  -5   2        228.26        250.32        10.13 o                         
  -4  -5   2        372.78        398.99         9.30 o                         
  -3  -5   2         66.85         72.76         4.72 o                         
  -2  -5   2         45.85         45.74         4.06 o                         
  -1  -5   2        111.93        117.66         5.54 o                         
   0  -5   2        403.05        420.64         9.85 o                         
   1  -5   2          0.61         -0.66         3.20 o                         
   2  -5   2         34.90         34.04         4.62 o                         
   3  -5   2        186.25        184.80        10.66 o                         
   4  -5   2        481.77        517.41        16.06 o                         
   5  -5   2        310.76        313.32        10.28 o                         
   6  -5   2         72.58         52.20        18.71 o                         
   7  -5   2        229.74        233.76        18.35 o                         
   9  -5   2         49.95         32.32        13.40 o                         
  10  -5   2         42.24         59.40        22.64 o                         
  11  -5   2        216.60        189.71        18.93 o                         
  12  -5   2         64.23         58.31        14.41 o                         
  13  -5   2         13.03         44.12        18.86 o                         
  14  -5   2         50.81         95.08        25.04 o                         
  15  -5   2          4.03         12.59        18.78 o                         
 -17  -4   2          1.79         -4.22        10.34 o                         
 -16  -4   2         13.24          6.84        10.70 o                         
 -15  -4   2         67.01         49.65        13.40 o                         
 -14  -4   2         18.65          1.53        10.34 o                         
 -13  -4   2         62.73         61.88        19.36 o                         
 -12  -4   2        320.40        281.73        27.66 o                         
 -11  -4   2         49.50         16.02        19.95 o                         
 -10  -4   2        478.24        488.48        21.48 o                         
  -9  -4   2        264.91        269.36        22.13 o                         
  -8  -4   2        137.62        128.49        16.45 o                         
  -7  -4   2       1388.94       1413.25        42.51 o                         
  -6  -4   2        458.46        452.08        16.23 o                         
  -5  -4   2        483.18        482.97         6.95 o                         
  -4  -4   2         31.19         32.44         3.31 o                         
  -3  -4   2        673.06        684.00         9.14 o                         
  -2  -4   2        113.74        124.29         4.61 o                         
  -1  -4   2        979.80       1006.34        14.04 o                         
   0  -4   2        201.77        202.93         7.76 o                         
   1  -4   2        234.47        217.15         7.27 o                         
   2  -4   2       1669.81       1658.17        20.71 o                         
   3  -4   2        111.25        106.39         5.81 o                         
   4  -4   2        220.80        249.00        10.23 o                         
   5  -4   2        341.50        340.92        15.29 o                         
   6  -4   2        196.44        193.86        13.90 o                         
   8  -4   2         54.32         52.78        10.92 o                         
   9  -4   2        303.76        344.56        26.35 o                         
  10  -4   2        249.12        242.57        18.42 o                         
  11  -4   2         80.87         64.57        21.11 o                         
  12  -4   2         34.35         47.03        19.15 o                         
  13  -4   2          9.42         33.12        18.13 o                         
  14  -4   2         98.49         94.20        15.36 o                         
  15  -4   2         10.13         -2.04        10.26 o                         
  16  -4   2          0.31          3.71        10.48 o                         
 -18  -3   2         34.08         37.05        19.36 o                         
 -17  -3   2         14.57         24.90        17.98 o                         
 -16  -3   2         13.78         11.72        15.51 o                         
 -15  -3   2         31.33         20.38        16.67 o                         
 -14  -3   2         74.42         56.57        19.36 o                         
 -13  -3   2         94.62         95.15        19.15 o                         
 -12  -3   2        986.26       1045.03        40.33 o                         
 -11  -3   2        454.15        481.79        19.44 o                         
 -10  -3   2        633.70        635.10        20.82 o                         
  -9  -3   2        448.02        400.54        21.69 o                         
  -8  -3   2        251.92        275.47        16.45 o                         
  -7  -3   2        249.69        260.11        11.87 o                         
  -6  -3   2        578.33        664.07        25.41 o                         
  -5  -3   2         59.64         62.46        13.47 o                         
  -4  -3   2       1663.78       1635.34        16.15 o                         
  -3  -3   2       1828.24       1801.20        16.40 o                         
  -2  -3   2        216.43        216.02         6.23 o                         
  -1  -3   2        983.66        935.70        12.83 o                         
   0  -3   2        647.93        639.96        10.02 o                         
   1  -3   2        897.83        890.08        19.11 o                         
   2  -3   2         16.65         14.02         3.16 o                         
   3  -3   2        512.85        495.43         9.01 o                         
   4  -3   2        971.51        944.38        18.35 o                         
   5  -3   2       2120.92       2315.53        48.27 o                         
   6  -3   2        607.35        670.26        28.46 o                         
   7  -3   2        408.36        425.80        22.57 o                         
   8  -3   2         37.10         29.77         8.52 o                         
   9  -3   2         11.51         34.87        14.49 o                         
  10  -3   2         58.22         39.82        16.31 o                         
  11  -3   2        285.09        274.67        17.76 o                         
  12  -3   2         45.41         63.41        13.25 o                         
  13  -3   2        151.17        135.70        16.09 o                         
  14  -3   2        117.14         81.97        23.81 o                         
  15  -3   2         11.87          5.90        17.04 o                         
  16  -3   2         31.23         19.15        20.17 o                         
  17  -3   2         34.97         22.35        21.04 o                         
 -18  -2   2         18.04         29.34        17.76 o                         
 -17  -2   2        100.49        112.18        21.33 o                         
 -16  -2   2         44.19         51.25        11.58 o                         
 -15  -2   2         76.58         71.71        12.74 o                         
 -14  -2   2        364.43        373.39        19.44 o                         
 -13  -2   2        327.39        309.91        17.25 o                         
 -12  -2   2        687.13        675.50        22.35 o                         
 -11  -2   2        342.69        340.77        14.63 o                         
 -10  -2   2          4.62         13.61         6.41 o                         
  -9  -2   2        120.98        105.41         8.59 o                         
  -8  -2   2       1404.44       1390.39        29.77 o                         
  -7  -2   2         52.43         59.91        12.23 o                         
  -6  -2   2        134.07        132.49         8.59 o                         
  -5  -2   2        386.88        349.80        15.94 o                         
  -4  -2   2       1061.48       1049.84        25.84 o                         
  -3  -2   2       2445.79       2238.99        19.27 o                         
  -2  -2   2        777.49        681.38         8.20 o                         
  -1  -2   2       3615.06       3380.99        31.28 o                         
   0  -2   2        745.07        655.84         8.24 o                         
   1  -2   2       1759.44       1714.82        16.69 o                         
   2  -2   2       1633.01       1486.52        15.46 o                         
   3  -2   2        207.19        188.84        15.58 o                         
   4  -2   2        372.49        340.12        12.89 o                         
   5  -2   2         31.60         28.54         7.72 o                         
   6  -2   2        120.39        102.79        11.72 o                         
   7  -2   2        416.71        418.89        22.93 o                         
   8  -2   2        250.31        270.74        12.59 o                         
   9  -2   2        463.21        502.90        21.99 o                         
  10  -2   2        572.47        604.02        25.26 o                         
  11  -2   2        181.32        183.16        18.93 o                         
  12  -2   2          3.13          4.30        13.90 o                         
  13  -2   2        182.36        167.58        23.95 o                         
  14  -2   2        298.55        344.27        27.08 o                         
  15  -2   2         32.82         56.35        18.13 o                         
  16  -2   2         25.99         37.05        18.56 o                         
  17  -2   2         58.05         66.68        20.82 o                         
  18  -2   2          2.03          9.97        15.00 o                         
 -19  -1   2          6.89        -15.51        15.51 o                         
 -18  -1   2         12.65         16.60        10.70 o                         
 -17  -1   2         77.85        101.92        13.25 o                         
 -16  -1   2        292.37        283.48        25.26 o                         
 -15  -1   2        777.05        804.87        34.80 o                         
 -14  -1   2        335.47        372.73        25.04 o                         
 -13  -1   2         92.82         86.92        10.77 o                         
 -12  -1   2         65.34         73.24         9.32 o                         
 -11  -1   2        296.52        307.72        16.67 o                         
 -10  -1   2        210.44        180.32        13.32 o                         
  -9  -1   2        413.29        419.91        17.47 o                         
  -8  -1   2        297.64        277.58        15.58 o                         
  -7  -1   2        375.11        363.49        15.36 o                         
  -6  -1   2       1162.20       1055.44        24.24 o                         
  -5  -1   2       2094.00       1935.29        36.04 o                         
  -4  -1   2        715.25        660.73        11.72 o                         
  -3  -1   2       1520.64       1355.20        14.93 o                         
  -2  -1   2        900.22        851.45         7.84 o                         
  -1  -1   2         51.96         55.84         1.29 o                         
   0  -1   2       2553.09       2322.91        57.62 o                         
   1  -1   2        882.64        781.89        17.36 o                         
   2  -1   2        291.90        300.08         6.12 o                         
   3  -1   2       1602.43       1430.07        22.49 o                         
   4  -1   2         35.32         35.11         2.00 o                         
   5  -1   2       2301.80       2165.73        57.80 o                         
   6  -1   2        931.28        877.04        19.15 o                         
   7  -1   2        434.13        419.90         8.41 o                         
   8  -1   2        852.61        869.47        25.81 o                         
   9  -1   2        106.50        111.09         6.43 o                         
  10  -1   2        330.59        346.22        10.03 o                         
  11  -1   2        248.34        253.81        10.01 o                         
  12  -1   2         27.30         27.28         6.99 o                         
  13  -1   2       1017.89       1039.43        29.45 o                         
  14  -1   2        281.32        298.90        11.58 o                         
  15  -1   2         38.42         32.83        11.07 o                         
  16  -1   2        231.54        226.11        17.25 o                         
  17  -1   2         13.19         14.12        10.56 o                         
  18  -1   2         25.28          6.55        18.42 o                         
 -19   0   2        139.33        160.60        16.60 o                         
 -18   0   2        205.22        197.65        16.67 o                         
 -17   0   2        160.21        196.26        12.01 o                         
 -16   0   2          1.55         -4.21         6.45 o                         
 -15   0   2        112.08        106.73         9.34 o                         
 -14   0   2         20.68         26.72         7.83 o                         
 -13   0   2        243.01        240.93        11.37 o                         
 -12   0   2         26.24         20.55         4.11 o                         
 -11   0   2         16.14         32.96         6.41 o                         
 -10   0   2          2.48          3.27         4.34 o                         
  -9   0   2        315.41        326.02        12.23 o                         
  -8   0   2       1107.58       1045.87        15.82 o                         
  -7   0   2          3.24          9.49         3.86 o                         
  -6   0   2         13.12         16.90         5.50 o                         
  -5   0   2        380.62        354.01         6.06 o                         
  -4   0   2        879.91        801.25         9.62 o                         
  -3   0   2        390.66        357.76         3.77 o                         
  -2   0   2       2121.89       1942.69        16.04 o                         
  -1   0   2         96.86         87.69         1.40 o                         
   1   0   2       2508.05       2452.50        33.85 o                         
   2   0   2       2308.47       2017.78        35.67 o                         
   3   0   2        612.88        531.02         5.89 o                         
   4   0   2         98.79         84.59         2.63 o                         
   5   0   2       1073.53        984.49        11.88 o                         
   6   0   2        506.86        477.32         8.11 o                         
   7   0   2        133.28        130.39         4.17 o                         
   8   0   2        110.22        116.22         7.57 o                         
   9   0   2         98.71        110.95         6.42 o                         
  10   0   2        483.00        500.81        10.30 o                         
  11   0   2          5.40          7.91         5.79 o                         
  12   0   2         25.69         21.29         5.52 o                         
  13   0   2       1061.09       1104.77        25.59 o                         
  14   0   2          3.32          7.22         7.28 o                         
  15   0   2          4.04          6.92         8.01 o                         
  16   0   2         99.53         87.36         8.87 o                         
  17   0   2          7.22          6.06         9.32 o                         
  18   0   2         63.27         40.13        16.45 o                         
 -19   1   2          6.89         -0.65         7.77 o                         
 -18   1   2         12.66         16.61        10.21 o                         
 -17   1   2         77.86         77.07         9.39 o                         
 -16   1   2        292.35        322.24        22.46 o                         
 -15   1   2        776.95        799.14        22.02 o                         
 -14   1   2        335.48        362.42        13.43 o                         
 -13   1   2         92.82         99.56        11.36 o                         
 -12   1   2         65.37         67.01         7.35 o                         
 -11   1   2        296.54        289.66        12.49 o                         
 -10   1   2        210.55        190.37         7.28 o                         
  -9   1   2        413.09        402.01         8.88 o                         
  -8   1   2        297.67        274.93         6.26 o                         
  -7   1   2        375.21        358.13         7.61 o                         
  -6   1   2       1162.17       1045.79        13.46 o                         
  -5   1   2       2093.94       1968.44        23.22 o                         
  -4   1   2        714.79        666.55        12.74 o                         
  -3   1   2       1520.70       1386.92        14.90 o                         
  -2   1   2        900.41        849.22        10.03 o                         
  -1   1   2         51.98         54.81         1.41 o                         
   0   1   2       2552.60       2388.23        40.57 o                         
   1   1   2        882.48        795.52         7.42 o                         
   2   1   2        291.77        291.72         3.29 o                         
   3   1   2       1602.46       1380.51        14.58 o                         
   4   1   2         35.30         33.11         2.21 o                         
   5   1   2       2301.62       2153.90        24.58 o                         
   6   1   2        931.30        904.54        12.45 o                         
   7   1   2        434.04        412.62         7.25 o                         
   8   1   2        852.69        892.30        14.98 o                         
   9   1   2        106.49        104.26         5.71 o                         
  10   1   2        330.51        344.52         8.39 o                         
  11   1   2        248.27        270.79        15.00 o                         
  12   1   2         27.29         27.41         4.31 o                         
  13   1   2       1017.84       1057.27        23.62 o                         
  14   1   2        281.39        285.38        11.06 o                         
  15   1   2         38.45         35.32         6.10 o                         
  16   1   2        231.57        236.13        14.07 o                         
  17   1   2         13.20         21.30         7.27 o                         
  18   1   2         25.29         37.21         8.68 o                         
 -18   2   2         18.03         24.24         8.06 o                         
 -17   2   2        100.47        110.48         9.79 o                         
 -16   2   2         44.19         37.57         7.90 o                         
 -15   2   2         76.59         87.63         7.88 o                         
 -14   2   2        364.44        378.55        19.51 o                         
 -13   2   2        327.32        326.85        24.06 o                         
 -12   2   2        687.22        680.81        19.76 o                         
 -11   2   2        342.64        349.95         9.13 o                         
 -10   2   2          4.61          8.56         3.62 o                         
  -9   2   2        120.95        116.36         6.25 o                         
  -8   2   2       1404.34       1382.39        19.90 o                         
  -7   2   2         52.37         53.72         3.51 o                         
  -6   2   2        134.13        136.53         5.63 o                         
  -5   2   2        387.01        343.53        10.73 o                         
  -4   2   2       1061.37       1011.72        20.17 o                         
  -3   2   2       2445.89       2219.15        29.74 o                         
  -2   2   2        777.39        679.76        11.81 o                         
  -1   2   2       3614.78       3387.50        50.33 o                         
   0   2   2        744.93        647.68         6.85 o                         
   1   2   2       1759.94       1689.24        16.16 o                         
   2   2   2       1632.85       1485.72        14.34 o                         
   3   2   2        206.99        183.89         3.51 o                         
   4   2   2        372.47        342.95         5.54 o                         
   5   2   2         31.52         30.50         2.40 o                         
   6   2   2        120.33        139.44         4.80 o                         
   7   2   2        416.83        406.90         8.41 o                         
   8   2   2        250.28        257.85         7.96 o                         
   9   2   2        463.17        494.50        11.68 o                         
  10   2   2        572.58        587.77        13.06 o                         
  11   2   2        181.34        166.00         6.12 o                         
  12   2   2          3.15         11.32         6.05 o                         
  13   2   2        182.37        206.89         7.80 o                         
  14   2   2        298.47        311.70        16.16 o                         
  15   2   2         32.82         31.07         5.91 o                         
  16   2   2         25.99         31.20        14.38 o                         
  17   2   2         58.04         60.03        11.17 o                         
  18   2   2          2.03         -1.31         6.58 o                         
 -18   3   2         34.10         43.56        11.57 o                         
 -17   3   2         14.57         26.50         7.66 o                         
 -16   3   2         13.77          8.20         5.45 o                         
 -15   3   2         31.32         19.74         6.53 o                         
 -14   3   2         74.42         79.09         9.45 o                         
 -13   3   2         94.65         96.52         6.36 o                         
 -12   3   2        986.20       1015.70        31.70 o                         
 -11   3   2        454.16        457.68         9.16 o                         
 -10   3   2        633.72        626.53        11.26 o                         
  -9   3   2        448.04        414.51        12.77 o                         
  -8   3   2        251.89        262.30        10.01 o                         
  -7   3   2        249.62        253.36         8.89 o                         
  -6   3   2        578.49        627.37        16.17 o                         
  -5   3   2         59.60         50.39         6.88 o                         
  -4   3   2       1663.38       1628.98        25.34 o                         
  -3   3   2       1828.54       1806.85        28.91 o                         
  -2   3   2        216.31        220.46         8.47 o                         
  -1   3   2        983.51        927.74        16.60 o                         
   0   3   2        647.86        629.85        12.31 o                         
   1   3   2        897.83        885.99        10.39 o                         
   2   3   2         16.61         13.16         1.86 o                         
   3   3   2        512.96        497.31         7.08 o                         
   4   3   2        971.61        953.92        11.65 o                         
   5   3   2       2120.88       2223.74        23.62 o                         
   6   3   2        607.26        647.13         9.38 o                         
   7   3   2        408.36        418.87         6.19 o                         
   8   3   2         37.10         38.85         3.28 o                         
   9   3   2         11.49         16.11         3.63 o                         
  10   3   2         58.20         50.10         6.13 o                         
  11   3   2        285.12        289.89        11.11 o                         
  12   3   2         45.42         38.87         4.96 o                         
  13   3   2        151.20        146.93        10.52 o                         
  14   3   2        117.09        111.56        10.27 o                         
  15   3   2         11.88         13.33         8.08 o                         
  16   3   2         31.23         34.44         9.82 o                         
  17   3   2         34.98         39.79         8.26 o                         
 -17   4   2          1.78          5.78         5.96 o                         
 -16   4   2         13.23          9.90         6.24 o                         
 -15   4   2         66.99         63.12         6.68 o                         
 -14   4   2         18.65          9.52         5.81 o                         
 -13   4   2         62.74         66.95         5.59 o                         
 -12   4   2        320.37        312.68        11.66 o                         
 -11   4   2         49.47         49.57         6.10 o                         
 -10   4   2        478.36        497.60        18.51 o                         
  -9   4   2        264.93        298.16        13.65 o                         
  -8   4   2        137.64        125.64         8.50 o                         
  -7   4   2       1388.79       1402.67        30.25 o                         
  -6   4   2        458.48        441.14        11.82 o                         
  -5   4   2        482.94        475.75        12.15 o                         
  -4   4   2         31.22         38.00         7.68 o                         
  -3   4   2        673.18        664.11        17.96 o                         
  -2   4   2        113.81        122.22         8.19 o                         
  -1   4   2        979.96       1017.48        22.99 o                         
   0   4   2        201.90        194.51         8.24 o                         
   1   4   2        234.53        220.79        12.32 o                         
   2   4   2       1669.97       1666.61        20.18 o                         
   3   4   2        111.25        108.89         4.43 o                         
   4   4   2        220.85        239.53         5.53 o                         
   5   4   2        341.60        342.33         7.16 o                         
   6   4   2        196.41        195.86         5.78 o                         
   7   4   2        209.39        202.38         5.51 o                         
   8   4   2         54.36         51.43         6.43 o                         
   9   4   2        303.76        292.59         8.27 o                         
  10   4   2        249.10        245.83         8.56 o                         
  11   4   2         80.86         71.93         6.35 o                         
  12   4   2         34.36         34.42         6.05 o                         
  13   4   2          9.41          5.52         3.96 o                         
  14   4   2         98.48        108.02         8.91 o                         
  15   4   2         10.14         -0.26         5.66 o                         
  16   4   2          0.31          1.58         4.06 o                         
 -16   5   2          9.91         16.25         6.10 o                         
 -15   5   2          4.47          2.88         6.55 o                         
 -14   5   2         16.55         29.93         5.56 o                         
 -13   5   2         89.15         86.43         8.89 o                         
 -12   5   2        268.06        290.78        11.04 o                         
 -11   5   2        139.59        123.66         9.64 o                         
 -10   5   2        350.62        319.48        16.17 o                         
  -9   5   2         79.82         76.30         8.97 o                         
  -8   5   2        172.61        151.34         9.78 o                         
  -7   5   2        346.00        322.04        12.60 o                         
  -6   5   2         77.33         67.63         8.08 o                         
  -5   5   2        228.15        207.08        16.38 o                         
  -4   5   2        372.88        391.16        15.01 o                         
  -3   5   2         66.81         68.03         7.20 o                         
  -2   5   2         45.86         33.10         6.52 o                         
  -1   5   2        111.95        111.08        10.70 o                         
   0   5   2        403.11        428.60        35.82 o                         
   1   5   2          0.61         10.56         6.84 o                         
   2   5   2         34.87         28.18         5.40 o                         
   3   5   2        186.27        194.26        21.91 o                         
   4   5   2        481.72        505.17        14.21 o                         
   5   5   2        310.74        304.48        10.89 o                         
   6   5   2         72.55         74.45         5.50 o                         
   7   5   2        229.79        239.34         7.31 o                         
   8   5   2          1.32          9.37         4.62 o                         
   9   5   2         49.91         39.48         5.50 o                         
  10   5   2         42.24         40.76         6.09 o                         
  11   5   2        216.67        198.58         8.13 o                         
  12   5   2         64.25         60.90         6.43 o                         
  13   5   2         13.04          8.72         4.07 o                         
  14   5   2         50.79         59.07         6.52 o                         
  15   5   2          4.03          6.33         6.06 o                         
 -14   6   2          7.90         16.81         7.02 o                         
 -13   6   2         19.99         16.51         5.73 o                         
 -12   6   2          7.90          5.08         4.81 o                         
 -11   6   2         30.89         26.76         8.42 o                         
 -10   6   2        377.14        348.15        50.41 o                         
  -9   6   2        103.16         99.98        13.32 o                         
  -8   6   2         18.16         31.01        12.45 o                         
  -7   6   2        198.42        175.42        13.93 o                         
  -6   6   2        216.24        198.31        36.18 o                         
  -5   6   2        199.75        183.89         9.99 o                         
  -4   6   2        136.79        117.60         8.57 o                         
  -3   6   2         24.72         16.50         7.05 o                         
  -2   6   2         15.82         25.24        12.27 o                         
  -1   6   2        150.13        212.72        22.86 o                         
   0   6   2        130.14        133.62        10.31 o                         
   1   6   2         36.33         25.40         7.69 o                         
   2   6   2         28.50         23.21         6.33 o                         
   3   6   2        198.43        173.25         9.46 o                         
   4   6   2         23.72         20.06        14.38 o                         
   5   6   2          3.98         -2.78         6.74 o                         
   6   6   2        352.10        353.58        17.28 o                         
   7   6   2        293.48        289.58        15.77 o                         
   8   6   2         54.81         61.45         8.85 o                         
   9   6   2         47.17         45.30         8.63 o                         
  10   6   2         96.54         99.16         6.46 o                         
  11   6   2         38.15         36.98         7.72 o                         
  12   6   2         12.97         23.98         8.76 o                         
  13   6   2          5.48          4.19         4.84 o                         
  14   6   2         25.42         35.72         8.37 o                         
 -12   7   2         12.29          9.61         8.22 o                         
 -11   7   2         27.06         29.85         8.53 o                         
 -10   7   2         40.90         41.63        11.39 o                         
  -9   7   2        106.05         92.75         9.03 o                         
  -8   7   2        101.49        105.61        13.29 o                         
  -7   7   2        212.23        209.00        20.20 o                         
  -6   7   2         64.02         44.94        11.90 o                         
  -5   7   2         17.40         25.38         7.82 o                         
  -4   7   2         46.12         41.24         7.51 o                         
  -3   7   2        117.29         97.36        13.46 o                         
  -2   7   2         10.21         13.34        28.25 o                         
  -1   7   2         49.29         48.10         9.58 o                         
   0   7   2         59.19         61.84         9.95 o                         
   1   7   2         40.73         47.20        12.08 o                         
   2   7   2         23.88          8.72        12.67 o                         
   3   7   2         78.40         69.13         9.79 o                         
   4   7   2        128.58        118.35        11.16 o                         
   5   7   2         26.27         29.09        11.87 o                         
   6   7   2         74.47         66.99         9.23 o                         
   7   7   2         80.80         98.36        12.58 o                         
   8   7   2         63.08         66.30         9.67 o                         
   9   7   2         72.03         73.47         8.14 o                         
  10   7   2         72.24         71.80        12.08 o                         
  11   7   2          0.88         -5.04         7.55 o                         
  -8   8   2         35.46         42.05         9.10 o                         
  -7   8   2         30.38         21.16        11.22 o                         
  -6   8   2         34.26         37.52        11.78 o                         
  -5   8   2        120.57        111.95        20.27 o                         
  -4   8   2        154.09        144.94        12.89 o                         
  -3   8   2         63.19         53.36        16.53 o                         
  -2   8   2         34.50         39.16        25.88 o                         
  -1   8   2         39.21         35.34         9.32 o                         
   0   8   2         34.29         43.53        11.93 o                         
   1   8   2         20.02         46.85        11.59 o                         
   2   8   2         24.73         40.41         8.92 o                         
   3   8   2         39.02         36.61        13.80 o                         
   4   8   2         30.31         20.98        11.49 o                         
   5   8   2         35.34         28.17         9.50 o                         
   6   8   2         45.44         44.13         8.07 o                         
   7   8   2         83.37         67.96        12.99 o                         
   8   8   2          1.25          0.44         5.86 o                         
  -8  -8   3         20.01         31.72         8.15 o                         
  -7  -8   3          7.04         16.57        10.03 o                         
  -6  -8   3         87.35         91.60        24.53 o                         
  -5  -8   3         39.78         39.77         7.42 o                         
  -4  -8   3         46.62         49.86         6.12 o                         
  -3  -8   3          4.64          5.91         3.98 o                         
  -2  -8   3         20.39         19.58         5.12 o                         
  -1  -8   3         38.26         44.60         6.73 o                         
   0  -8   3         64.21         71.63         7.41 o                         
   1  -8   3          0.01         13.09         5.65 o                         
   2  -8   3         60.20         79.63         7.97 o                         
   3  -8   3         61.39         60.87        11.12 o                         
   4  -8   3         61.42         67.83        12.40 o                         
   5  -8   3         19.11         20.73        12.09 o                         
   6  -8   3         44.14         51.71         7.18 o                         
   7  -8   3          5.82        -11.72        16.16 o                         
   8  -8   3          1.75         -7.35        10.41 o                         
 -12  -7   3         24.06         22.90        28.21 o                         
 -11  -7   3          4.83        -10.91        10.91 o                         
 -10  -7   3         98.11         81.19        37.49 o                         
  -9  -7   3        198.58        263.61        26.21 o                         
  -8  -7   3        154.43        169.77        48.38 o                         
  -7  -7   3         16.59         13.95         4.16 o                         
  -6  -7   3         16.54         12.51         4.39 o                         
  -5  -7   3         66.63         71.03        14.64 o                         
  -4  -7   3        176.77        114.44        11.41 o                         
  -3  -7   3         52.37         47.50         7.28 o                         
  -2  -7   3         64.09         70.67         9.22 o                         
  -1  -7   3         62.76         60.29         6.48 o                         
   0  -7   3         45.07         40.53         7.48 o                         
   1  -7   3         20.13         19.64         3.90 o                         
   2  -7   3          6.53          6.46         4.33 o                         
   3  -7   3         69.64         58.55        15.33 o                         
   4  -7   3         10.72         10.55         4.35 o                         
   5  -7   3         22.12         22.57         9.18 o                         
   6  -7   3         95.31         73.51         7.43 o                         
   7  -7   3         14.80         -1.97        18.86 o                         
   8  -7   3         15.43         25.19        11.65 o                         
   9  -7   3         56.35         72.94        23.51 o                         
  10  -7   3          9.07          7.64        19.22 o                         
  11  -7   3          1.73         -2.69        11.65 o                         
 -14  -6   3          3.22          4.89        10.05 o                         
 -13  -6   3         79.25         72.49        17.25 o                         
 -12  -6   3         40.21         30.00        15.80 o                         
 -11  -6   3         84.34         86.32        32.80 o                         
 -10  -6   3        124.88        123.34        18.49 o                         
  -9  -6   3         72.83         98.35        33.31 o                         
  -8  -6   3         90.53         87.18        33.16 o                         
  -7  -6   3        144.63        137.77        51.25 o                         
  -6  -6   3        487.73        523.17        36.90 o                         
  -5  -6   3         32.65         36.48         4.75 o                         
  -4  -6   3          5.50          6.74         4.06 o                         
  -3  -6   3         51.46         58.95         9.87 o                         
  -2  -6   3          2.46          9.81         8.16 o                         
  -1  -6   3         50.24         47.85         6.26 o                         
   0  -6   3        131.63        165.74         7.10 o                         
   1  -6   3        403.46        420.08        31.10 o                         
   2  -6   3         95.93         97.27        12.67 o                         
   3  -6   3         60.50         61.17         6.77 o                         
   4  -6   3         22.14         23.16         4.21 o                         
   5  -6   3          3.03         -0.04         4.61 o                         
   6  -6   3          4.40          3.42        10.56 o                         
   7  -6   3          2.60         39.38        16.60 o                         
   8  -6   3         60.65         60.35        14.12 o                         
   9  -6   3         64.89         92.46        24.17 o                         
  10  -6   3         35.12         29.56        13.98 o                         
  11  -6   3         36.06         51.03        20.82 o                         
  12  -6   3         13.18         35.16        21.99 o                         
  13  -6   3         16.74         10.41        20.89 o                         
 -15  -5   3         11.52         13.59         8.99 o                         
 -14  -5   3          5.64          0.29         7.49 o                         
 -13  -5   3         18.40         25.55         8.88 o                         
 -12  -5   3         56.17         53.89        20.78 o                         
 -11  -5   3        128.21        142.93        28.21 o                         
 -10  -5   3        594.57        628.27       105.45 o                         
  -9  -5   3        484.44        475.76        77.68 o                         
  -8  -5   3        198.63        201.05        40.33 o                         
  -7  -5   3         68.84         64.42        13.98 o                         
  -6  -5   3         98.96        106.03         7.89 o                         
  -5  -5   3         30.01         35.95         4.50 o                         
  -4  -5   3        177.34        209.03         7.44 o                         
  -3  -5   3        215.11        237.56        13.77 o                         
  -2  -5   3        404.21        448.52        13.78 o                         
  -1  -5   3         25.38         22.76         4.10 o                         
   0  -5   3         51.28         61.73         5.58 o                         
   1  -5   3         96.16         98.86         9.80 o                         
   2  -5   3        171.78        200.08         9.88 o                         
   3  -5   3        232.18        241.27         8.65 o                         
   4  -5   3        160.66        173.45        11.20 o                         
   5  -5   3         94.84        106.73         9.94 o                         
   6  -5   3        172.54        178.21        15.80 o                         
   7  -5   3         67.51         53.22        13.54 o                         
   9  -5   3         41.98         66.32        14.20 o                         
  10  -5   3         32.78         31.74        13.83 o                         
  11  -5   3         10.76        -16.60        16.60 o                         
  12  -5   3         51.51         42.95        14.05 o                         
  13  -5   3         28.83         46.45        13.76 o                         
  14  -5   3          7.53        -18.86        18.86 o                         
  15  -5   3         13.99         28.25        20.46 o                         
 -17  -4   3         11.31         -2.77        11.14 o                         
 -16  -4   3         70.30         58.68        13.90 o                         
 -15  -4   3         33.34         40.11        12.30 o                         
 -14  -4   3         65.10         55.47        12.59 o                         
 -13  -4   3        331.76        254.51        19.36 o                         
 -12  -4   3         97.54        133.08        20.17 o                         
 -11  -4   3         64.06         10.85        19.07 o                         
 -10  -4   3         68.75         97.55        17.04 o                         
  -9  -4   3        224.48        203.98        14.12 o                         
  -8  -4   3         98.23        103.95        12.74 o                         
  -7  -4   3        353.77        390.44        10.37 o                         
  -6  -4   3        436.96        450.12        14.81 o                         
  -5  -4   3         26.79         28.19         2.39 o                         
  -4  -4   3         34.33         37.13         2.76 o                         
  -3  -4   3        236.33        248.87         5.70 o                         
  -2  -4   3        220.32        244.82         6.73 o                         
  -1  -4   3        389.79        374.64         9.02 o                         
   0  -4   3        333.30        316.14         9.21 o                         
   1  -4   3        250.45        251.58        21.50 o                         
   2  -4   3        588.53        589.93        10.40 o                         
   3  -4   3       1019.88       1031.99        20.53 o                         
   4  -4   3        421.10        429.68        10.25 o                         
   5  -4   3        211.39        214.10        13.54 o                         
   6  -4   3        448.18        511.05        26.72 o                         
   7  -4   3         98.24         50.09        19.29 o                         
   8  -4   3        222.36        221.53        15.87 o                         
   9  -4   3         23.73         21.62        18.27 o                         
  10  -4   3        195.66        117.43        25.99 o                         
  11  -4   3         16.74         37.27        11.87 o                         
  12  -4   3         12.38         17.84        11.21 o                         
  13  -4   3         17.69         56.49        20.97 o                         
  14  -4   3        138.89        151.42        26.21 o                         
  15  -4   3         10.07         15.58        19.95 o                         
  16  -4   3         12.69         11.21        18.86 o                         
 -18  -3   3          1.68         14.20        16.23 o                         
 -17  -3   3         27.07         45.65        17.84 o                         
 -16  -3   3         22.06         28.03        16.60 o                         
 -15  -3   3         41.73         27.95        17.04 o                         
 -14  -3   3         31.22         28.76        16.31 o                         
 -13  -3   3        273.98        265.57        23.59 o                         
 -12  -3   3        225.96        181.42        21.69 o                         
 -11  -3   3        187.60        162.05        19.36 o                         
 -10  -3   3         71.47         69.01        14.63 o                         
  -9  -3   3         25.17         37.93         7.94 o                         
  -8  -3   3        331.85        335.90        17.54 o                         
  -7  -3   3        501.23        513.31        15.87 o                         
  -6  -3   3        189.85        201.06        10.05 o                         
  -5  -3   3        531.91        539.06        15.40 o                         
  -4  -3   3       1638.52       1683.76        38.90 o                         
  -3  -3   3        449.54        447.31         7.55 o                         
  -2  -3   3        161.77        159.00         6.45 o                         
  -1  -3   3          8.09          1.34         3.35 o                         
   0  -3   3        769.03        757.31        10.57 o                         
   1  -3   3         74.78         64.70         5.74 o                         
   2  -3   3        685.10        627.64         9.67 o                         
   3  -3   3       2577.76       2571.71        40.26 o                         
   4  -3   3       2019.74       1909.38        58.60 o                         
   5  -3   3         18.97         -5.53        14.63 o                         
   6  -3   3        209.28        227.86        19.44 o                         
   7  -3   3       1178.24       1313.08        31.38 o                         
   8  -3   3        110.06        118.52        16.74 o                         
   9  -3   3         63.90         57.15        10.56 o                         
  10  -3   3          9.44         16.74        14.78 o                         
  11  -3   3        205.94        196.12        22.93 o                         
  12  -3   3        148.16        161.61        23.44 o                         
  13  -3   3        280.62        347.69        21.99 o                         
  14  -3   3        113.97        104.25        15.65 o                         
  15  -3   3         35.38         29.12        12.74 o                         
  16  -3   3         44.67         59.48        14.05 o                         
  17  -3   3         66.77         79.13        15.58 o                         
 -18  -2   3         38.08         24.82        11.43 o                         
 -17  -2   3          4.25         -7.06         7.86 o                         
 -16  -2   3        140.84        144.22        14.56 o                         
 -15  -2   3         69.41         74.84        18.35 o                         
 -14  -2   3         60.73         38.58        17.18 o                         
 -13  -2   3        105.69        122.38        17.76 o                         
 -12  -2   3         53.57         49.87        13.47 o                         
 -11  -2   3        264.99        252.69        18.20 o                         
 -10  -2   3        443.13        475.16        20.02 o                         
  -9  -2   3        149.68        128.93        12.30 o                         
  -8  -2   3        114.16        128.05        12.74 o                         
  -7  -2   3        327.14        341.94        12.16 o                         
  -6  -2   3         22.55         20.09         9.54 o                         
  -5  -2   3        952.86        907.45        13.04 o                         
  -4  -2   3       1196.36       1089.82        14.44 o                         
  -3  -2   3       1196.24       1168.07        13.44 o                         
  -2  -2   3        377.78        326.50         6.28 o                         
  -1  -2   3        100.11         83.08         3.80 o                         
   0  -2   3       1576.77       1520.16        17.05 o                         
   1  -2   3       2027.41       2107.19        25.67 o                         
   2  -2   3       1168.24       1105.97        18.85 o                         
   3  -2   3        664.63        652.86        18.35 o                         
   4  -2   3       1093.94       1149.50        32.18 o                         
   5  -2   3        977.36        977.33        30.28 o                         
   7  -2   3         70.35         64.72         9.76 o                         
   8  -2   3        234.69        240.89        17.40 o                         
   9  -2   3         27.19         36.47        12.30 o                         
  10  -2   3        847.22        922.58        25.33 o                         
  11  -2   3         62.19         62.97        10.19 o                         
  12  -2   3         36.95         58.53        16.74 o                         
  13  -2   3        211.51        216.21        23.22 o                         
  14  -2   3        204.12        214.18        23.95 o                         
  15  -2   3         23.88         33.05        17.40 o                         
  16  -2   3         59.01         54.82        20.38 o                         
  17  -2   3         12.12          2.84        15.29 o                         
  18  -2   3          0.36          1.46        10.77 o                         
 -19  -1   3         41.37         35.82        12.38 o                         
 -18  -1   3         13.73         12.45        10.05 o                         
 -17  -1   3        129.07        132.49        20.67 o                         
 -16  -1   3         23.64         40.11        15.43 o                         
 -15  -1   3        214.70        230.34        15.43 o                         
 -14  -1   3         23.05         30.94         9.10 o                         
 -13  -1   3        154.26        165.11        16.38 o                         
 -12  -1   3        136.10        116.11        14.85 o                         
 -11  -1   3         89.03         93.62        12.38 o                         
 -10  -1   3         47.79         41.50         6.41 o                         
  -9  -1   3         72.50         75.78         7.21 o                         
  -8  -1   3        455.40        492.78        13.83 o                         
  -7  -1   3       3182.16       3092.95        54.16 o                         
  -6  -1   3         22.83         20.75         4.80 o                         
  -5  -1   3        760.45        694.73         9.57 o                         
  -4  -1   3       4337.97       4059.65        46.02 o                         
  -3  -1   3        350.77        302.85         3.51 o                         
  -2  -1   3        201.92        182.30         3.14 o                         
  -1  -1   3        178.90        152.22         2.59 o                         
   0  -1   3       1358.38       1300.97        14.76 o                         
   1  -1   3       4685.09       4533.07        56.86 o                         
   2  -1   3       1515.63       1413.11        24.46 o                         
   3  -1   3       1799.33       1596.58        17.23 o                         
   4  -1   3        768.53        730.40        22.75 o                         
   5  -1   3       1493.19       1456.26        24.35 o                         
   6  -1   3         81.71         88.60         4.35 o                         
   7  -1   3        206.45        219.71         7.11 o                         
   8  -1   3        526.59        584.86        13.76 o                         
   9  -1   3        156.71        155.63         5.12 o                         
  10  -1   3         22.49         22.87         3.62 o                         
  11  -1   3        756.21        782.49        15.19 o                         
  12  -1   3        212.61        209.99         9.05 o                         
  13  -1   3         29.20         41.85         9.76 o                         
  14  -1   3         57.04         58.30         6.95 o                         
  15  -1   3        126.86        120.44         9.08 o                         
  16  -1   3         39.19         39.75        17.76 o                         
  17  -1   3         10.81         -8.01        15.80 o                         
  18  -1   3          1.27          6.04        14.71 o                         
 -19   0   3          0.00         -2.40         9.90 o                         
 -18   0   3        241.46        273.43        25.70 o                         
 -17   0   3         25.54         38.22        17.11 o                         
 -16   0   3        307.11        329.71        17.76 o                         
 -15   0   3         54.07         55.50         7.31 o                         
 -14   0   3         36.73         38.66         6.61 o                         
 -13   0   3         32.52         38.56         5.96 o                         
 -12   0   3          6.56         -4.50         5.56 o                         
 -11   0   3        127.88        135.59         7.51 o                         
 -10   0   3         47.16         52.22         4.55 o                         
  -9   0   3         31.72         41.62         3.90 o                         
  -8   0   3       2419.83       2275.50        28.33 o                         
  -7   0   3        698.51        581.52         9.13 o                         
  -6   0   3        994.76        893.46        11.50 o                         
  -5   0   3        358.91        343.98         4.86 o                         
  -4   0   3       8045.47       7923.95        75.57 o                         
  -3   0   3        255.91        241.20         3.17 o                         
  -2   0   3       3749.69       3421.82        54.05 o                         
  -1   0   3         43.68         36.97         1.15 o                         
   0   0   3         15.41         20.19         1.00 o                         
   1   0   3        115.63        105.52         1.72 o                         
   2   0   3        919.15        834.10        16.05 o                         
   3   0   3        106.69         97.32         2.19 o                         
   4   0   3        604.03        543.97         7.98 o                         
   5   0   3        442.86        412.04         7.35 o                         
   6   0   3        532.89        558.02         9.79 o                         
   7   0   3        161.34        155.62         5.53 o                         
   8   0   3        851.79        958.42        13.84 o                         
   9   0   3        248.37        224.21         6.84 o                         
  10   0   3       1511.37       1595.68        23.78 o                         
  11   0   3        218.76        225.89         6.86 o                         
  12   0   3         76.26         76.45         7.99 o                         
  13   0   3         12.11         12.52         7.03 o                         
  14   0   3        172.34        168.20         8.94 o                         
  15   0   3         31.26         26.56         7.38 o                         
  16   0   3        399.82        450.35        15.89 o                         
  17   0   3         10.63         16.05         9.03 o                         
  18   0   3          1.84         -0.58         7.92 o                         
 -19   1   3         41.37         53.90         8.81 o                         
 -18   1   3         13.75          4.74        10.08 o                         
 -17   1   3        129.09        124.49        10.30 o                         
 -16   1   3         23.63         22.17         6.88 o                         
 -15   1   3        214.75        241.17        12.99 o                         
 -14   1   3         23.08         21.06         6.09 o                         
 -13   1   3        154.30        141.97         7.57 o                         
 -12   1   3        136.03        128.45         5.61 o                         
 -11   1   3         88.99         97.66         6.56 o                         
 -10   1   3         47.83         50.31         3.58 o                         
  -9   1   3         72.56         75.29         4.21 o                         
  -8   1   3        455.45        476.02         9.47 o                         
  -7   1   3       3182.26       3026.40        36.93 o                         
  -6   1   3         22.77         20.68         1.61 o                         
  -5   1   3        760.28        700.04         8.15 o                         
  -4   1   3       4337.75       4205.90       174.21 o                         
  -3   1   3        350.77        301.21         3.86 o                         
  -2   1   3        201.99        178.87         2.95 o                         
  -1   1   3        179.12        151.07         2.04 o                         
   0   1   3       1358.70       1292.09        15.43 o                         
   1   1   3       4684.57       4682.09        68.32 o                         
   2   1   3       1515.91       1396.62        11.59 o                         
   3   1   3       1798.94       1589.21        17.47 o                         
   4   1   3        768.70        735.67         9.26 o                         
   5   1   3       1493.15       1460.46        18.58 o                         
   6   1   3         81.70         89.04         4.41 o                         
   7   1   3        206.49        222.89         6.12 o                         
   8   1   3        526.81        587.08        12.04 o                         
   9   1   3        156.70        154.21         5.90 o                         
  10   1   3         22.48         21.54         4.42 o                         
  11   1   3        756.21        789.79        15.32 o                         
  12   1   3        212.58        207.75        10.00 o                         
  13   1   3         29.21         24.56         4.98 o                         
  14   1   3         57.00         55.68         9.15 o                         
  15   1   3        126.81        113.07        17.84 o                         
  16   1   3         39.18         40.88         7.94 o                         
  17   1   3         10.82          8.67         5.90 o                         
  18   1   3          1.27         -1.32        14.41 o                         
 -18   2   3         38.09         17.58         8.78 o                         
 -17   2   3          4.26          2.86         4.84 o                         
 -16   2   3        140.81        145.82        11.84 o                         
 -15   2   3         69.36         72.04         7.78 o                         
 -14   2   3         60.75         71.48         6.80 o                         
 -13   2   3        105.71        113.60         9.97 o                         
 -12   2   3         53.54         52.44         9.97 o                         
 -11   2   3        265.00        273.83        12.34 o                         
 -10   2   3        443.25        455.47        13.29 o                         
  -9   2   3        149.63        129.17         5.61 o                         
  -8   2   3        114.13        117.87         5.84 o                         
  -7   2   3        326.98        327.31        13.03 o                         
  -6   2   3         22.56         17.98         4.07 o                         
  -5   2   3        952.99        896.79        23.66 o                         
  -4   2   3       1196.12       1085.21        16.28 o                         
  -3   2   3       1196.52       1167.06        16.65 o                         
  -2   2   3        377.58        323.97         6.34 o                         
  -1   2   3        100.06         86.56         3.16 o                         
   0   2   3       1576.18       1524.27        14.44 o                         
   1   2   3       2027.52       2087.37        19.08 o                         
   2   2   3       1168.57       1104.30        11.42 o                         
   3   2   3        664.62        643.97         7.39 o                         
   4   2   3       1094.06       1115.40        11.67 o                         
   5   2   3        977.63        951.66        12.50 o                         
   6   2   3        404.44        357.03         7.84 o                         
   7   2   3         70.26         67.64         4.69 o                         
   8   2   3        234.72        229.90        13.10 o                         
   9   2   3         27.15         31.18         4.40 o                         
  10   2   3        847.23        884.96        18.27 o                         
  11   2   3         62.11         59.72         7.22 o                         
  12   2   3         36.97         49.21         5.01 o                         
  13   2   3        211.51        217.26        11.27 o                         
  14   2   3        204.14        216.40         9.90 o                         
  15   2   3         23.86         21.36         8.63 o                         
  16   2   3         59.06         63.35        10.43 o                         
  17   2   3         12.12          2.08         6.53 o                         
  18   2   3          0.36         11.13        12.67 o                         
 -18   3   3          1.68          2.35         9.49 o                         
 -17   3   3         27.06         26.23         6.65 o                         
 -16   3   3         22.05         24.99         9.14 o                         
 -15   3   3         41.74         40.06         6.99 o                         
 -14   3   3         31.21         30.06         6.37 o                         
 -13   3   3        273.98        287.27        15.47 o                         
 -12   3   3        225.89        213.62         6.83 o                         
 -11   3   3        187.59        191.09         7.65 o                         
 -10   3   3         71.45        108.55         8.86 o                         
  -9   3   3         25.14         40.40         5.04 o                         
  -8   3   3        331.81        348.26        11.55 o                         
  -7   3   3        501.38        509.91        12.01 o                         
  -6   3   3        189.95        186.62         7.67 o                         
  -5   3   3        531.92        535.59        12.19 o                         
  -4   3   3       1638.47       1636.87        27.40 o                         
  -3   3   3        449.49        436.97        11.09 o                         
  -2   3   3        161.78        157.68         9.16 o                         
  -1   3   3          8.06          9.85         2.77 o                         
   0   3   3        768.94        750.53         9.67 o                         
   1   3   3         74.80         74.55         3.20 o                         
   2   3   3        685.26        634.21         8.71 o                         
   3   3   3       2577.23       2598.19        32.60 o                         
   4   3   3       2019.43       2070.16        45.99 o                         
   5   3   3         19.00         11.56         3.68 o                         
   6   3   3        209.36        216.06         3.92 o                         
   7   3   3       1178.11       1270.21        15.32 o                         
   8   3   3        110.07        112.39         5.18 o                         
   9   3   3         63.87         62.42         4.18 o                         
  10   3   3          9.44         13.45         4.14 o                         
  11   3   3        205.94        203.71         7.93 o                         
  12   3   3        148.13        158.48         8.47 o                         
  13   3   3        280.61        306.68        13.36 o                         
  14   3   3        113.90        117.92        17.76 o                         
  15   3   3         35.38         29.70         9.12 o                         
  16   3   3         44.68         57.80        10.42 o                         
  17   3   3         66.76         85.99        13.87 o                         
 -17   4   3         11.32         16.20         5.97 o                         
 -16   4   3         70.30         72.30         7.12 o                         
 -15   4   3         33.35         42.86         6.28 o                         
 -14   4   3         65.11         67.37         6.37 o                         
 -13   4   3        331.71        332.56        10.93 o                         
 -12   4   3         97.53        104.96         6.32 o                         
 -11   4   3         64.04         68.36         6.76 o                         
 -10   4   3         68.73         62.08        10.10 o                         
  -9   4   3        224.47        205.70         9.70 o                         
  -8   4   3         98.22         88.88         8.04 o                         
  -7   4   3        353.67        372.21        19.51 o                         
  -6   4   3        436.95        429.05        13.64 o                         
  -5   4   3         26.79         15.76         6.95 o                         
  -4   4   3         34.28         36.06         7.42 o                         
  -3   4   3        236.40        231.23         8.98 o                         
  -2   4   3        220.27        230.99        11.97 o                         
  -1   4   3        389.83        370.74        10.08 o                         
   0   4   3        333.22        321.27        11.49 o                         
   1   4   3        250.45        248.97        12.51 o                         
   2   4   3        588.88        599.68         8.96 o                         
   3   4   3       1019.72       1028.11        13.01 o                         
   4   4   3        421.03        426.01         7.19 o                         
   5   4   3        211.46        219.46         5.67 o                         
   6   4   3        447.92        496.10         8.62 o                         
   7   4   3         98.22         96.35         4.63 o                         
   8   4   3        222.35        209.97         8.82 o                         
   9   4   3         23.72         24.77         3.59 o                         
  10   4   3        195.64        189.06         8.28 o                         
  11   4   3         16.71         18.04         3.68 o                         
  12   4   3         12.39          4.40         4.05 o                         
  13   4   3         17.67         19.10         5.16 o                         
  14   4   3        138.91        146.81         9.59 o                         
  15   4   3         10.06          8.94         4.34 o                         
  16   4   3         12.70         11.66         4.98 o                         
 -15   5   3         11.52          4.78         7.63 o                         
 -14   5   3          5.63         -1.72         4.98 o                         
 -13   5   3         18.40         18.57         5.48 o                         
 -12   5   3         56.16         51.53         6.05 o                         
 -11   5   3        128.22        126.83        12.38 o                         
 -10   5   3        594.49        626.85        16.21 o                         
  -9   5   3        484.51        433.48        50.60 o                         
  -8   5   3        198.58        174.48        10.85 o                         
  -7   5   3         68.84         50.93        10.00 o                         
  -6   5   3         99.04        100.26         8.47 o                         
  -5   5   3         30.01         31.00         7.05 o                         
  -4   5   3        177.36        188.01        12.96 o                         
  -3   5   3        215.09        208.81        12.38 o                         
  -2   5   3        404.26        426.98        64.14 o                         
  -1   5   3         25.40         17.84         6.12 o                         
   0   5   3         51.32         60.96         9.29 o                         
   1   5   3         96.17         79.29         9.93 o                         
   2   5   3        171.80        193.47        22.06 o                         
   3   5   3        232.11        229.79         9.96 o                         
   4   5   3        160.71        164.57         8.67 o                         
   5   5   3         94.86        101.59         5.32 o                         
   6   5   3        172.57        175.08         7.76 o                         
   7   5   3         67.51         56.32         4.38 o                         
   8   5   3        135.47        104.29         9.31 o                         
   9   5   3         41.97         42.90         4.63 o                         
  10   5   3         32.80         30.60         6.09 o                         
  11   5   3         10.74          3.33         4.28 o                         
  12   5   3         51.51         54.41         7.50 o                         
  13   5   3         28.84         27.81         6.39 o                         
  14   5   3          7.53          1.03         4.54 o                         
  15   5   3         14.00         12.93         4.63 o                         
 -14   6   3          3.22          9.72         6.69 o                         
 -13   6   3         79.24         76.83         7.95 o                         
 -12   6   3         40.20         50.19         7.33 o                         
 -11   6   3         84.31         79.32         8.05 o                         
 -10   6   3        124.87        111.56        12.58 o                         
  -9   6   3         72.83         71.89         9.94 o                         
  -8   6   3         90.53         74.81        16.78 o                         
  -7   6   3        144.62        130.00        14.27 o                         
  -6   6   3        487.77        491.11        42.33 o                         
  -5   6   3         32.64         18.30         8.27 o                         
  -4   6   3          5.51          0.46         7.02 o                         
  -3   6   3         51.49         38.15        10.52 o                         
  -2   6   3          2.46          5.14        12.59 o                         
  -1   6   3         50.29         55.51        14.63 o                         
   0   6   3        131.62        106.72        16.53 o                         
   1   6   3        403.50        450.79        26.68 o                         
   2   6   3         95.97        114.16        10.42 o                         
   3   6   3         60.53         54.47         9.61 o                         
   4   6   3         22.14         23.44        12.38 o                         
   5   6   3          3.03          0.22         9.61 o                         
   6   6   3          4.39          6.18         8.21 o                         
   7   6   3          2.60          3.60         6.20 o                         
   8   6   3         60.63         57.11         7.04 o                         
   9   6   3         64.95         79.48         9.41 o                         
  10   6   3         35.13         40.43         4.93 o                         
  11   6   3         36.07         19.36         5.09 o                         
  12   6   3         13.19         12.73         6.45 o                         
  13   6   3         16.75         16.94         4.69 o                         
 -12   7   3         24.07         19.21         7.21 o                         
 -11   7   3          4.83          8.26         8.61 o                         
 -10   7   3         98.09         98.60         9.97 o                         
  -9   7   3        198.57        191.43        12.99 o                         
  -8   7   3        154.40        141.90        13.89 o                         
  -7   7   3         16.59         19.63         6.38 o                         
  -6   7   3         16.54          8.89         7.02 o                         
  -5   7   3         66.65         71.86        12.03 o                         
  -4   7   3        176.79        149.49        11.58 o                         
  -3   7   3         52.40         36.75        16.42 o                         
  -2   7   3         64.09         55.22        32.18 o                         
  -1   7   3         62.76         50.16         7.52 o                         
   0   7   3         45.11         41.82         7.28 o                         
   1   7   3         20.11         19.39        13.29 o                         
   2   7   3          6.54         -5.86        19.55 o                         
   3   7   3         69.65         66.14        11.62 o                         
   4   7   3         10.72          3.12         7.77 o                         
   5   7   3         22.12         26.51         8.30 o                         
   6   7   3         95.36        105.91        11.28 o                         
   7   7   3         14.80         26.54         9.88 o                         
   8   7   3         15.43          8.99         7.80 o                         
   9   7   3         56.35         48.96        11.69 o                         
  10   7   3          9.08         11.14         5.50 o                         
  11   7   3          1.73          5.20         5.76 o                         
  -8   8   3         20.00         16.88         9.09 o                         
  -7   8   3          7.04          9.83        17.40 o                         
  -6   8   3         87.37         79.10        10.63 o                         
  -5   8   3         39.76         35.46        11.92 o                         
  -4   8   3         46.61         41.87         9.88 o                         
  -3   8   3          4.64          2.97         7.02 o                         
  -2   8   3         20.40         19.67         7.76 o                         
  -1   8   3         38.27         34.10         9.42 o                         
   0   8   3         64.21         79.08        18.64 o                         
   1   8   3          0.01         25.32        10.68 o                         
   2   8   3         60.19         64.73         8.48 o                         
   3   8   3         61.41         38.02        12.94 o                         
   4   8   3         61.41         51.17        13.01 o                         
   5   8   3         19.10         12.05         7.00 o                         
   6   8   3         44.17         40.92        12.01 o                         
   7   8   3          5.81          7.26        10.37 o                         
   8   8   3          1.75          3.65         8.44 o                         
  -8  -8   4          4.64          2.03         8.55 o                         
  -7  -8   4         42.12         40.19        10.96 o                         
  -6  -8   4         38.96         38.58         5.50 o                         
  -5  -8   4         13.24         16.79         5.26 o                         
  -4  -8   4         24.12         29.80         7.44 o                         
  -3  -8   4         28.63         22.78         5.72 o                         
  -2  -8   4          7.37          9.24         5.66 o                         
  -1  -8   4          5.14          9.29         5.25 o                         
   0  -8   4          3.22          7.49         4.78 o                         
   1  -8   4          9.85         15.38         4.48 o                         
   2  -8   4         36.13         39.78         7.50 o                         
   3  -8   4         17.01         19.65         5.80 o                         
   4  -8   4          9.45         21.41         8.10 o                         
   5  -8   4         11.02          8.03         9.27 o                         
   6  -8   4         14.61         34.65        18.56 o                         
   7  -8   4          5.24         -4.51        17.54 o                         
 -11  -7   4         13.92         18.22         9.35 o                         
 -10  -7   4         33.88         21.38        20.97 o                         
  -9  -7   4         23.79         16.55        14.16 o                         
  -8  -7   4          3.13         10.39         8.89 o                         
  -7  -7   4         48.62         43.72         4.50 o                         
  -6  -7   4         37.91         41.79         4.15 o                         
  -5  -7   4         13.77         14.78         5.08 o                         
  -4  -7   4         55.92         62.99        11.09 o                         
  -3  -7   4         10.79          7.56         4.29 o                         
  -2  -7   4         66.32         66.19         9.10 o                         
  -1  -7   4          5.16          7.84         4.32 o                         
   0  -7   4          8.19          4.51         4.35 o                         
   1  -7   4          0.70         12.74        10.59 o                         
   2  -7   4         53.91         47.78         8.14 o                         
   3  -7   4         12.40         12.55         6.07 o                         
   4  -7   4         42.92         49.33        10.46 o                         
   5  -7   4         28.20         37.20         8.38 o                         
   6  -7   4         33.53         22.28        20.24 o                         
   7  -7   4         11.03         20.67        19.73 o                         
   8  -7   4         26.47         11.94        20.38 o                         
   9  -7   4         15.77         21.84        13.03 o                         
  10  -7   4          6.70         -0.29        20.09 o                         
  11  -7   4          0.00          7.21        12.45 o                         
 -14  -6   4          1.67         12.23         7.84 o                         
 -13  -6   4          7.96          3.77         7.33 o                         
 -12  -6   4         15.83         24.26        12.34 o                         
 -11  -6   4         13.27         15.20        10.73 o                         
 -10  -6   4         15.98         10.10         9.10 o                         
  -9  -6   4         92.84        120.69        34.29 o                         
  -8  -6   4         69.24         73.09        14.85 o                         
  -7  -6   4         37.42         55.29         8.74 o                         
  -6  -6   4         34.50         35.56         5.92 o                         
  -5  -6   4         89.38         93.56        16.21 o                         
  -4  -6   4         24.52         29.17         4.37 o                         
  -3  -6   4         41.49         48.03         8.88 o                         
  -2  -6   4         21.01         18.05         4.29 o                         
  -1  -6   4         52.16         56.63        14.50 o                         
   0  -6   4         43.18         55.40         6.76 o                         
   1  -6   4         43.20         41.45         4.97 o                         
   2  -6   4        121.08        118.47        17.87 o                         
   3  -6   4         16.79         14.67         4.90 o                         
   4  -6   4         10.10         10.20         8.77 o                         
   5  -6   4         62.73         56.48         9.30 o                         
   6  -6   4         68.76         71.63        22.06 o                         
   7  -6   4         28.21          2.04        19.07 o                         
   8  -6   4         33.36         25.19        13.32 o                         
   9  -6   4          1.97         -8.44        16.82 o                         
  10  -6   4         50.79         59.04        22.20 o                         
  11  -6   4         26.34         28.97        13.98 o                         
  12  -6   4         45.38         55.62        24.97 o                         
  13  -6   4          0.08        -17.54        19.15 o                         
 -15  -5   4         19.21         23.45        12.69 o                         
 -14  -5   4         11.97         27.14        12.15 o                         
 -13  -5   4         12.00         19.24        11.07 o                         
 -12  -5   4         23.85         32.08        12.63 o                         
 -11  -5   4        141.27        159.82        40.73 o                         
 -10  -5   4         66.21         77.81         8.59 o                         
  -9  -5   4         63.92         75.05        21.99 o                         
  -8  -5   4         31.64         35.53        13.25 o                         
  -7  -5   4         64.90         63.47        17.11 o                         
  -6  -5   4         51.37         44.03         3.82 o                         
  -5  -5   4          6.66          6.09         2.82 o                         
  -4  -5   4         38.10         41.60         5.06 o                         
  -3  -5   4         18.93         19.23         3.78 o                         
  -2  -5   4        298.66        322.87        20.19 o                         
  -1  -5   4        261.28        276.74        15.13 o                         
   0  -5   4         65.83         60.22         7.26 o                         
   1  -5   4         11.07         13.72         4.97 o                         
   2  -5   4        137.13        137.93        13.60 o                         
   3  -5   4        394.27        465.03        23.75 o                         
   4  -5   4        195.14        204.44        18.82 o                         
   5  -5   4          9.05         11.64         5.57 o                         
   6  -5   4        147.06        146.47        16.16 o                         
   7  -5   4        162.30        175.01        25.84 o                         
   8  -5   4         10.57        -12.01        12.01 o                         
   9  -5   4         18.29         10.70        19.44 o                         
  10  -5   4         46.74         46.52        14.12 o                         
  11  -5   4         20.79         84.74        21.33 o                         
  12  -5   4         32.77         16.53        21.11 o                         
  13  -5   4         32.81         18.35        20.97 o                         
  14  -5   4         23.84         -6.12        13.90 o                         
  15  -5   4          8.12         15.72        13.03 o                         
 -17  -4   4          6.97         18.90        11.26 o                         
 -16  -4   4         13.17         11.29        11.03 o                         
 -15  -4   4         18.13         25.94        11.15 o                         
 -14  -4   4         54.66         60.94        17.98 o                         
 -13  -4   4          9.43          5.07         6.46 o                         
 -12  -4   4        128.77        131.66        28.97 o                         
 -11  -4   4         17.86         22.36         9.30 o                         
 -10  -4   4         36.66         24.46        13.90 o                         
  -9  -4   4         84.82         91.96         8.11 o                         
  -8  -4   4         36.63         44.57         6.50 o                         
  -7  -4   4         37.90         39.29         5.41 o                         
  -6  -4   4          7.59          6.61         5.99 o                         
  -5  -4   4        133.52        146.76         6.84 o                         
  -4  -4   4         47.13         58.67         5.87 o                         
  -3  -4   4        110.30        121.63         5.75 o                         
  -2  -4   4        243.40        248.32         6.78 o                         
  -1  -4   4         74.03         74.33         5.64 o                         
   0  -4   4        843.49        915.50        14.86 o                         
   1  -4   4         93.93         92.00         6.49 o                         
   2  -4   4        768.35        925.55        14.02 o                         
   3  -4   4        169.77        172.52        14.12 o                         
   4  -4   4         22.11         23.58         7.22 o                         
   5  -4   4        107.04        105.92        17.69 o                         
   6  -4   4        149.22        240.46        22.28 o                         
   7  -4   4        111.37        118.59        13.40 o                         
   8  -4   4         86.87         82.12        19.58 o                         
   9  -4   4        255.11        288.72        18.78 o                         
  10  -4   4        307.37        395.66        34.29 o                         
  11  -4   4         13.67        -17.11        17.11 o                         
  12  -4   4         22.17         23.08        12.59 o                         
  13  -4   4         15.58         14.78        11.94 o                         
  14  -4   4         50.35         58.46        21.33 o                         
  15  -4   4         66.13         43.17        25.04 o                         
  16  -4   4         30.23          9.46        20.24 o                         
 -18  -3   4         10.89          3.96        11.42 o                         
 -17  -3   4          8.74          5.86         7.86 o                         
 -16  -3   4         12.10         17.23         6.80 o                         
 -15  -3   4         25.39         24.66         6.68 o                         
 -14  -3   4         16.96         22.42        10.05 o                         
 -13  -3   4        131.75        104.25        12.59 o                         
 -12  -3   4          9.30          5.68         8.66 o                         
 -11  -3   4         16.80         18.18         5.76 o                         
 -10  -3   4        138.47        139.84         7.95 o                         
  -9  -3   4        179.11        190.24        13.72 o                         
  -8  -3   4          6.72          9.49         5.71 o                         
  -7  -3   4        196.61        207.61         9.19 o                         
  -6  -3   4        147.22        152.59         7.94 o                         
  -5  -3   4        372.12        400.53         9.65 o                         
  -4  -3   4        292.55        316.45         8.37 o                         
  -3  -3   4        795.50        803.70        20.37 o                         
  -2  -3   4        110.94         98.60         5.10 o                         
  -1  -3   4        952.20        911.88        14.55 o                         
   0  -3   4        264.10        262.14         6.27 o                         
   1  -3   4        178.81        183.28         6.99 o                         
   2  -3   4        426.71        490.25         9.20 o                         
   3  -3   4        334.74        361.01        12.99 o                         
   4  -3   4       1351.71       1490.78        36.25 o                         
   5  -3   4         26.18         24.02         9.83 o                         
   6  -3   4        492.34        505.88        18.20 o                         
   7  -3   4         58.95         49.65        14.34 o                         
   8  -3   4        159.39        161.03        12.89 o                         
   9  -3   4         10.46         25.12        13.32 o                         
  10  -3   4         89.68        104.39        12.74 o                         
  11  -3   4         59.71         23.81        12.67 o                         
  12  -3   4        242.23        221.16        25.63 o                         
  13  -3   4        165.60        176.39        24.75 o                         
  14  -3   4          5.13          8.08        17.47 o                         
  15  -3   4          2.22         -2.40        15.22 o                         
  16  -3   4          4.51         15.00        17.62 o                         
  17  -3   4         24.78         24.82        20.02 o                         
 -18  -2   4         26.61         35.51         7.50 o                         
 -17  -2   4         18.51         23.30        10.92 o                         
 -16  -2   4         22.59         25.26        15.22 o                         
 -15  -2   4         17.90         35.74        14.49 o                         
 -14  -2   4          1.23         19.36        12.38 o                         
 -13  -2   4         17.77         28.39        13.40 o                         
 -12  -2   4        170.83        152.95        17.25 o                         
 -11  -2   4         13.74         17.04         6.84 o                         
 -10  -2   4        893.01        950.69        23.22 o                         
  -9  -2   4        135.00        149.97         6.51 o                         
  -8  -2   4        121.41        115.94         5.80 o                         
  -7  -2   4        370.50        389.95        10.58 o                         
  -6  -2   4        755.48        793.16        12.48 o                         
  -5  -2   4        148.91        140.65         7.28 o                         
  -4  -2   4        410.86        387.77         5.17 o                         
  -3  -2   4        186.69        181.15         4.74 o                         
  -2  -2   4        902.99        917.84        11.42 o                         
  -1  -2   4         44.72         44.17         3.67 o                         
   0  -2   4        357.50        338.41         6.93 o                         
   1  -2   4          5.63          3.66         2.57 o                         
   2  -2   4        355.90        349.55        10.41 o                         
   3  -2   4         97.03         95.15        14.49 o                         
   4  -2   4          5.79         13.18         6.84 o                         
   5  -2   4       4599.14       4825.50        96.53 o                         
   6  -2   4         75.59         88.09        15.72 o                         
   7  -2   4       1428.71       1720.97        44.26 o                         
   8  -2   4        352.67        397.56        14.85 o                         
   9  -2   4        486.87        537.70        23.59 o                         
  10  -2   4        524.90        569.80        26.57 o                         
  11  -2   4         46.90         44.41        15.80 o                         
  12  -2   4         89.94         72.07        12.67 o                         
  13  -2   4          2.66          2.69         9.03 o                         
  14  -2   4         82.82         91.07        13.10 o                         
  15  -2   4          5.29         -2.26        10.12 o                         
  16  -2   4         10.04         19.51        10.56 o                         
  17  -2   4          7.63          1.53        10.63 o                         
  18  -2   4         20.63         44.55        19.36 o                         
 -19  -1   4         11.52         10.01         7.59 o                         
 -18  -1   4         13.64         10.50         6.96 o                         
 -17  -1   4          3.66          6.55        14.05 o                         
 -16  -1   4         63.69         63.92        10.99 o                         
 -15  -1   4          7.05         11.72         8.59 o                         
 -14  -1   4         37.65         35.45        14.05 o                         
 -13  -1   4         57.40         58.97        14.12 o                         
 -12  -1   4         17.93         26.86        10.92 o                         
 -11  -1   4         72.80         66.39         7.64 o                         
 -10  -1   4         49.32         45.50         6.62 o                         
  -9  -1   4        243.89        261.71        12.89 o                         
  -8  -1   4        175.06        184.45         5.95 o                         
  -7  -1   4       4764.27       4857.53        96.35 o                         
  -6  -1   4        511.41        505.21         9.73 o                         
  -5  -1   4        688.05        708.01        10.54 o                         
  -4  -1   4       1017.78        924.35         9.02 o                         
  -3  -1   4       1295.69       1173.06        10.92 o                         
  -2  -1   4        312.52        280.05         3.86 o                         
  -1  -1   4        863.63        797.32         7.04 o                         
   0  -1   4        690.16        668.94         9.94 o                         
   1  -1   4       1447.93       1353.12        25.63 o                         
   2  -1   4       1419.51       1309.37        22.20 o                         
   3  -1   4       1142.27       1059.31        31.63 o                         
   4  -1   4       2619.26       2550.74        77.09 o                         
   5  -1   4        107.89        104.27         4.30 o                         
   6  -1   4         40.90         36.64         3.63 o                         
   7  -1   4       1959.32       2103.74        48.74 o                         
   8  -1   4        209.33        240.86         6.94 o                         
   9  -1   4        139.65        152.71         6.34 o                         
  10  -1   4        943.06       1052.99        19.33 o                         
  11  -1   4        203.21        204.88         7.55 o                         
  12  -1   4        110.13        113.58         6.52 o                         
  13  -1   4         34.87         35.51         7.75 o                         
  14  -1   4         15.78         22.69         8.06 o                         
  15  -1   4          3.05          0.29         5.55 o                         
  16  -1   4         21.74         20.67         6.89 o                         
  17  -1   4         35.64         44.63        11.87 o                         
  18  -1   4          8.82          1.97        10.26 o                         
 -19   0   4         37.85         37.59        12.41 o                         
 -18   0   4         14.70         15.04         6.37 o                         
 -17   0   4         46.90         59.26        11.58 o                         
 -16   0   4         12.04          2.18        12.38 o                         
 -15   0   4         26.50         28.17        13.76 o                         
 -14   0   4         36.65         30.58         8.59 o                         
 -13   0   4         19.93         28.06         5.50 o                         
 -12   0   4         12.46         13.76         4.67 o                         
 -11   0   4          1.97         -0.24         4.48 o                         
 -10   0   4       1763.72       1963.82        28.00 o                         
  -9   0   4          2.35          6.71         3.21 o                         
  -8   0   4       1960.45       1919.55        20.25 o                         
  -7   0   4        620.64        646.81         7.55 o                         
  -6   0   4        764.72        749.70         8.00 o                         
  -5   0   4       1884.49       1835.58        21.21 o                         
  -4   0   4        201.62        164.56         2.76 o                         
  -3   0   4          3.02          0.38         1.41 o                         
  -2   0   4        711.72        610.55         7.58 o                         
  -1   0   4         46.94         42.27         1.49 o                         
   0   0   4        122.95        118.28         2.88 o                         
   1   0   4        776.51        725.58         7.64 o                         
   2   0   4        225.35        210.72         4.26 o                         
   3   0   4        754.97        744.10         9.55 o                         
   4   0   4         15.03         18.27         4.08 o                         
   5   0   4        572.54        561.12        10.31 o                         
   6   0   4        377.45        425.94         8.06 o                         
   7   0   4       5488.19       5694.61       117.50 o                         
   8   0   4        367.02        331.39         9.12 o                         
   9   0   4        185.03        204.69         6.31 o                         
  10   0   4        371.73        430.05        17.44 o                         
  11   0   4         49.63         47.69         4.89 o                         
  12   0   4         49.11         46.41         4.79 o                         
  13   0   4         23.76         24.53         6.15 o                         
  14   0   4         19.54         18.32         5.16 o                         
  15   0   4          7.77          9.17         7.91 o                         
  16   0   4         19.45         26.18         9.52 o                         
  17   0   4         22.54         27.06         7.58 o                         
  18   0   4         19.78         25.14         8.41 o                         
 -19   1   4         11.51          4.80         5.66 o                         
 -18   1   4         13.65         11.75         5.80 o                         
 -17   1   4          3.64          7.71         5.03 o                         
 -16   1   4         63.67         57.14         6.55 o                         
 -15   1   4          7.05         11.75         4.95 o                         
 -14   1   4         37.66         44.48         7.90 o                         
 -13   1   4         57.38         64.22         6.23 o                         
 -12   1   4         17.92         20.22         5.81 o                         
 -11   1   4         72.85         74.18         4.48 o                         
 -10   1   4         49.33         54.42         5.02 o                         
  -9   1   4        243.83        256.77         5.06 o                         
  -8   1   4        174.98        186.69         3.71 o                         
  -7   1   4       4764.80       5004.01        86.59 o                         
  -6   1   4        511.38        499.00         6.41 o                         
  -5   1   4        688.09        729.06        10.96 o                         
  -4   1   4       1017.82        931.34         9.64 o                         
  -3   1   4       1295.81       1154.92        17.12 o                         
  -2   1   4        312.46        273.37         3.48 o                         
  -1   1   4        863.80        799.82         7.33 o                         
   0   1   4        689.99        653.24        10.14 o                         
   1   1   4       1448.36       1368.76        19.71 o                         
   2   1   4       1419.47       1277.19        11.60 o                         
   3   1   4       1142.38       1068.05        11.92 o                         
   4   1   4       2619.03       2559.00        29.95 o                         
   5   1   4        107.91        106.74         3.53 o                         
   6   1   4         41.00         32.78         3.48 o                         
   7   1   4       1959.20       2136.08        28.35 o                         
   8   1   4        209.21        244.98         7.12 o                         
   9   1   4        139.66        151.71         7.44 o                         
  10   1   4        942.96       1046.58        18.66 o                         
  11   1   4        203.19        205.93         6.79 o                         
  12   1   4        110.16        107.25         8.59 o                         
  13   1   4         34.86         33.63         5.75 o                         
  14   1   4         15.79         14.15         7.56 o                         
  15   1   4          3.05          8.13         4.90 o                         
  16   1   4         21.73         17.45         9.20 o                         
  17   1   4         35.66         30.23        10.23 o                         
  18   1   4          8.82          8.85         6.07 o                         
 -18   2   4         26.61         29.17         7.46 o                         
 -17   2   4         18.51         31.18         9.53 o                         
 -16   2   4         22.61         16.26         6.21 o                         
 -15   2   4         17.90         16.93         3.64 o                         
 -14   2   4          1.24          2.53         3.27 o                         
 -13   2   4         17.77         15.56         2.88 o                         
 -12   2   4        170.86        163.97         4.31 o                         
 -11   2   4         13.74         13.67         2.49 o                         
 -10   2   4        892.96        955.25        12.55 o                         
  -9   2   4        135.06        147.97         5.39 o                         
  -8   2   4        121.45        119.10         4.21 o                         
  -7   2   4        370.63        381.80         9.29 o                         
  -6   2   4        755.51        774.24        12.25 o                         
  -5   2   4        149.02        139.28         6.03 o                         
  -4   2   4        411.10        380.76         8.55 o                         
  -3   2   4        186.70        181.05         4.66 o                         
  -2   2   4        902.98        902.05        11.05 o                         
  -1   2   4         44.72         41.34         3.34 o                         
   0   2   4        357.44        352.60         4.60 o                         
   1   2   4          5.63          6.82         1.19 o                         
   2   2   4        355.82        346.56         6.79 o                         
   3   2   4         96.93         86.94         1.94 o                         
   4   2   4          5.79          9.64         1.99 o                         
   5   2   4       4598.42       4972.75        50.12 o                         
   6   2   4         75.55         82.38         3.93 o                         
   7   2   4       1428.61       1657.38        34.22 o                         
   8   2   4        352.70        381.47         7.47 o                         
   9   2   4        487.00        512.68        15.36 o                         
  10   2   4        524.88        589.93        12.16 o                         
  11   2   4         46.90         58.20         8.23 o                         
  12   2   4         89.92         97.32         7.79 o                         
  13   2   4          2.66          1.34         4.86 o                         
  14   2   4         82.84         87.42         7.74 o                         
  15   2   4          5.29         14.29         7.75 o                         
  16   2   4         10.03          9.53         5.61 o                         
  17   2   4          7.63          8.88         8.95 o                         
  18   2   4         20.62         23.11         7.15 o                         
 -18   3   4         10.90         22.39         7.87 o                         
 -17   3   4          8.75         20.09         9.05 o                         
 -16   3   4         12.10         19.32         6.78 o                         
 -15   3   4         25.38         23.16         6.27 o                         
 -14   3   4         16.97         24.35         5.24 o                         
 -13   3   4        131.80        125.18         8.14 o                         
 -12   3   4          9.31         15.42         4.69 o                         
 -11   3   4         16.75         14.83         3.75 o                         
 -10   3   4        138.44        130.46         6.63 o                         
  -9   3   4        179.15        188.68         8.66 o                         
  -8   3   4          6.72         10.85         5.57 o                         
  -7   3   4        196.58        193.94         9.03 o                         
  -6   3   4        147.21        138.57         7.63 o                         
  -5   3   4        372.19        387.74        11.00 o                         
  -4   3   4        292.60        315.87         9.89 o                         
  -3   3   4        795.55        806.43        25.70 o                         
  -2   3   4        110.99         96.34         4.76 o                         
  -1   3   4        952.38        916.99        11.94 o                         
   0   3   4        264.08        271.07         4.93 o                         
   1   3   4        178.85        195.91         4.40 o                         
   2   3   4        426.51        501.12        17.32 o                         
   3   3   4        334.90        354.00        26.03 o                         
   4   3   4       1351.71       1519.92        17.75 o                         
   5   3   4         26.21         30.20         1.94 o                         
   6   3   4        492.32        510.04         6.34 o                         
   7   3   4         58.97         61.44         2.36 o                         
   8   3   4        159.40        165.40         7.69 o                         
   9   3   4         10.47          8.87         3.36 o                         
  10   3   4         89.67         98.40         7.40 o                         
  11   3   4         59.73         50.86         4.76 o                         
  12   3   4        242.29        233.31        16.74 o                         
  13   3   4        165.59        182.27        10.98 o                         
  14   3   4          5.12         10.84         5.90 o                         
  15   3   4          2.21         -1.57         6.97 o                         
  16   3   4          4.52          5.54         5.45 o                         
  17   3   4         24.79         27.99        10.12 o                         
 -17   4   4          6.97          6.56         5.90 o                         
 -16   4   4         13.18          9.93         6.55 o                         
 -15   4   4         18.14         16.80         6.42 o                         
 -14   4   4         54.64         49.82         8.10 o                         
 -13   4   4          9.43         17.18         5.17 o                         
 -12   4   4        128.78        131.25         7.04 o                         
 -11   4   4         17.86         23.85         4.86 o                         
 -10   4   4         36.69         33.34         6.26 o                         
  -9   4   4         84.77         90.68         8.21 o                         
  -8   4   4         36.58         31.33         5.64 o                         
  -7   4   4         37.93         36.13         4.86 o                         
  -6   4   4          7.60          4.68         4.94 o                         
  -5   4   4        133.54        131.09         8.87 o                         
  -4   4   4         47.17         49.81         5.17 o                         
  -3   4   4        110.34         98.57         8.36 o                         
  -2   4   4        243.31        231.75        10.60 o                         
  -1   4   4         74.01         70.54         6.97 o                         
   0   4   4        843.48        908.41        16.42 o                         
   1   4   4         93.93         88.23         3.69 o                         
   2   4   4        768.51        944.58        20.04 o                         
   3   4   4        169.68        166.12         4.52 o                         
   4   4   4         22.12         19.94         2.68 o                         
   5   4   4        107.01        113.00         4.62 o                         
   6   4   4        149.26        171.73        12.52 o                         
   7   4   4        111.39        118.23         4.12 o                         
   8   4   4         86.82         80.29         3.95 o                         
   9   4   4        255.16        277.84         7.17 o                         
  10   4   4        307.38        341.83         8.38 o                         
  11   4   4         13.69         11.34         3.84 o                         
  12   4   4         22.20         23.76         4.58 o                         
  13   4   4         15.58         14.78         5.14 o                         
  14   4   4         50.35         50.74         7.44 o                         
  15   4   4         66.13         71.03         6.80 o                         
  16   4   4         30.24         29.87         7.49 o                         
 -15   5   4         19.22         22.99         6.09 o                         
 -14   5   4         11.97         15.24         6.60 o                         
 -13   5   4         12.01         13.76         4.72 o                         
 -12   5   4         23.84         26.96         5.94 o                         
 -11   5   4        141.23        127.38        10.74 o                         
 -10   5   4         66.22         61.07         8.75 o                         
  -9   5   4         63.91         57.90        10.38 o                         
  -8   5   4         31.62         27.75         5.88 o                         
  -7   5   4         64.88         63.09         8.08 o                         
  -6   5   4         51.38         42.32         8.81 o                         
  -5   5   4          6.66          7.97         5.94 o                         
  -4   5   4         38.12         32.62         6.79 o                         
  -3   5   4         18.93         19.04         7.43 o                         
  -2   5   4        298.67        317.26        26.54 o                         
  -1   5   4        261.36        258.29        14.85 o                         
   0   5   4         65.82         71.56        11.14 o                         
   1   5   4         11.07         46.74         9.10 o                         
   2   5   4        137.12        137.43        16.09 o                         
   3   5   4        394.28        484.52        12.62 o                         
   4   5   4        195.10        189.60         9.91 o                         
   5   5   4          9.06          6.02         2.59 o                         
   6   5   4        146.98        136.14         5.58 o                         
   7   5   4        162.31        160.77        12.31 o                         
   8   5   4         10.56         -3.83         9.25 o                         
   9   5   4         18.29         16.58         2.87 o                         
  10   5   4         46.76         47.12         5.34 o                         
  11   5   4         20.81         16.17         4.50 o                         
  12   5   4         32.79         30.96         5.25 o                         
  13   5   4         32.81         23.87         5.01 o                         
  14   5   4         23.83         19.95         4.66 o                         
  15   5   4          8.12          9.67         4.33 o                         
 -14   6   4          1.67          4.46         5.24 o                         
 -13   6   4          7.96          5.96         7.22 o                         
 -12   6   4         15.84          6.89         6.08 o                         
 -11   6   4         13.28         13.96         7.59 o                         
 -10   6   4         15.99         -0.59         8.68 o                         
  -9   6   4         92.87         96.29         9.90 o                         
  -8   6   4         69.20         77.77        10.81 o                         
  -7   6   4         37.40         45.48         8.41 o                         
  -6   6   4         34.49         20.98         9.66 o                         
  -5   6   4         89.31         77.88         8.20 o                         
  -4   6   4         24.54         30.31         6.23 o                         
  -3   6   4         41.48         36.91         7.10 o                         
  -2   6   4         21.02         23.28         6.47 o                         
  -1   6   4         52.14         45.42        22.82 o                         
   0   6   4         43.18         44.00        10.22 o                         
   1   6   4         43.21         44.23         8.89 o                         
   2   6   4        121.11         96.84        10.06 o                         
   3   6   4         16.77         42.28         8.88 o                         
   4   6   4         10.10          7.06         8.88 o                         
   5   6   4         62.67         70.88         5.50 o                         
   6   6   4         68.74         78.30         6.60 o                         
   7   6   4         28.21         20.75         4.33 o                         
   8   6   4         33.33         36.79         5.42 o                         
   9   6   4          1.96          2.78         3.95 o                         
  10   6   4         50.80         45.10         7.66 o                         
  11   6   4         26.34         26.24         8.53 o                         
  12   6   4         45.39         55.08        12.52 o                         
  13   6   4          0.08         -2.13         3.57 o                         
 -11   7   4         13.92          5.20         7.24 o                         
 -10   7   4         33.88         19.50         8.43 o                         
  -9   7   4         23.79         14.79         9.95 o                         
  -8   7   4          3.12          5.18         6.33 o                         
  -7   7   4         48.66         50.86        10.74 o                         
  -6   7   4         37.90         46.09        10.69 o                         
  -5   7   4         13.78         12.14         9.56 o                         
  -4   7   4         55.93         52.04        15.07 o                         
  -3   7   4         10.78         12.04         6.51 o                         
  -2   7   4         66.34         59.66        11.28 o                         
  -1   7   4          5.17         -2.04        10.92 o                         
   0   7   4          8.18         17.49         7.61 o                         
   1   7   4          0.70          0.07         9.38 o                         
   2   7   4         53.88         48.65        11.19 o                         
   3   7   4         12.40          1.06         7.72 o                         
   4   7   4         42.90         29.99        18.38 o                         
   5   7   4         28.18         24.25         7.48 o                         
   6   7   4         33.53         44.11        10.69 o                         
   7   7   4         11.03         16.59         7.79 o                         
   8   7   4         26.45         29.40         8.14 o                         
   9   7   4         15.76          7.25         9.46 o                         
  10   7   4          6.71         13.76         6.72 o                         
  11   7   4          0.00          5.87         6.00 o                         
  -8   8   4          4.64          4.75         6.59 o                         
  -7   8   4         42.11         30.99        11.31 o                         
  -6   8   4         38.96         47.57         9.55 o                         
  -5   8   4         13.25          3.32        10.15 o                         
  -4   8   4         24.13         23.93         7.06 o                         
  -3   8   4         28.62         27.55        15.25 o                         
  -2   8   4          7.37         15.11         8.13 o                         
  -1   8   4          5.14         12.99         9.21 o                         
   0   8   4          3.22         13.85         6.82 o                         
   1   8   4          9.85          6.14         8.30 o                         
   2   8   4         36.12         40.76         9.39 o                         
   3   8   4         17.00         22.81        10.96 o                         
   4   8   4          9.46         28.03        11.00 o                         
   5   8   4         11.00          9.22         8.12 o                         
   6   8   4         14.62         19.54        10.64 o                         
   7   8   4          5.23          7.35         9.39 o                         
  -8  -8   5          3.85          6.96         6.99 o                         
  -7  -8   5         10.25          6.78         8.37 o                         
  -6  -8   5          3.60          8.88         5.82 o                         
  -5  -8   5         23.10         20.39         5.81 o                         
  -4  -8   5         20.21         29.60         5.83 o                         
  -3  -8   5         18.81         19.55         5.56 o                         
  -2  -8   5          6.70          5.00         5.77 o                         
  -1  -8   5          7.41         14.82         5.86 o                         
   0  -8   5         27.38         26.07         5.70 o                         
   1  -8   5          5.59          7.46         5.08 o                         
   2  -8   5          2.07          5.37         4.92 o                         
   3  -8   5          1.69          3.02         3.75 o                         
   4  -8   5         10.45         23.82        10.21 o                         
   5  -8   5          9.73          6.44         9.25 o                         
   6  -8   5         31.08          7.79        19.51 o                         
   7  -8   5         13.55         18.71        12.67 o                         
 -11  -7   5          2.58         13.59        15.40 o                         
 -10  -7   5          2.38          1.96         9.37 o                         
  -9  -7   5          4.01         10.86         6.72 o                         
  -8  -7   5          6.77          6.09         7.38 o                         
  -7  -7   5          4.01          0.99         3.37 o                         
  -6  -7   5         12.01         10.13         4.83 o                         
  -5  -7   5          6.86          4.81         3.80 o                         
  -4  -7   5          6.87          9.14         5.12 o                         
  -3  -7   5          5.48          4.03         4.03 o                         
  -2  -7   5          3.61          0.87         3.81 o                         
  -1  -7   5         23.95         25.71         4.48 o                         
   0  -7   5         48.05         50.50         9.43 o                         
   1  -7   5          3.44         17.83         6.09 o                         
   2  -7   5         59.76         46.53         9.08 o                         
   3  -7   5         74.13         62.94         9.27 o                         
   4  -7   5         21.45          4.27         9.93 o                         
   5  -7   5         18.01         25.99         8.34 o                         
   6  -7   5         11.51          1.02        18.56 o                         
   7  -7   5         53.81         42.81        15.00 o                         
   8  -7   5         21.60          3.79        20.17 o                         
   9  -7   5         93.23         86.34        17.11 o                         
  10  -7   5         37.71         32.32        22.86 o                         
 -14  -6   5         16.62          7.46         9.36 o                         
 -13  -6   5          5.39          6.85         9.39 o                         
 -12  -6   5         41.84         60.16        10.77 o                         
 -11  -6   5         10.65          7.35         8.15 o                         
 -10  -6   5         34.99         41.79        11.21 o                         
  -9  -6   5         22.50         21.93         9.76 o                         
  -8  -6   5         46.27         42.45        10.92 o                         
  -7  -6   5         10.98          9.42         7.53 o                         
  -6  -6   5         79.80         79.83         9.27 o                         
  -5  -6   5          0.27         -0.07         3.08 o                         
  -4  -6   5         27.42         33.01         4.28 o                         
  -3  -6   5         29.86         30.45         4.44 o                         
  -2  -6   5         32.21         43.50        13.20 o                         
  -1  -6   5        171.64        207.77        16.45 o                         
   0  -6   5        175.80        209.52        17.40 o                         
   1  -6   5        174.22        177.72        11.87 o                         
   2  -6   5          2.54          1.61         3.94 o                         
   3  -6   5        100.39         74.73        11.43 o                         
   4  -6   5         86.51         84.09        13.40 o                         
   5  -6   5        100.12         94.15         8.36 o                         
   6  -6   5         46.65         39.09        20.75 o                         
   7  -6   5         76.93         73.75        14.71 o                         
   8  -6   5          5.45         35.89        18.71 o                         
   9  -6   5         21.96         22.71        13.54 o                         
  10  -6   5         24.26          8.30        20.46 o                         
  11  -6   5         17.97         34.87        21.77 o                         
  12  -6   5         36.12         34.51        14.49 o                         
  13  -6   5         10.53         12.16        22.28 o                         
 -15  -5   5         24.16         24.96        13.83 o                         
 -14  -5   5         22.62         31.68        12.50 o                         
 -13  -5   5          5.70          3.20        11.87 o                         
 -12  -5   5         16.06         15.81         9.18 o                         
 -11  -5   5          9.01          1.94         6.24 o                         
 -10  -5   5         18.39         29.98         9.25 o                         
  -9  -5   5         22.19         21.74         6.95 o                         
  -8  -5   5         20.79         33.71         8.23 o                         
  -7  -5   5          4.31         -3.76         6.55 o                         
  -6  -5   5         31.60         23.34         4.05 o                         
  -5  -5   5         65.87         67.32         6.58 o                         
  -4  -5   5        175.77        191.76        14.81 o                         
  -3  -5   5         48.91         52.05         4.94 o                         
  -2  -5   5         48.52         61.17         8.57 o                         
  -1  -5   5        483.44        537.65        14.62 o                         
   0  -5   5        199.80        204.36         8.17 o                         
   1  -5   5         47.02         51.91        15.72 o                         
   2  -5   5        387.59        421.66        20.89 o                         
   3  -5   5        197.79        224.99        13.98 o                         
   4  -5   5         43.68         44.71        17.95 o                         
   5  -5   5        137.05        146.98        15.58 o                         
   6  -5   5         35.10         64.43        18.93 o                         
   8  -5   5          5.42          4.15        11.58 o                         
   9  -5   5         82.97        126.67        25.04 o                         
  10  -5   5          3.23         28.03        18.78 o                         
  11  -5   5         35.32         18.49        13.69 o                         
  12  -5   5          7.02         33.56        19.36 o                         
  13  -5   5         48.97        102.14        26.79 o                         
  14  -5   5         11.22          8.23        18.71 o                         
 -17  -4   5         14.21         25.57         9.47 o                         
 -16  -4   5         17.51         23.22         9.37 o                         
 -15  -4   5          2.53         11.65         8.59 o                         
 -14  -4   5          4.81         13.90         7.69 o                         
 -13  -4   5         71.82         98.96         9.75 o                         
 -12  -4   5        104.30        106.79        18.85 o                         
 -11  -4   5          7.61          2.48         6.37 o                         
 -10  -4   5         85.99         74.57        14.89 o                         
  -9  -4   5         14.31         23.93         8.15 o                         
  -8  -4   5          5.41          3.01         6.94 o                         
  -7  -4   5         96.39        101.17         6.07 o                         
  -6  -4   5        164.89        178.85        13.21 o                         
  -5  -4   5        143.51        138.90         3.65 o                         
  -4  -4   5        333.86        385.02        10.28 o                         
  -3  -4   5        765.78        805.99        13.18 o                         
  -2  -4   5         48.88         48.41         4.19 o                         
  -1  -4   5        504.06        543.08        10.36 o                         
   0  -4   5        128.48        138.01         6.75 o                         
   1  -4   5         17.06          5.62         9.86 o                         
   2  -4   5        311.74        350.44         8.88 o                         
   3  -4   5         94.18        103.23         8.23 o                         
   4  -4   5        435.58        495.41        13.35 o                         
   5  -4   5        345.14        349.73        17.40 o                         
   6  -4   5         44.52         30.58        10.92 o                         
   7  -4   5         21.26         16.96        15.58 o                         
   8  -4   5         10.26         21.84        10.77 o                         
   9  -4   5         33.04         15.94        17.98 o                         
  10  -4   5         71.38         55.11        14.05 o                         
  11  -4   5        132.45        145.38        24.75 o                         
  12  -4   5         46.51         21.26        21.04 o                         
  13  -4   5         14.69         22.20        18.13 o                         
  14  -4   5          2.21          4.59        11.58 o                         
  15  -4   5          0.35         -8.95        10.34 o                         
  16  -4   5         21.16         23.37        13.47 o                         
 -17  -3   5         16.51         24.48         8.54 o                         
 -16  -3   5         34.76         43.65         9.09 o                         
 -15  -3   5         50.93         46.64        15.18 o                         
 -14  -3   5         54.31         58.00         8.54 o                         
 -13  -3   5          2.87          3.31         6.22 o                         
 -12  -3   5         70.97         69.95         8.06 o                         
 -11  -3   5        129.98        146.56         8.83 o                         
 -10  -3   5        245.15        252.12        12.96 o                         
  -9  -3   5          7.96          7.24         4.75 o                         
  -8  -3   5         22.97         23.95         6.34 o                         
  -7  -3   5        433.53        517.50        11.64 o                         
  -6  -3   5         13.07          6.55         4.04 o                         
  -5  -3   5        216.01        228.56         7.69 o                         
  -4  -3   5          4.99          4.98         4.39 o                         
  -3  -3   5        765.79        816.29        12.98 o                         
  -2  -3   5        254.49        257.84        11.01 o                         
  -1  -3   5        399.24        422.76         8.02 o                         
   0  -3   5        757.47        799.32        12.52 o                         
   1  -3   5        287.90        302.03         7.26 o                         
   2  -3   5       1599.93       1683.85        30.82 o                         
   3  -3   5        159.29        183.91         9.65 o                         
   4  -3   5        364.54        423.11        25.19 o                         
   5  -3   5        423.05        482.00        24.10 o                         
   6  -3   5        240.44        261.93        19.66 o                         
   7  -3   5         95.15         94.35        10.63 o                         
   8  -3   5          2.05         -7.86        10.48 o                         
   9  -3   5         16.26          2.11         8.66 o                         
  10  -3   5         60.87         47.17        17.47 o                         
  11  -3   5         26.31         81.83        21.26 o                         
  12  -3   5         62.45         56.64        12.81 o                         
  13  -3   5         46.09         30.87        13.32 o                         
  14  -3   5         66.71         63.26        14.12 o                         
  15  -3   5         19.02         35.67        18.86 o                         
  16  -3   5          0.68        -10.34        16.16 o                         
  17  -3   5          5.88         -2.84        16.23 o                         
 -18  -2   5          0.21          5.93         7.32 o                         
 -17  -2   5          9.79         21.39         9.62 o                         
 -16  -2   5          7.67          3.92         8.47 o                         
 -15  -2   5          4.72          7.41         7.68 o                         
 -14  -2   5          1.01          1.43         5.92 o                         
 -13  -2   5         10.67         10.94         5.99 o                         
 -12  -2   5         67.75         67.21         6.69 o                         
 -11  -2   5         70.81         71.78         7.83 o                         
 -10  -2   5         72.25         76.99         6.19 o                         
  -9  -2   5        537.73        549.56        10.60 o                         
  -8  -2   5        345.56        364.56         8.80 o                         
  -7  -2   5        363.39        331.84         9.71 o                         
  -6  -2   5        990.67       1091.70        18.09 o                         
  -5  -2   5       1020.92       1025.57        15.68 o                         
  -4  -2   5        688.35        775.56        12.29 o                         
  -3  -2   5        493.92        509.56         8.20 o                         
  -2  -2   5        160.82        144.50         4.97 o                         
  -1  -2   5        180.46        181.34         5.15 o                         
   0  -2   5        117.84        121.48         4.29 o                         
   1  -2   5         66.66         67.98         5.93 o                         
   2  -2   5        468.73        496.64        22.13 o                         
   3  -2   5         44.37         37.56         8.37 o                         
   4  -2   5       1320.72       1351.88        40.91 o                         
   5  -2   5        371.69        372.00        23.37 o                         
   6  -2   5        140.03        180.91        11.94 o                         
   7  -2   5        342.35        385.91        20.02 o                         
   8  -2   5        376.83        431.70        20.75 o                         
   9  -2   5        506.87        556.84        25.92 o                         
  10  -2   5          3.55          6.41         8.01 o                         
  11  -2   5         18.07         13.18         9.32 o                         
  12  -2   5          4.06        -14.92        14.92 o                         
  13  -2   5          6.57         -4.44        15.07 o                         
  14  -2   5         22.92          9.32        16.45 o                         
  15  -2   5         49.27         72.44        18.71 o                         
  16  -2   5         27.70         20.97        18.42 o                         
  17  -2   5         18.73         26.06        18.27 o                         
 -18  -1   5          0.19         -1.03         8.50 o                         
 -17  -1   5          1.55         -6.49         7.52 o                         
 -16  -1   5          0.62         -6.02         6.02 o                         
 -15  -1   5         19.79         22.54         7.85 o                         
 -14  -1   5         27.48         26.63         8.23 o                         
 -13  -1   5          5.27          1.20        11.98 o                         
 -12  -1   5        131.12        142.76        10.45 o                         
 -11  -1   5         29.72         31.73         6.00 o                         
 -10  -1   5         80.39         84.84         6.38 o                         
  -9  -1   5        117.81        123.15         6.66 o                         
  -8  -1   5       1089.48       1146.11        16.68 o                         
  -7  -1   5        458.10        504.18         8.47 o                         
  -6  -1   5       1953.61       1939.84        24.60 o                         
  -5  -1   5        884.10        841.91         9.10 o                         
  -4  -1   5       1207.99       1173.43        11.53 o                         
  -3  -1   5        494.19        460.08         7.87 o                         
  -2  -1   5        537.17        542.52         7.16 o                         
  -1  -1   5       1314.63       1314.80        11.53 o                         
   0  -1   5        396.57        375.70         7.94 o                         
   1  -1   5         87.31         78.91         9.03 o                         
   2  -1   5       1914.44       1920.64        20.12 o                         
   3  -1   5         15.79         15.99         3.57 o                         
   4  -1   5        511.09        537.21        14.89 o                         
   5  -1   5        589.18        628.45        10.28 o                         
   6  -1   5        759.34        791.94        13.46 o                         
   7  -1   5        662.49        741.75        19.95 o                         
   8  -1   5        513.55        529.98        15.43 o                         
   9  -1   5         84.70         82.56         5.83 o                         
  10  -1   5        271.33        292.51         9.64 o                         
  11  -1   5          8.47         13.75         4.86 o                         
  12  -1   5         26.71         30.97         4.56 o                         
  13  -1   5         11.73         13.04         5.85 o                         
  14  -1   5          8.18         19.48        10.05 o                         
  15  -1   5          2.24          2.33         5.97 o                         
  16  -1   5         40.08         51.51        11.61 o                         
  17  -1   5         14.17          7.57        16.45 o                         
  18  -1   5         10.08         18.13        16.89 o                         
 -19   0   5          1.86          3.32        13.14 o                         
 -18   0   5         17.72          8.48         6.82 o                         
 -17   0   5          3.79          3.02         6.02 o                         
 -16   0   5          0.00          2.42         6.33 o                         
 -15   0   5          2.67          4.98         5.17 o                         
 -14   0   5          1.46         -0.07         4.04 o                         
 -13   0   5          9.05         15.42         5.56 o                         
 -12   0   5          1.70          0.80         3.50 o                         
 -11   0   5        217.35        232.73         6.63 o                         
 -10   0   5        148.81        154.20         6.24 o                         
  -9   0   5       1773.11       1898.73        25.82 o                         
  -8   0   5        227.38        219.08         8.04 o                         
  -7   0   5         40.11         46.15         3.74 o                         
  -6   0   5         58.96         62.03         3.06 o                         
  -5   0   5       1232.91       1181.71        15.16 o                         
  -4   0   5         17.47         15.84         2.14 o                         
  -3   0   5        332.95        302.47         5.93 o                         
  -2   0   5          4.68          3.20         2.10 o                         
  -1   0   5         47.69         47.82         2.15 o                         
   0   0   5        109.40         94.86         2.88 o                         
   1   0   5        801.19        825.24         9.59 o                         
   2   0   5        189.00        206.81         5.00 o                         
   3   0   5        158.38        181.50         7.94 o                         
   4   0   5        123.66        123.30         4.44 o                         
   5   0   5        762.84        768.07        18.16 o                         
   6   0   5        998.30       1050.75        19.84 o                         
   7   0   5       2497.20       2685.38        56.42 o                         
   8   0   5        733.20        872.95        21.69 o                         
   9   0   5        661.31        674.39        13.36 o                         
  10   0   5         80.96         92.28         5.20 o                         
  11   0   5         87.81         72.69         7.11 o                         
  12   0   5          5.12          4.14         4.10 o                         
  13   0   5          6.01          5.85         6.40 o                         
  14   0   5         38.13         44.37         8.46 o                         
  15   0   5         29.50         32.60         5.94 o                         
  16   0   5          4.07          4.75         7.32 o                         
  17   0   5          5.59          3.00         5.40 o                         
  18   0   5         19.24         28.30         8.16 o                         
 -18   1   5          0.19          5.29         4.50 o                         
 -17   1   5          1.55          4.35         4.33 o                         
 -16   1   5          0.62          0.31         5.41 o                         
 -15   1   5         19.79         17.95         4.99 o                         
 -14   1   5         27.48         19.58         4.64 o                         
 -13   1   5          5.26          8.36         2.97 o                         
 -12   1   5        131.13        148.06         5.36 o                         
 -11   1   5         29.73         30.17         3.01 o                         
 -10   1   5         80.36         83.27         3.57 o                         
  -9   1   5        117.81        127.14         3.82 o                         
  -8   1   5       1089.50       1138.24        11.94 o                         
  -7   1   5        458.10        497.65         6.18 o                         
  -6   1   5       1953.46       1952.24        18.51 o                         
  -5   1   5        884.16        843.46         9.06 o                         
  -4   1   5       1208.04       1166.25        11.91 o                         
  -3   1   5        494.05        464.33         5.72 o                         
  -2   1   5        537.27        540.75         6.78 o                         
  -1   1   5       1314.96       1294.42        18.35 o                         
   0   1   5        396.54        378.96         6.99 o                         
   1   1   5         87.39         82.08         2.60 o                         
   2   1   5       1914.23       1968.82        25.88 o                         
   3   1   5         15.79         18.48         4.04 o                         
   4   1   5        511.25        549.52         8.10 o                         
   5   1   5        589.11        624.02        14.67 o                         
   6   1   5        759.33        813.80        21.48 o                         
   7   1   5        662.45        753.60        15.00 o                         
   8   1   5        513.57        539.83        11.78 o                         
   9   1   5         84.74         88.67         6.49 o                         
  10   1   5        271.34        284.83         8.40 o                         
  11   1   5          8.47          8.68         5.97 o                         
  12   1   5         26.69         31.91        10.08 o                         
  13   1   5         11.75         10.14         5.54 o                         
  14   1   5          8.16         12.00         7.46 o                         
  15   1   5          2.24         -5.37         6.84 o                         
  16   1   5         40.08         45.47         7.69 o                         
  17   1   5         14.16         20.98         7.64 o                         
  18   1   5         10.09         16.57         7.62 o                         
 -18   2   5          0.21          0.38         7.86 o                         
 -17   2   5          9.79         11.43         3.83 o                         
 -16   2   5          7.68          5.84         3.21 o                         
 -15   2   5          4.72          3.80         2.83 o                         
 -14   2   5          1.01          4.00         2.78 o                         
 -13   2   5         10.69         12.78         3.15 o                         
 -12   2   5         67.78         54.70         3.22 o                         
 -11   2   5         70.81         69.63         2.68 o                         
 -10   2   5         72.31         76.73         6.01 o                         
  -9   2   5        537.64        534.75        28.54 o                         
  -8   2   5        345.62        351.72         6.69 o                         
  -7   2   5        363.43        330.99         9.24 o                         
  -6   2   5        990.57       1058.06        20.35 o                         
  -5   2   5       1020.95       1023.65        16.36 o                         
  -4   2   5        688.34        754.91         9.99 o                         
  -3   2   5        493.84        495.30         7.37 o                         
  -2   2   5        160.79        146.66         4.29 o                         
  -1   2   5        180.47        176.11         4.48 o                         
   0   2   5        117.86        120.54         6.40 o                         
   1   2   5         66.60         66.65         2.30 o                         
   2   2   5        468.81        496.81         5.38 o                         
   3   2   5         44.33         42.04         2.24 o                         
   4   2   5       1320.77       1406.65        20.94 o                         
   5   2   5        371.59        401.90         6.67 o                         
   6   2   5        140.13        170.90         4.95 o                         
   7   2   5        342.25        370.10        21.84 o                         
   8   2   5        376.91        418.01        11.90 o                         
   9   2   5        506.85        524.26        21.84 o                         
  10   2   5          3.56         12.63         5.44 o                         
  11   2   5         18.06         25.29         4.34 o                         
  12   2   5          4.05          9.90         8.99 o                         
  13   2   5          6.58         11.20         6.87 o                         
  14   2   5         22.91         21.88         7.79 o                         
  15   2   5         49.26         46.20         9.53 o                         
  16   2   5         27.67         31.18         7.22 o                         
  17   2   5         18.73         27.26         7.66 o                         
 -17   3   5         16.52         12.45         5.91 o                         
 -16   3   5         34.75         40.81         6.30 o                         
 -15   3   5         50.93         47.62         5.99 o                         
 -14   3   5         54.31         57.76         9.44 o                         
 -13   3   5          2.88          3.11         5.56 o                         
 -12   3   5         70.97         64.04         5.65 o                         
 -11   3   5        129.98        134.01         6.17 o                         
 -10   3   5        245.21        250.91         6.41 o                         
  -9   3   5          7.95          8.07         5.47 o                         
  -8   3   5         22.96         23.03         3.71 o                         
  -7   3   5        433.59        494.85        12.37 o                         
  -6   3   5         13.07          5.15         4.90 o                         
  -5   3   5        216.07        218.03         9.24 o                         
  -4   3   5          5.01         12.94         5.45 o                         
  -3   3   5        765.63        791.97        11.92 o                         
  -2   3   5        254.60        262.88         6.23 o                         
  -1   3   5        399.24        427.55        14.31 o                         
   0   3   5        757.28        802.43        11.49 o                         
   1   3   5        287.86        301.46         9.68 o                         
   2   3   5       1599.70       1701.60        20.80 o                         
   3   3   5        159.31        176.88         6.88 o                         
   4   3   5        364.43        406.52        14.21 o                         
   5   3   5        423.14        494.46         7.55 o                         
   6   3   5        240.45        254.68         4.67 o                         
   7   3   5         95.15        101.44         2.71 o                         
   8   3   5          2.04         -0.28         2.56 o                         
   9   3   5         16.27          8.25         2.81 o                         
  10   3   5         60.91         43.12         6.50 o                         
  11   3   5         26.31         36.90         6.33 o                         
  12   3   5         62.44         56.40         7.32 o                         
  13   3   5         46.08         37.56         6.52 o                         
  14   3   5         66.71         72.54         7.67 o                         
  15   3   5         19.01         25.69        13.18 o                         
  16   3   5          0.68         -2.36         6.29 o                         
  17   3   5          5.88          0.33         6.18 o                         
 -17   4   5         14.22         12.74         6.88 o                         
 -16   4   5         17.53         27.26         7.09 o                         
 -15   4   5          2.53         -2.14         5.34 o                         
 -14   4   5          4.81          7.25         5.58 o                         
 -13   4   5         71.85         78.67         7.43 o                         
 -12   4   5        104.30        100.38         7.65 o                         
 -11   4   5          7.63         11.59         4.59 o                         
 -10   4   5         85.96         78.05         7.94 o                         
  -9   4   5         14.29         15.55         5.22 o                         
  -8   4   5          5.42         11.28         6.51 o                         
  -7   4   5         96.36         98.94        14.81 o                         
  -6   4   5        164.85        158.03        11.94 o                         
  -5   4   5        143.48        138.96         6.08 o                         
  -4   4   5        333.89        369.67        14.85 o                         
  -3   4   5        765.72        785.62        15.04 o                         
  -2   4   5         48.87         49.38         5.77 o                         
  -1   4   5        504.03        557.62        10.21 o                         
   0   4   5        128.48        142.21         5.59 o                         
   1   4   5         17.06         13.98         2.83 o                         
   2   4   5        311.67        349.32         7.17 o                         
   3   4   5         94.13         99.27        10.17 o                         
   4   4   5        435.51        499.92         8.54 o                         
   5   4   5        345.15        355.42        10.30 o                         
   6   4   5         44.55         48.74         3.44 o                         
   7   4   5         21.28         19.01         2.87 o                         
   8   4   5         10.25         11.32         3.50 o                         
   9   4   5         33.06         28.47         3.73 o                         
  10   4   5         71.35         59.35         4.64 o                         
  11   4   5        132.43        145.68         6.58 o                         
  12   4   5         46.49         40.98         4.98 o                         
  13   4   5         14.69         17.22         4.87 o                         
  14   4   5          2.20          7.08         3.70 o                         
  15   4   5          0.35          2.79         3.84 o                         
  16   4   5         21.15         27.30         4.88 o                         
 -15   5   5         24.17         15.11         7.03 o                         
 -14   5   5         22.63         21.25         5.86 o                         
 -13   5   5          5.69          8.20         6.73 o                         
 -12   5   5         16.04         18.80         4.96 o                         
 -11   5   5          9.03         12.58         6.53 o                         
 -10   5   5         18.43         27.59         9.07 o                         
  -9   5   5         22.18         23.18         6.19 o                         
  -8   5   5         20.78         24.72         8.64 o                         
  -7   5   5          4.32          5.67         8.26 o                         
  -6   5   5         31.61         22.13         5.58 o                         
  -5   5   5         65.88         51.49        10.41 o                         
  -4   5   5        175.79        169.67        12.19 o                         
  -3   5   5         48.93         46.03        10.26 o                         
  -2   5   5         48.54         56.84         8.15 o                         
  -1   5   5        483.30        544.76        28.97 o                         
   0   5   5        199.76        177.41        12.30 o                         
   1   5   5         47.00         54.16         6.07 o                         
   2   5   5        387.58        429.71        27.66 o                         
   3   5   5        197.76        214.28         8.02 o                         
   4   5   5         43.66         47.19         4.85 o                         
   5   5   5        137.09        132.93         7.21 o                         
   6   5   5         35.10         33.85         3.81 o                         
   7   5   5         33.18         31.20         8.87 o                         
   8   5   5          5.43          6.78         3.31 o                         
   9   5   5         82.99         78.42         7.55 o                         
  10   5   5          3.24          6.79         3.87 o                         
  11   5   5         35.31         20.54         7.14 o                         
  12   5   5          7.02          7.01         4.23 o                         
  13   5   5         48.97         58.02         7.37 o                         
  14   5   5         11.22          8.33         3.91 o                         
 -14   6   5         16.62         22.12         6.96 o                         
 -13   6   5          5.40         -0.29         5.93 o                         
 -12   6   5         41.84         48.97        22.28 o                         
 -11   6   5         10.65         21.64         9.12 o                         
 -10   6   5         34.97         32.43        11.94 o                         
  -9   6   5         22.49         16.47         7.64 o                         
  -8   6   5         46.33         38.74         9.72 o                         
  -7   6   5         10.98          4.65         9.90 o                         
  -6   6   5         79.82         79.51        10.48 o                         
  -5   6   5          0.27         13.44         7.32 o                         
  -4   6   5         27.44         30.05         7.80 o                         
  -3   6   5         29.86         49.24         8.05 o                         
  -2   6   5         32.21         37.51        18.93 o                         
  -1   6   5        171.65        228.23        26.57 o                         
   0   6   5        175.78        148.69        25.26 o                         
   1   6   5        174.22        165.87        13.25 o                         
   2   6   5          2.53         24.31         6.99 o                         
   3   6   5        100.36         69.57         8.33 o                         
   4   6   5         86.54         81.92         8.43 o                         
   5   6   5        100.10         88.48         6.97 o                         
   6   6   5         46.65         47.65        10.39 o                         
   7   6   5         76.96         64.40         6.33 o                         
   8   6   5          5.45          8.53         2.97 o                         
   9   6   5         21.96         24.17         4.83 o                         
  10   6   5         24.26         26.60         4.96 o                         
  11   6   5         17.96          9.62         4.66 o                         
  12   6   5         36.12         33.55         5.78 o                         
  13   6   5         10.54         14.04         4.66 o                         
 -11   7   5          2.58          1.81         9.17 o                         
 -10   7   5          2.38          2.26         7.10 o                         
  -9   7   5          4.01         14.08         6.71 o                         
  -8   7   5          6.77         14.88         8.23 o                         
  -7   7   5          4.00         -1.85         7.87 o                         
  -6   7   5         12.01          8.06         5.71 o                         
  -5   7   5          6.87         11.47         8.48 o                         
  -4   7   5          6.86          5.79         7.33 o                         
  -3   7   5          5.48          3.00         8.15 o                         
  -2   7   5          3.62         -3.80         7.35 o                         
  -1   7   5         23.97         10.76        17.40 o                         
   0   7   5         48.06         41.54         8.87 o                         
   1   7   5          3.44         27.46         9.73 o                         
   2   7   5         59.76         49.28        11.16 o                         
   3   7   5         74.12         65.46         7.57 o                         
   4   7   5         21.43         23.88         6.48 o                         
   5   7   5         18.01         19.44         9.44 o                         
   6   7   5         11.51         12.82         8.37 o                         
   7   7   5         53.81         66.87        10.19 o                         
   8   7   5         21.58         16.00         5.71 o                         
   9   7   5         93.22         98.84        10.74 o                         
  10   7   5         37.70         42.93         6.13 o                         
  -8   8   5          3.86          2.89         7.75 o                         
  -7   8   5         10.27         11.81         9.32 o                         
  -6   8   5          3.61          4.67         5.83 o                         
  -5   8   5         23.12         -1.69        10.00 o                         
  -4   8   5         20.21         18.62         8.67 o                         
  -3   8   5         18.82         31.98        12.99 o                         
  -2   8   5          6.70         27.71        13.61 o                         
  -1   8   5          7.40         18.17         8.43 o                         
   0   8   5         27.38         25.76        11.36 o                         
   1   8   5          5.58          4.13         9.10 o                         
   2   8   5          2.07          9.70        15.47 o                         
   3   8   5          1.69          4.51         6.26 o                         
   4   8   5         10.45         10.61         8.27 o                         
   5   8   5          9.72          7.06         7.76 o                         
   6   8   5         31.07         26.79        10.72 o                         
   7   8   5         13.55         21.93         6.85 o                         
  -7  -8   6         19.27         16.66         9.38 o                         
  -6  -8   6         30.27         38.64         9.61 o                         
  -5  -8   6          4.52          7.69         4.57 o                         
  -4  -8   6         27.54         28.14         7.63 o                         
  -3  -8   6         19.63         10.78         4.90 o                         
  -2  -8   6          1.53          4.22         5.34 o                         
  -1  -8   6         29.70         30.22         6.24 o                         
   0  -8   6         22.27         24.58         5.81 o                         
   1  -8   6         31.74         34.89         9.11 o                         
   2  -8   6          9.37          7.08         8.88 o                         
   3  -8   6         11.29         -3.16         7.82 o                         
   4  -8   6          6.18          6.43        10.17 o                         
   5  -8   6         11.44         22.64        12.01 o                         
   6  -8   6         17.22         36.33        19.29 o                         
 -11  -7   6         26.53         10.26        12.08 o                         
 -10  -7   6          4.98          9.06         8.20 o                         
  -9  -7   6         24.01         32.80        15.72 o                         
  -8  -7   6          4.54          7.01         8.53 o                         
  -7  -7   6         18.09         12.05         3.99 o                         
  -6  -7   6          5.31          2.68         4.98 o                         
  -5  -7   6          1.96          4.45         3.29 o                         
  -4  -7   6          6.95          9.81         4.11 o                         
  -3  -7   6         21.87         19.29         8.24 o                         
  -2  -7   6         18.93         22.58         4.54 o                         
  -1  -7   6         18.22         25.59         6.13 o                         
   0  -7   6         53.46         62.89         9.61 o                         
   1  -7   6         12.36         15.96         5.27 o                         
   2  -7   6         24.72         17.45         5.47 o                         
   3  -7   6         26.09         24.06        13.18 o                         
   4  -7   6         27.63         31.86        10.64 o                         
   5  -7   6         13.95         20.89        11.94 o                         
   6  -7   6         47.93         20.09        20.46 o                         
   7  -7   6         59.47         64.94        15.07 o                         
   8  -7   6         13.65         13.03        20.02 o                         
   9  -7   6         27.05         27.59        21.62 o                         
  10  -7   6          2.50         -5.17        12.59 o                         
 -13  -6   6          7.43         13.75         9.76 o                         
 -12  -6   6          6.92          5.49        10.74 o                         
 -11  -6   6         17.92         21.17         9.97 o                         
 -10  -6   6          6.95          7.25         7.43 o                         
  -9  -6   6         18.41         10.01         9.65 o                         
  -8  -6   6          8.89         18.52         7.15 o                         
  -7  -6   6          2.96         -6.75         6.75 o                         
  -6  -6   6          1.26          5.11         2.57 o                         
  -5  -6   6          0.25          1.11         3.52 o                         
  -4  -6   6         63.00         72.72         7.59 o                         
  -3  -6   6         59.58         55.94        13.75 o                         
  -2  -6   6         10.89         10.22         7.68 o                         
  -1  -6   6         26.68         31.93        11.07 o                         
   0  -6   6          6.97          5.01         4.13 o                         
   1  -6   6         88.29         75.45        19.49 o                         
   2  -6   6         31.38         31.15        14.91 o                         
   3  -6   6          8.89          6.16         9.39 o                         
   4  -6   6         28.42         25.50         9.90 o                         
   5  -6   6          9.09         35.67        11.65 o                         
   6  -6   6          8.12          1.60        16.23 o                         
   7  -6   6         16.15         21.33        12.89 o                         
   8  -6   6         52.14         30.65        22.35 o                         
   9  -6   6         43.85         30.58        14.20 o                         
  10  -6   6         34.87         38.87        14.34 o                         
  11  -6   6         23.77          4.66        23.73 o                         
  12  -6   6          9.01         -5.39        13.03 o                         
 -15  -5   6          1.46          3.41         5.93 o                         
 -14  -5   6         12.77          8.84         8.97 o                         
 -13  -5   6        101.40        109.45        22.79 o                         
 -12  -5   6          1.98         12.05         6.54 o                         
 -11  -5   6          3.75         17.38         5.71 o                         
 -10  -5   6         15.66          8.13         7.85 o                         
  -9  -5   6         19.80         13.22         8.77 o                         
  -8  -5   6          8.11          7.28        11.54 o                         
  -7  -5   6         19.22         25.77         7.64 o                         
  -6  -5   6         11.55         10.01         2.36 o                         
  -5  -5   6         18.59         26.43         3.48 o                         
  -4  -5   6         24.31         16.96         3.63 o                         
  -3  -5   6         29.97         30.50         7.09 o                         
  -2  -5   6        110.45        114.49        13.56 o                         
  -1  -5   6         77.72         74.80        12.00 o                         
   0  -5   6        129.27        159.01        14.78 o                         
   1  -5   6         10.59         15.00        11.03 o                         
   2  -5   6        220.98        224.61        12.30 o                         
   3  -5   6         41.04         40.34         9.84 o                         
   4  -5   6         72.39         86.06         9.95 o                         
   5  -5   6        143.28        133.51        23.22 o                         
   6  -5   6         89.03         43.75        22.71 o                         
   7  -5   6         74.92         56.57        14.41 o                         
   8  -5   6        104.39         78.99        23.51 o                         
   9  -5   6         48.41         44.99        14.71 o                         
  10  -5   6          7.92         34.80        19.22 o                         
  11  -5   6          8.59        -17.18        18.86 o                         
  12  -5   6         54.88         55.33        15.22 o                         
  13  -5   6          3.99        -10.34        12.30 o                         
  14  -5   6         15.23         10.99        21.26 o                         
 -16  -4   6         32.70         26.98        11.94 o                         
 -15  -4   6          2.17          1.44         8.70 o                         
 -14  -4   6         16.17         20.26        10.04 o                         
 -13  -4   6          4.83          7.49         8.01 o                         
 -12  -4   6         39.55         47.63         8.75 o                         
 -11  -4   6         32.28         29.98         5.03 o                         
 -10  -4   6         10.01          7.73         6.62 o                         
  -9  -4   6          6.13          2.47         6.59 o                         
  -8  -4   6          2.00         11.66         5.21 o                         
  -7  -4   6          4.31          5.94         5.02 o                         
  -6  -4   6         11.66          4.10        11.14 o                         
  -5  -4   6        439.66        488.98        17.10 o                         
  -4  -4   6        132.97        135.26         7.54 o                         
  -3  -4   6        149.06        151.53         9.60 o                         
  -2  -4   6        519.80        566.49        10.60 o                         
  -1  -4   6        248.70        255.63         7.26 o                         
   0  -4   6         64.27         63.46         4.92 o                         
   1  -4   6        358.64        383.04         8.29 o                         
   2  -4   6         30.34         37.61         8.80 o                         
   3  -4   6         82.83         82.96        10.02 o                         
   4  -4   6        174.03        174.43        13.61 o                         
   5  -4   6         40.26         30.65        10.05 o                         
   6  -4   6          1.52          4.30        13.83 o                         
   7  -4   6          8.35          3.64         9.90 o                         
   8  -4   6         38.49          3.79        18.13 o                         
   9  -4   6         16.89         45.79        13.32 o                         
  10  -4   6         39.42         58.09        19.15 o                         
  11  -4   6         14.35         31.01        11.43 o                         
  12  -4   6         10.77        -11.36        11.72 o                         
  13  -4   6          1.94        -16.38        16.38 o                         
  14  -4   6          4.03         39.46        19.51 o                         
  15  -4   6         25.84         -6.77        20.02 o                         
 -17  -3   6          4.72          5.02         7.44 o                         
 -16  -3   6          0.37         -2.60         6.93 o                         
 -15  -3   6         17.38         24.09         7.77 o                         
 -14  -3   6          7.90         14.48         8.70 o                         
 -13  -3   6        121.62        113.45        11.25 o                         
 -12  -3   6         58.98         70.64        11.07 o                         
 -11  -3   6          1.21          0.80         4.96 o                         
 -10  -3   6         19.40         23.27         4.80 o                         
  -9  -3   6          7.99         12.41         4.72 o                         
  -8  -3   6         41.94         58.08         7.10 o                         
  -7  -3   6        140.48        137.82         5.57 o                         
  -6  -3   6        161.59        172.35         8.13 o                         
  -5  -3   6        253.85        300.95         7.12 o                         
  -4  -3   6        450.86        511.76         9.05 o                         
  -3  -3   6        339.17        375.25         9.70 o                         
  -2  -3   6         60.18         60.32         4.91 o                         
  -1  -3   6         57.60         60.85         4.26 o                         
   0  -3   6         91.57         97.80         4.64 o                         
   1  -3   6          1.33          9.02         6.22 o                         
   2  -3   6        137.66        146.01         9.96 o                         
   3  -3   6         25.65         35.67         9.10 o                         
   4  -3   6        108.87        128.78        16.60 o                         
   5  -3   6         75.45         72.29        10.12 o                         
   6  -3   6        233.79        231.57        13.25 o                         
   8  -3   6          5.61          3.35         8.23 o                         
   9  -3   6         18.18         29.41        15.14 o                         
  10  -3   6        102.55         79.86        12.89 o                         
  11  -3   6         45.70         12.96        17.47 o                         
  12  -3   6         32.25         33.85        18.71 o                         
  14  -3   6          1.70         -4.95         9.68 o                         
  15  -3   6          1.17          1.16        10.41 o                         
  16  -3   6          5.56         -5.31        11.07 o                         
 -18  -2   6         24.77         20.26        10.45 o                         
 -17  -2   6         69.87         71.76        11.68 o                         
 -16  -2   6         41.63         34.29        10.25 o                         
 -15  -2   6         18.24         33.27         7.15 o                         
 -14  -2   6          2.77          4.00         5.81 o                         
 -13  -2   6         24.20         28.58         6.33 o                         
 -12  -2   6         81.17         89.81         8.99 o                         
 -11  -2   6          3.91          2.38        11.54 o                         
 -10  -2   6        245.51        256.39        11.58 o                         
  -9  -2   6        122.34        118.38        10.59 o                         
  -8  -2   6         61.70         71.47         6.25 o                         
  -7  -2   6        564.59        614.81        10.60 o                         
  -6  -2   6        107.34        121.71         6.97 o                         
  -5  -2   6         40.39         51.90         3.59 o                         
  -4  -2   6        140.08        134.02         3.78 o                         
  -3  -2   6        442.43        448.15         7.77 o                         
  -2  -2   6        211.03        202.16         5.38 o                         
  -1  -2   6        286.64        292.95         5.35 o                         
   0  -2   6         74.72         83.79         9.23 o                         
   1  -2   6        244.11        224.18        11.76 o                         
   2  -2   6         39.36         37.20         7.94 o                         
   3  -2   6        439.49        404.11        24.61 o                         
   4  -2   6        292.72        270.45        21.11 o                         
   5  -2   6        159.55        167.00        17.84 o                         
   6  -2   6        274.70        317.55        18.42 o                         
   7  -2   6        128.33        156.01        10.77 o                         
   8  -2   6         26.56         21.69        12.30 o                         
   9  -2   6         16.15         18.42         8.15 o                         
  10  -2   6         49.94         30.36        15.36 o                         
  11  -2   6         90.23         87.36        19.44 o                         
  12  -2   6         43.46         43.97        11.50 o                         
  13  -2   6         58.17         53.29        11.94 o                         
  14  -2   6         23.94         19.51        11.07 o                         
  15  -2   6         43.76         35.53        11.79 o                         
  16  -2   6         11.80          5.02        10.63 o                         
  17  -2   6          5.78         19.44        11.43 o                         
 -18  -1   6         12.24          9.05         8.99 o                         
 -17  -1   6         10.47         11.05         6.77 o                         
 -16  -1   6         21.28         14.64         8.23 o                         
 -15  -1   6         35.69         38.67         8.54 o                         
 -14  -1   6         46.21         50.22         8.23 o                         
 -13  -1   6         71.81         69.65         8.95 o                         
 -12  -1   6         14.54         18.92         6.14 o                         
 -11  -1   6         76.01         85.58         7.12 o                         
 -10  -1   6         79.87         80.10         6.44 o                         
  -9  -1   6        273.00        272.81         7.24 o                         
  -8  -1   6         37.80         47.36         3.79 o                         
  -7  -1   6        277.38        280.33         7.67 o                         
  -6  -1   6         51.61         48.54         2.76 o                         
  -5  -1   6         23.87         20.59         2.48 o                         
  -4  -1   6        284.12        269.83         5.07 o                         
  -3  -1   6         26.10         27.25         2.84 o                         
  -2  -1   6        256.09        257.75         4.93 o                         
  -1  -1   6        789.85        764.90         6.44 o                         
   0  -1   6         94.88         93.98        10.48 o                         
   1  -1   6        179.77        187.60         8.44 o                         
   2  -1   6        237.23        242.50         3.75 o                         
   3  -1   6        599.44        593.19        12.81 o                         
   4  -1   6        150.71        164.47         4.22 o                         
   5  -1   6        173.90        153.97         5.02 o                         
   6  -1   6        705.43        743.99        35.23 o                         
   7  -1   6         16.69         15.89         3.34 o                         
   8  -1   6         90.25         87.89        11.21 o                         
   9  -1   6          2.74          0.73         2.58 o                         
  10  -1   6         69.49         66.34         5.63 o                         
  11  -1   6         44.57         46.15         6.68 o                         
  12  -1   6         25.03         33.94         5.09 o                         
  13  -1   6         63.27         64.33         6.27 o                         
  14  -1   6          6.53          9.46         8.95 o                         
  15  -1   6         77.20         85.54        13.25 o                         
  16  -1   6         24.22         17.24         6.85 o                         
  17  -1   6         18.63         19.16         7.55 o                         
 -18   0   6          2.98          4.00         6.23 o                         
 -17   0   6         74.37         64.54         9.31 o                         
 -16   0   6         17.34         10.62         5.11 o                         
 -15   0   6        117.70        115.61         6.39 o                         
 -14   0   6         27.77         29.62         4.70 o                         
 -13   0   6          9.76         10.29         5.40 o                         
 -12   0   6         22.95         21.40         4.26 o                         
 -11   0   6         22.31         22.12         4.60 o                         
 -10   0   6        195.32        204.37         5.20 o                         
  -9   0   6        182.09        176.95         7.53 o                         
  -8   0   6         87.57        101.75         4.95 o                         
  -7   0   6         75.92        100.05         7.97 o                         
  -6   0   6       1718.55       1689.50        17.42 o                         
  -5   0   6          0.83          1.54         2.21 o                         
  -4   0   6         69.10         64.03         2.57 o                         
  -3   0   6         69.59         63.50         4.74 o                         
  -2   0   6        159.75        137.88         6.34 o                         
  -1   0   6        144.50        131.76         3.97 o                         
   0   0   6         11.09          9.52         4.01 o                         
   1   0   6        855.41        849.32        23.15 o                         
   2   0   6        215.78        185.99         5.98 o                         
   3   0   6         36.18         34.60         3.12 o                         
   4   0   6        179.18        193.97         5.40 o                         
   5   0   6          4.05          2.75         6.04 o                         
   6   0   6        144.60        173.98         8.95 o                         
   7   0   6        185.90        199.51         7.10 o                         
   8   0   6        865.33        980.67        19.91 o                         
   9   0   6         96.37        104.35         6.49 o                         
  10   0   6         15.00         21.18         3.60 o                         
  11   0   6         39.48         45.89         5.48 o                         
  12   0   6          0.26         -0.60         3.20 o                         
  13   0   6          0.13          0.40         4.71 o                         
  14   0   6          0.11          0.08         5.94 o                         
  15   0   6          0.29         10.79         5.61 o                         
  16   0   6          7.79         21.53         8.95 o                         
  17   0   6         12.17         12.93         9.51 o                         
 -18   1   6         12.25         12.45         5.77 o                         
 -17   1   6         10.47          3.17         7.43 o                         
 -16   1   6         21.27         17.41         4.21 o                         
 -15   1   6         35.69         28.09         4.58 o                         
 -14   1   6         46.20         43.47         4.42 o                         
 -13   1   6         71.83         76.35         4.95 o                         
 -12   1   6         14.53         17.45         3.17 o                         
 -11   1   6         76.02         79.14         3.72 o                         
 -10   1   6         79.90         84.61         3.44 o                         
  -9   1   6        273.06        280.62         5.37 o                         
  -8   1   6         37.86         45.61         2.85 o                         
  -7   1   6        277.22        271.38         4.73 o                         
  -6   1   6         51.66         55.56         2.81 o                         
  -5   1   6         23.89         26.09         2.73 o                         
  -4   1   6        284.11        275.33         4.69 o                         
  -3   1   6         26.13         27.68         3.73 o                         
  -2   1   6        256.29        255.59         8.92 o                         
  -1   1   6        789.72        770.46        13.53 o                         
   0   1   6         95.02        108.72         9.79 o                         
   1   1   6        179.83        188.99         3.48 o                         
   2   1   6        237.22        241.29         8.81 o                         
   3   1   6        599.51        617.75         8.16 o                         
   4   1   6        150.62        174.47         3.70 o                         
   5   1   6        173.95        156.34         7.35 o                         
   6   1   6        705.60        751.68        19.47 o                         
   7   1   6         16.70          9.42         4.81 o                         
   8   1   6         90.27         89.21         4.91 o                         
   9   1   6          2.75          4.83         4.45 o                         
  10   1   6         69.43         69.06         5.38 o                         
  11   1   6         44.58         46.02         7.04 o                         
  12   1   6         25.02         37.21         8.81 o                         
  13   1   6         63.27         65.41         8.66 o                         
  14   1   6          6.53         10.65         4.72 o                         
  15   1   6         77.19         72.46         8.01 o                         
  16   1   6         24.19         12.90         6.71 o                         
  17   1   6         18.63         22.14         9.72 o                         
 -18   2   6         24.77         17.38         7.94 o                         
 -17   2   6         69.88         67.96         8.76 o                         
 -16   2   6         41.63         44.40         6.16 o                         
 -15   2   6         18.26         17.00         3.75 o                         
 -14   2   6          2.77          1.91         4.11 o                         
 -13   2   6         24.23         21.02         2.49 o                         
 -12   2   6         81.16         91.68         7.53 o                         
 -11   2   6          3.90          4.09         1.84 o                         
 -10   2   6        245.45        245.66         7.04 o                         
  -9   2   6        122.41        114.91         4.32 o                         
  -8   2   6         61.73         74.66         8.77 o                         
  -7   2   6        564.52        609.23        16.71 o                         
  -6   2   6        107.36        124.33         4.11 o                         
  -5   2   6         40.39         53.62         3.14 o                         
  -4   2   6        140.19        136.38         3.63 o                         
  -3   2   6        442.30        446.42         6.37 o                         
  -2   2   6        211.06        198.77         4.29 o                         
  -1   2   6        286.72        282.64         4.57 o                         
   0   2   6         74.76         71.79         1.87 o                         
   1   2   6        244.18        230.02         3.95 o                         
   2   2   6         39.29         41.21         2.90 o                         
   3   2   6        439.60        452.76         5.79 o                         
   4   2   6        292.76        282.33        10.76 o                         
   5   2   6        159.47        181.22         6.75 o                         
   6   2   6        274.66        292.40        14.34 o                         
   7   2   6        128.32        164.16        12.74 o                         
   8   2   6         26.55         31.61         4.25 o                         
   9   2   6         16.18         22.66         3.93 o                         
  10   2   6         49.95         52.13         6.92 o                         
  11   2   6         90.25        102.66        10.41 o                         
  12   2   6         43.46         45.70         6.08 o                         
  13   2   6         58.12         53.01         8.66 o                         
  14   2   6         23.94         20.97         7.99 o                         
  15   2   6         43.73         39.12         7.46 o                         
  16   2   6         11.80          6.19         5.34 o                         
  17   2   6          5.78         13.61         9.23 o                         
 -17   3   6          4.72          3.22         7.37 o                         
 -16   3   6          0.37          3.91         4.75 o                         
 -15   3   6         17.37         21.55         7.63 o                         
 -14   3   6          7.93          4.91         4.83 o                         
 -13   3   6        121.61        107.76         6.03 o                         
 -12   3   6         59.02         55.60         6.09 o                         
 -11   3   6          1.21         -1.00         3.05 o                         
 -10   3   6         19.41         20.84         4.67 o                         
  -9   3   6          7.99          2.53         8.30 o                         
  -8   3   6         41.98         41.11         6.02 o                         
  -7   3   6        140.52        135.36         6.40 o                         
  -6   3   6        161.57        169.17         6.56 o                         
  -5   3   6        253.99        294.30         9.03 o                         
  -4   3   6        450.60        495.20         8.95 o                         
  -3   3   6        339.29        370.55         7.06 o                         
  -2   3   6         60.20         60.42         4.19 o                         
  -1   3   6         57.57         56.16         4.31 o                         
   0   3   6         91.55        105.67         4.69 o                         
   1   3   6          1.33          5.65         3.49 o                         
   2   3   6        137.71        145.46        11.22 o                         
   3   3   6         25.68         30.16         4.04 o                         
   4   3   6        108.87        138.59         3.46 o                         
   5   3   6         75.40         80.89         3.09 o                         
   6   3   6        233.82        228.44         7.36 o                         
   7   3   6         15.33         16.75         2.77 o                         
   8   3   6          5.62          9.15         3.14 o                         
   9   3   6         18.18         11.10         3.08 o                         
  10   3   6        102.49         87.46         7.68 o                         
  11   3   6         45.69         39.72         5.86 o                         
  12   3   6         32.24         25.69         5.43 o                         
  13   3   6         19.46         13.85         3.54 o                         
  14   3   6          1.70          3.22         3.94 o                         
  15   3   6          1.16          1.41         4.24 o                         
  16   3   6          5.56          7.02         3.98 o                         
 -16   4   6         32.71         34.34         6.20 o                         
 -15   4   6          2.17         -2.08         6.17 o                         
 -14   4   6         16.18         14.27         4.59 o                         
 -13   4   6          4.84          8.86         5.15 o                         
 -12   4   6         39.53         42.72         7.08 o                         
 -11   4   6         32.27         25.56         5.48 o                         
 -10   4   6         10.02          6.02         5.70 o                         
  -9   4   6          6.13          9.17         6.59 o                         
  -8   4   6          1.99         -3.05         5.09 o                         
  -7   4   6          4.32          3.62         5.66 o                         
  -6   4   6         11.67          8.40         6.62 o                         
  -5   4   6        439.74        466.72        21.00 o                         
  -4   4   6        133.01        135.33        10.23 o                         
  -3   4   6        149.02        144.67         6.85 o                         
  -2   4   6        519.82        575.56        12.36 o                         
  -1   4   6        248.67        259.58         6.42 o                         
   0   4   6         64.29         74.98         3.99 o                         
   1   4   6        358.51        395.33        17.11 o                         
   2   4   6         30.30         40.73         3.40 o                         
   3   4   6         82.90         80.28         3.75 o                         
   4   4   6        174.00        164.67         5.32 o                         
   5   4   6         40.21         40.54         3.96 o                         
   6   4   6          1.52          3.43         2.06 o                         
   7   4   6          8.34          9.20         2.74 o                         
   8   4   6         38.50         28.31         3.74 o                         
   9   4   6         16.88         12.94         3.43 o                         
  10   4   6         39.43         30.96         3.35 o                         
  11   4   6         14.34         11.50         3.26 o                         
  12   4   6         10.78          9.42         4.12 o                         
  13   4   6          1.93          3.43         3.95 o                         
  14   4   6          4.03          6.02         3.70 o                         
  15   4   6         25.82         23.62         5.83 o                         
 -15   5   6          1.46         -3.09         4.66 o                         
 -14   5   6         12.77         12.94         6.17 o                         
 -13   5   6        101.40         96.75         7.73 o                         
 -12   5   6          1.99         -2.15         8.01 o                         
 -11   5   6          3.75          4.52         4.99 o                         
 -10   5   6         15.66         12.58         7.65 o                         
  -9   5   6         19.81         17.49         9.14 o                         
  -8   5   6          8.12         15.05         8.19 o                         
  -7   5   6         19.20          4.49         6.43 o                         
  -6   5   6         11.53          8.78         6.86 o                         
  -5   5   6         18.58         15.71         7.36 o                         
  -4   5   6         24.35         19.96         5.84 o                         
  -3   5   6         29.97         29.87         6.17 o                         
  -2   5   6        110.48        101.25         9.28 o                         
  -1   5   6         77.73         70.32         8.01 o                         
   0   5   6        129.26        143.47        14.72 o                         
   1   5   6         10.59          6.76         4.06 o                         
   2   5   6        221.12        215.40         7.06 o                         
   3   5   6         41.05         34.73         7.53 o                         
   4   5   6         72.32         82.67         6.20 o                         
   5   5   6        143.26        138.82         8.14 o                         
   6   5   6         89.01         97.90        11.36 o                         
   7   5   6         74.93         62.38         4.35 o                         
   8   5   6        104.33         96.00         6.07 o                         
   9   5   6         48.40         49.25         4.89 o                         
  10   5   6          7.90          4.50         3.88 o                         
  11   5   6          8.60          7.38         4.05 o                         
  12   5   6         54.86         51.63         7.39 o                         
  13   5   6          3.99          4.97         5.37 o                         
  14   5   6         15.23         16.36         5.10 o                         
 -13   6   6          7.43          6.77         6.14 o                         
 -12   6   6          6.91          8.47         9.54 o                         
 -11   6   6         17.92         12.32         8.91 o                         
 -10   6   6          6.95          4.64         6.89 o                         
  -9   6   6         18.39         30.64        13.54 o                         
  -8   6   6          8.89         10.27         6.96 o                         
  -7   6   6          2.96          3.39         7.22 o                         
  -6   6   6          1.26          5.56         4.62 o                         
  -5   6   6          0.25         -2.67         4.60 o                         
  -4   6   6         63.00         56.85         9.60 o                         
  -3   6   6         59.57         43.62         7.95 o                         
  -2   6   6         10.88         10.20         7.92 o                         
  -1   6   6         26.72         79.79        20.60 o                         
   0   6   6          6.96         41.09        11.10 o                         
   1   6   6         88.26         53.25         9.16 o                         
   2   6   6         31.37         43.23         7.80 o                         
   3   6   6          8.89          5.23         4.56 o                         
   4   6   6         28.41         18.72         7.25 o                         
   5   6   6          9.09          7.19         6.60 o                         
   6   6   6          8.10          0.08         4.38 o                         
   7   6   6         16.12         17.07         5.36 o                         
   8   6   6         52.13         50.51         4.83 o                         
   9   6   6         43.84         35.30         6.64 o                         
  10   6   6         34.86         30.03         4.58 o                         
  11   6   6         23.75         26.91         4.62 o                         
  12   6   6          9.02          8.52         4.96 o                         
 -11   7   6         26.53         30.66         9.96 o                         
 -10   7   6          4.97          7.52         7.28 o                         
  -9   7   6         24.01         15.90         9.82 o                         
  -8   7   6          4.54          5.99         9.06 o                         
  -7   7   6         18.07          9.67         8.64 o                         
  -6   7   6          5.31         -1.20         6.33 o                         
  -5   7   6          1.96          8.43         7.80 o                         
  -4   7   6          6.95          3.95         5.22 o                         
  -3   7   6         21.87         13.44         5.83 o                         
  -2   7   6         18.93         40.69         9.18 o                         
  -1   7   6         18.22         30.13         8.17 o                         
   0   7   6         53.44         73.06        13.61 o                         
   1   7   6         12.36         31.71        18.35 o                         
   2   7   6         24.74         15.81        15.87 o                         
   3   7   6         26.08         28.14         7.95 o                         
   4   7   6         27.61         21.93         7.71 o                         
   5   7   6         13.95         20.01        10.96 o                         
   6   7   6         47.93         44.78         6.13 o                         
   7   7   6         59.46         55.97         6.35 o                         
   8   7   6         13.63         12.40         5.14 o                         
   9   7   6         27.06         36.44         4.98 o                         
  10   7   6          2.51          5.52         4.05 o                         
  -7   8   6         19.25         11.38         6.76 o                         
  -6   8   6         30.26         35.87         9.19 o                         
  -5   8   6          4.52         -0.96         8.85 o                         
  -4   8   6         27.54         22.24         8.19 o                         
  -3   8   6         19.62         16.35         9.14 o                         
  -2   8   6          1.53         13.01        14.41 o                         
  -1   8   6         29.73         31.74         8.95 o                         
   0   8   6         22.27         47.49        24.24 o                         
   1   8   6         31.72         30.89         6.80 o                         
   2   8   6          9.38          6.22         7.56 o                         
   3   8   6         11.28          4.41        14.92 o                         
   4   8   6          6.18          7.86         7.72 o                         
   5   8   6         11.43         10.33         8.18 o                         
   6   8   6         17.22         12.78         7.10 o                         
  -6  -8   7          0.76          3.46         5.50 o                         
  -5  -8   7         52.05         49.26         7.90 o                         
  -4  -8   7         51.55         58.03        12.20 o                         
  -3  -8   7          9.97          7.96         5.04 o                         
  -2  -8   7         20.24         23.27         5.44 o                         
  -1  -8   7          0.89          8.07         9.25 o                         
   0  -8   7         26.26         22.39         7.05 o                         
   1  -8   7          0.64          9.43         6.44 o                         
   2  -8   7         24.16         21.94        11.82 o                         
   3  -8   7         12.60         10.33         9.03 o                         
   4  -8   7          8.96         -1.19         9.92 o                         
   5  -8   7         31.20         32.98        13.83 o                         
 -10  -7   7          1.46         -0.64         8.49 o                         
  -9  -7   7         44.12         44.98        27.12 o                         
  -8  -7   7         53.47         51.87        25.12 o                         
  -7  -7   7          4.57          7.89         7.56 o                         
  -6  -7   7         30.42         25.65         4.19 o                         
  -5  -7   7         62.99         65.00         7.74 o                         
  -4  -7   7          4.01          1.78         5.57 o                         
  -3  -7   7          8.97         12.53         4.40 o                         
  -2  -7   7         10.20         11.71        10.95 o                         
  -1  -7   7         40.73         46.32        10.17 o                         
   0  -7   7         25.13         46.19        14.46 o                         
   1  -7   7         16.86         10.26         5.60 o                         
   2  -7   7         21.24         10.64         3.61 o                         
   3  -7   7          7.97         10.32         6.99 o                         
   4  -7   7         23.68         30.31         9.23 o                         
   5  -7   7          6.68         20.09        16.16 o                         
   6  -7   7         17.77         28.97        19.66 o                         
   7  -7   7         23.80         48.05        21.18 o                         
   8  -7   7         57.89         32.40        14.63 o                         
 -13  -6   7          4.64          3.68         6.89 o                         
 -12  -6   7         49.12         54.29        18.24 o                         
 -11  -6   7         11.11         21.28         8.57 o                         
 -10  -6   7         20.82          7.56         6.37 o                         
  -9  -6   7         64.55         59.56        13.21 o                         
  -8  -6   7         79.72         78.65        26.43 o                         
  -7  -6   7          6.79          7.57         4.75 o                         
  -6  -6   7         68.02         57.09         8.53 o                         
  -5  -6   7        109.35        108.34         9.48 o                         
  -4  -6   7          7.93          4.29         3.65 o                         
  -3  -6   7         46.76         38.69         5.35 o                         
  -2  -6   7         12.86         14.15         6.12 o                         
  -1  -6   7         36.21         27.31         7.35 o                         
   0  -6   7          8.04          7.32         4.38 o                         
   1  -6   7        117.14        137.58        12.05 o                         
   2  -6   7         36.50         40.41         8.58 o                         
   3  -6   7         62.64         48.10        11.94 o                         
   4  -6   7         20.14         18.10         6.69 o                         
   5  -6   7        115.47        137.08        25.41 o                         
   6  -6   7          0.07        -10.41        10.41 o                         
   7  -6   7         57.29         49.07        22.42 o                         
   8  -6   7         22.02         37.56        12.81 o                         
   9  -6   7          0.07         -4.37        16.09 o                         
  10  -6   7          4.47         10.85        13.10 o                         
  11  -6   7          2.49         -7.72        17.04 o                         
  12  -6   7         15.51         12.89        20.89 o                         
 -15  -5   7         47.20         55.10        18.09 o                         
 -14  -5   7         20.72         10.87        10.67 o                         
 -13  -5   7         39.79         35.12        19.07 o                         
 -12  -5   7         99.73         92.34        27.41 o                         
 -11  -5   7        101.12         95.06        26.61 o                         
 -10  -5   7          1.14          9.67         6.20 o                         
  -9  -5   7         56.99         66.98         9.97 o                         
  -8  -5   7         36.72         20.75         7.45 o                         
  -7  -5   7         15.56          9.30        10.45 o                         
  -6  -5   7         26.75         16.20         5.57 o                         
  -5  -5   7          0.09          2.15         3.08 o                         
  -4  -5   7         13.40         13.26         4.26 o                         
  -3  -5   7         15.94         15.36         4.24 o                         
  -2  -5   7        188.59        210.77        14.27 o                         
  -1  -5   7         34.94         34.64         6.04 o                         
   0  -5   7         29.70         32.76        11.48 o                         
   1  -5   7         30.48         22.90         3.94 o                         
   2  -5   7         53.19         60.71        11.21 o                         
   3  -5   7         26.55         38.39         8.57 o                         
   4  -5   7         35.32         33.63        11.72 o                         
   6  -5   7          1.85         -9.32         9.32 o                         
   7  -5   7         25.32         32.83        19.15 o                         
   8  -5   7         57.23         60.13        14.12 o                         
   9  -5   7        126.17        141.01        26.72 o                         
  10  -5   7         79.69         62.90        15.29 o                         
  11  -5   7         13.29         23.95        19.66 o                         
  12  -5   7         17.09         20.38        22.49 o                         
  13  -5   7          1.10         -2.33        12.16 o                         
  14  -5   7          3.03         13.83        12.23 o                         
 -16  -4   7         82.13         96.54        20.20 o                         
 -15  -4   7          8.76          8.73        10.14 o                         
 -14  -4   7         24.39         19.17        14.67 o                         
 -13  -4   7          9.40          7.75         9.39 o                         
 -12  -4   7        106.44        108.17        15.14 o                         
 -11  -4   7         45.98         35.17         8.74 o                         
 -10  -4   7          6.57          6.77         5.38 o                         
  -9  -4   7         52.02         50.09         8.59 o                         
  -8  -4   7         87.29         75.93        14.45 o                         
  -7  -4   7         16.68         23.97         6.40 o                         
  -6  -4   7         61.36         53.00         9.97 o                         
  -5  -4   7        320.29        325.31        14.36 o                         
  -4  -4   7         34.96         40.67         5.15 o                         
  -3  -4   7          4.37          7.72         3.83 o                         
  -2  -4   7         81.54         71.36         5.56 o                         
  -1  -4   7        126.32        121.94         7.94 o                         
   0  -4   7         31.96         24.93         5.10 o                         
   1  -4   7         34.93         37.03         3.54 o                         
   2  -4   7         36.87         34.36         5.90 o                         
   3  -4   7        100.91        121.08         7.70 o                         
   4  -4   7         47.12         37.78        15.36 o                         
   5  -4   7        108.19        111.89        18.86 o                         
   6  -4   7         12.19         -0.36         9.76 o                         
   7  -4   7         24.48         14.71        10.70 o                         
   8  -4   7          6.62          9.03        19.29 o                         
   9  -4   7          5.98        -10.34        10.34 o                         
  10  -4   7         80.92         70.54        15.51 o                         
  11  -4   7         27.41        -15.80        19.95 o                         
  12  -4   7         86.72         49.58        14.12 o                         
  13  -4   7         36.96         31.30        13.10 o                         
  14  -4   7          5.03         -6.19        11.07 o                         
  15  -4   7         14.43         52.27        19.22 o                         
 -17  -3   7          8.03          6.21         7.77 o                         
 -16  -3   7         20.65         18.33        10.45 o                         
 -15  -3   7         36.03         25.47        10.42 o                         
 -14  -3   7         28.99         25.72         8.85 o                         
 -13  -3   7         74.55         64.36         8.82 o                         
 -12  -3   7         32.89         41.06        10.77 o                         
 -11  -3   7        110.37        121.91         8.80 o                         
 -10  -3   7         20.94         22.62         5.56 o                         
  -9  -3   7         21.45         19.52         4.37 o                         
  -8  -3   7         10.97         12.19         6.01 o                         
  -7  -3   7          6.32          2.61         3.49 o                         
  -6  -3   7        132.11        119.88         7.49 o                         
  -5  -3   7        214.08        225.26         6.08 o                         
  -4  -3   7        167.68        160.10         6.12 o                         
  -3  -3   7        111.06        120.40         6.22 o                         
  -2  -3   7        970.08       1090.89        18.41 o                         
  -1  -3   7        429.98        437.45         8.61 o                         
   0  -3   7        169.14        174.05        10.32 o                         
   1  -3   7         42.45         48.66         7.31 o                         
   2  -3   7        314.01        350.14        12.19 o                         
   3  -3   7         24.47         16.82        12.23 o                         
   4  -3   7         52.43         54.38        13.76 o                         
   5  -3   7        286.47        301.53        20.31 o                         
   6  -3   7         76.05         61.59        16.31 o                         
   7  -3   7         24.70         30.14         9.46 o                         
   8  -3   7         90.93         98.28        18.56 o                         
   9  -3   7         22.54         18.35        10.05 o                         
  10  -3   7         49.31         34.29        22.06 o                         
  11  -3   7          5.88          8.66         9.54 o                         
  12  -3   7         48.37         31.52        12.23 o                         
  13  -3   7         18.34         16.60        16.82 o                         
  14  -3   7         16.60         -4.66        16.45 o                         
  15  -3   7         54.64         53.22        20.67 o                         
  16  -3   7          4.75         12.59        15.65 o                         
 -18  -2   7         51.90         47.36        11.80 o                         
 -17  -2   7          4.45         12.59         9.06 o                         
 -16  -2   7         36.79         42.02         8.06 o                         
 -15  -2   7         31.54         23.31         7.16 o                         
 -14  -2   7         58.04         55.70         7.69 o                         
 -13  -2   7         63.71         73.22         9.12 o                         
 -12  -2   7         20.40         15.67         7.31 o                         
 -11  -2   7         11.10         14.38         7.28 o                         
 -10  -2   7         32.19         43.16         6.26 o                         
  -9  -2   7         33.76         39.08         6.23 o                         
  -8  -2   7         65.78         68.07         6.25 o                         
  -7  -2   7         43.46         40.62         4.50 o                         
  -6  -2   7        218.03        234.23         7.70 o                         
  -5  -2   7        400.85        465.09         7.47 o                         
  -4  -2   7         94.22        101.05         4.22 o                         
  -3  -2   7        826.07        860.18        15.90 o                         
  -2  -2   7        636.05        623.72         9.53 o                         
  -1  -2   7         63.71         54.93         4.01 o                         
   0  -2   7        165.57        186.83        10.08 o                         
   1  -2   7        503.10        543.88        16.45 o                         
   2  -2   7         65.35         76.00        15.29 o                         
   3  -2   7         14.59          7.86        12.30 o                         
   4  -2   7        341.57        337.72        15.14 o                         
   5  -2   7        178.22        188.11        11.58 o                         
   6  -2   7          1.23         -4.30         5.97 o                         
   7  -2   7        242.71        229.39        17.25 o                         
   8  -2   7         74.67         68.36         9.54 o                         
   9  -2   7         18.71         15.14        12.67 o                         
  10  -2   7          3.86          8.37         8.37 o                         
  11  -2   7         92.00         80.30        14.49 o                         
  12  -2   7         14.36         -0.15        15.51 o                         
  13  -2   7          7.45         10.56        14.56 o                         
  14  -2   7          0.29         -5.39        15.58 o                         
  15  -2   7         17.43         24.10        18.05 o                         
  16  -2   7          2.11          5.24        16.53 o                         
  17  -2   7          6.06         17.91        17.04 o                         
 -18  -1   7         15.24         18.14         7.63 o                         
 -17  -1   7         25.19         18.69         7.40 o                         
 -16  -1   7          6.90          8.98         7.38 o                         
 -15  -1   7        212.24        200.58        11.59 o                         
 -14  -1   7         27.27         25.54         6.01 o                         
 -13  -1   7         52.57         54.28         7.52 o                         
 -12  -1   7         76.42         72.51         8.01 o                         
 -11  -1   7         30.06         36.02         5.75 o                         
 -10  -1   7         18.30         18.00         4.10 o                         
  -9  -1   7         17.94         13.54         4.61 o                         
  -8  -1   7        202.59        222.15         7.29 o                         
  -7  -1   7          8.47          8.17         3.18 o                         
  -6  -1   7         47.50         49.49         2.63 o                         
  -5  -1   7        312.03        334.58         5.77 o                         
  -4  -1   7        111.91        115.93         3.82 o                         
  -3  -1   7        811.35        850.48        10.22 o                         
  -2  -1   7        401.28        423.38         4.91 o                         
  -1  -1   7        196.71        174.92         3.21 o                         
   0  -1   7         17.91         14.05         5.10 o                         
   1  -1   7        195.92        217.38        12.81 o                         
   2  -1   7        553.99        527.31        10.05 o                         
   3  -1   7         31.21         11.65         6.41 o                         
   5  -1   7         42.51         53.30         7.53 o                         
   6  -1   7         86.51         83.87         5.42 o                         
   7  -1   7         40.47         48.45         5.17 o                         
   8  -1   7        140.79        140.03         6.28 o                         
   9  -1   7        110.36        118.05         6.70 o                         
  10  -1   7          3.58          5.44         4.77 o                         
  11  -1   7         15.20         15.05         5.85 o                         
  12  -1   7        109.61        114.35         8.87 o                         
  13  -1   7         15.93         19.27         4.83 o                         
  14  -1   7         50.97         40.46         7.54 o                         
  15  -1   7         25.74         26.19         7.49 o                         
  16  -1   7         12.25         10.16         5.82 o                         
  17  -1   7          7.42          4.85         6.60 o                         
 -18   0   7        108.79         91.00         8.89 o                         
 -17   0   7          3.57          2.51         6.70 o                         
 -16   0   7         18.88          8.95         5.71 o                         
 -15   0   7          6.12          5.60         5.91 o                         
 -14   0   7         42.79         39.50         6.73 o                         
 -13   0   7          6.28          5.59         4.27 o                         
 -12   0   7         34.90         39.16         5.69 o                         
 -11   0   7         23.04         22.40         3.97 o                         
 -10   0   7        235.10        242.94         7.50 o                         
  -9   0   7        249.88        262.15         7.41 o                         
  -8   0   7          0.89          2.23         3.17 o                         
  -7   0   7        278.82        286.16         6.40 o                         
  -6   0   7        110.54         98.40         3.83 o                         
  -5   0   7         25.64         29.71         2.39 o                         
  -4   0   7         25.47         20.33         1.94 o                         
  -3   0   7        295.34        298.33        12.01 o                         
  -2   0   7        393.99        385.74         9.43 o                         
  -1   0   7        401.44        435.38         7.11 o                         
   0   0   7       1599.50       1686.65        20.32 o                         
   1   0   7         53.86         54.78         4.14 o                         
   2   0   7        349.68        297.29         7.11 o                         
   3   0   7          4.50          9.74         3.83 o                         
   4   0   7          7.17         23.77        15.00 o                         
   5   0   7          7.42          8.62         5.75 o                         
   6   0   7        234.74        213.44         7.23 o                         
   7   0   7         12.58          9.97         5.57 o                         
   8   0   7          3.44          2.55         5.50 o                         
   9   0   7         55.91         52.36         6.37 o                         
  10   0   7          3.13          3.01         3.94 o                         
  11   0   7          4.73         -0.06         5.64 o                         
  12   0   7          1.27         -5.98         5.98 o                         
  13   0   7          8.05         13.34         7.61 o                         
  14   0   7        121.36        110.04        10.34 o                         
  15   0   7         39.26         38.26         6.28 o                         
  16   0   7          3.00         12.34         6.93 o                         
  17   0   7         27.56         21.22         8.09 o                         
 -18   1   7         15.25         14.46         7.13 o                         
 -17   1   7         25.18         17.11         8.12 o                         
 -16   1   7          6.90          3.56         4.57 o                         
 -15   1   7        212.21        196.05        13.61 o                         
 -14   1   7         27.28         26.47         3.73 o                         
 -13   1   7         52.54         49.15         4.16 o                         
 -12   1   7         76.44         76.39         3.84 o                         
 -11   1   7         30.10         31.97         3.84 o                         
 -10   1   7         18.31         16.88         3.63 o                         
  -9   1   7         17.89         18.28         2.62 o                         
  -8   1   7        202.46        221.68         5.44 o                         
  -7   1   7          8.47          6.74         2.06 o                         
  -6   1   7         47.51         50.14         5.61 o                         
  -5   1   7        311.99        330.61         9.45 o                         
  -4   1   7        111.88        112.27         6.74 o                         
  -3   1   7        811.40        856.96        15.29 o                         
  -2   1   7        401.16        425.97         9.66 o                         
  -1   1   7        196.75        178.70         9.11 o                         
   0   1   7         17.89         12.69         6.47 o                         
   1   1   7        195.96        212.18         4.02 o                         
   2   1   7        553.89        549.14         8.04 o                         
   3   1   7         31.18         19.00         8.66 o                         
   4   1   7        197.54        178.56        14.31 o                         
   5   1   7         42.53         53.22         4.79 o                         
   6   1   7         86.50         86.88         5.52 o                         
   7   1   7         40.46         45.13         5.31 o                         
   8   1   7        140.80        131.85         7.03 o                         
   9   1   7        110.43        118.01         5.17 o                         
  10   1   7          3.59          5.13         4.17 o                         
  11   1   7         15.20         16.11         4.83 o                         
  12   1   7        109.67        109.88         7.13 o                         
  13   1   7         15.93         17.88         7.07 o                         
  14   1   7         50.97         48.85         6.61 o                         
  15   1   7         25.72         24.93         8.48 o                         
  16   1   7         12.27         12.03         6.37 o                         
  17   1   7          7.42          6.85         6.79 o                         
 -18   2   7         51.90         57.62         8.91 o                         
 -17   2   7          4.46          4.28         6.76 o                         
 -16   2   7         36.79         45.33         9.27 o                         
 -15   2   7         31.55         24.59         3.60 o                         
 -14   2   7         57.98         57.86         6.66 o                         
 -13   2   7         63.72         65.46         6.24 o                         
 -12   2   7         20.39         16.98         5.84 o                         
 -11   2   7         11.11         10.78         3.81 o                         
 -10   2   7         32.17         35.62         5.17 o                         
  -9   2   7         33.76         31.38         4.43 o                         
  -8   2   7         65.72         66.04         4.75 o                         
  -7   2   7         43.47         39.84         4.08 o                         
  -6   2   7        218.07        243.32         6.74 o                         
  -5   2   7        400.75        456.14         7.70 o                         
  -4   2   7         94.17         98.92         4.19 o                         
  -3   2   7        826.24        847.72        14.71 o                         
  -2   2   7        636.10        642.26         9.65 o                         
  -1   2   7         63.73         61.90         5.03 o                         
   0   2   7        165.61        154.50        10.81 o                         
   1   2   7        503.10        537.77        55.58 o                         
   2   2   7         65.38         70.83        12.59 o                         
   3   2   7         14.59         14.87         1.54 o                         
   4   2   7        341.52        335.24         5.27 o                         
   5   2   7        178.22        199.27         4.65 o                         
   6   2   7          1.23          5.03         2.30 o                         
   7   2   7        242.70        265.39        15.62 o                         
   8   2   7         74.68         80.95         8.92 o                         
   9   2   7         18.73         14.50         6.19 o                         
  10   2   7          3.86         10.03         4.74 o                         
  11   2   7         92.03        102.39         6.97 o                         
  12   2   7         14.37         13.71         6.69 o                         
  13   2   7          7.46          3.07         4.27 o                         
  14   2   7          0.30          8.80         7.22 o                         
  15   2   7         17.42         31.49         8.76 o                         
  16   2   7          2.12         10.00         8.28 o                         
  17   2   7          6.05          8.37         6.92 o                         
 -17   3   7          8.01         10.73         7.61 o                         
 -16   3   7         20.65         23.75         7.86 o                         
 -15   3   7         36.03         35.06         5.52 o                         
 -14   3   7         28.99         28.41         6.37 o                         
 -13   3   7         74.54         68.59         6.05 o                         
 -12   3   7         32.89         36.68         5.04 o                         
 -11   3   7        110.32        115.01         7.19 o                         
 -10   3   7         20.95         24.85         4.45 o                         
  -9   3   7         21.45         17.18         3.83 o                         
  -8   3   7         10.99         15.18         4.39 o                         
  -7   3   7          6.34          9.52         2.93 o                         
  -6   3   7        132.11        126.64        12.08 o                         
  -5   3   7        214.15        207.21         6.33 o                         
  -4   3   7        167.71        168.76         5.00 o                         
  -3   3   7        111.07        114.93         7.43 o                         
  -2   3   7        970.07       1078.97        15.89 o                         
  -1   3   7        429.91        440.73        11.00 o                         
   0   3   7        169.15        180.14         8.83 o                         
   1   3   7         42.43         37.77         3.34 o                         
   2   3   7        313.98        343.51         6.65 o                         
   3   3   7         24.48         25.52         2.99 o                         
   4   3   7         52.48         63.19         2.68 o                         
   5   3   7        286.49        306.25         5.56 o                         
   6   3   7         76.06         72.30         5.38 o                         
   7   3   7         24.68         25.57         3.45 o                         
   8   3   7         90.93        105.47         8.25 o                         
   9   3   7         22.56         18.26         4.19 o                         
  10   3   7         49.31         44.41         5.39 o                         
  11   3   7          5.88          1.46         4.55 o                         
  12   3   7         48.34         49.20         6.18 o                         
  13   3   7         18.35         10.12         4.82 o                         
  14   3   7         16.61         10.25         4.93 o                         
  15   3   7         54.63         46.91         8.30 o                         
  16   3   7          4.75          0.30         5.95 o                         
 -16   4   7         82.12         86.23         7.85 o                         
 -15   4   7          8.75          8.62         5.26 o                         
 -14   4   7         24.38         28.75         6.72 o                         
 -13   4   7          9.41         14.65         5.46 o                         
 -12   4   7        106.42        113.28         7.79 o                         
 -11   4   7         45.96         37.60         6.95 o                         
 -10   4   7          6.57         11.22         4.44 o                         
  -9   4   7         52.02         38.54         6.43 o                         
  -8   4   7         87.24         79.03         8.74 o                         
  -7   4   7         16.69         15.72         5.26 o                         
  -6   4   7         61.39         56.81         9.61 o                         
  -5   4   7        320.28        307.59        10.34 o                         
  -4   4   7         34.99         36.23        14.71 o                         
  -3   4   7          4.38          1.59         4.75 o                         
  -2   4   7         81.56         80.69        10.19 o                         
  -1   4   7        126.37        131.19         6.25 o                         
   0   4   7         31.94         26.08         4.92 o                         
   1   4   7         34.93         40.00         3.08 o                         
   2   4   7         36.86         39.72         3.37 o                         
   3   4   7        100.88        127.54        21.76 o                         
   4   4   7         47.14         46.67         4.62 o                         
   5   4   7        108.22        115.44         4.00 o                         
   6   4   7         12.19         12.58         3.34 o                         
   7   4   7         24.47         25.26         3.48 o                         
   8   4   7          6.63          7.51         3.04 o                         
   9   4   7          5.98          4.51         3.05 o                         
  10   4   7         80.92         74.57         5.01 o                         
  11   4   7         27.42         19.07         3.96 o                         
  12   4   7         86.72         82.56         6.09 o                         
  13   4   7         36.97         37.59         5.20 o                         
  14   4   7          5.02         -1.86         3.61 o                         
  15   4   7         14.42         19.64         4.81 o                         
 -15   5   7         47.20         65.02        10.50 o                         
 -14   5   7         20.71         21.51         5.37 o                         
 -13   5   7         39.79         37.94         8.02 o                         
 -12   5   7         99.72         85.06         7.94 o                         
 -11   5   7        101.09         84.98        12.23 o                         
 -10   5   7          1.14          4.49         4.45 o                         
  -9   5   7         56.98         55.46         9.10 o                         
  -8   5   7         36.72         33.01         7.76 o                         
  -7   5   7         15.56          8.37         6.67 o                         
  -6   5   7         26.74         15.49         6.07 o                         
  -5   5   7          0.09          4.56         5.71 o                         
  -4   5   7         13.40         18.80         6.31 o                         
  -3   5   7         15.94         11.26        20.78 o                         
  -2   5   7        188.59        185.84         8.81 o                         
  -1   5   7         34.95         38.95         6.74 o                         
   0   5   7         29.69         28.58         4.52 o                         
   1   5   7         30.50         30.84         5.77 o                         
   2   5   7         53.19         61.88         4.47 o                         
   3   5   7         26.54         26.60         9.45 o                         
   4   5   7         35.30         41.17         4.62 o                         
   5   5   7          6.70        -16.64        25.70 o                         
   6   5   7          1.84         -1.25         6.79 o                         
   7   5   7         25.31         25.83         3.57 o                         
   8   5   7         57.25         50.76         3.90 o                         
   9   5   7        126.17        125.85        10.33 o                         
  10   5   7         79.69         67.78        10.14 o                         
  11   5   7         13.28         14.74         3.76 o                         
  12   5   7         17.11         16.24         4.56 o                         
  13   5   7          1.10          5.99         4.78 o                         
  14   5   7          3.04          3.13         3.53 o                         
 -13   6   7          4.63         11.09         5.90 o                         
 -12   6   7         49.11         49.54        10.70 o                         
 -11   6   7         11.10          8.58         8.84 o                         
 -10   6   7         20.81          3.62         6.90 o                         
  -9   6   7         64.53         47.29         9.70 o                         
  -8   6   7         79.68         75.59        14.20 o                         
  -7   6   7          6.79          6.86         7.29 o                         
  -6   6   7         68.02         55.38         8.03 o                         
  -5   6   7        109.38         89.92         9.97 o                         
  -4   6   7          7.94          1.57         6.63 o                         
  -3   6   7         46.73         49.82         8.08 o                         
  -2   6   7         12.88          9.39         6.30 o                         
  -1   6   7         36.21         25.06        16.42 o                         
   0   6   7          8.03         33.75        28.32 o                         
   1   6   7        117.13        123.49         7.11 o                         
   2   6   7         36.48         30.77         6.19 o                         
   3   6   7         62.65         58.93         5.29 o                         
   4   6   7         20.14         23.35        15.75 o                         
   5   6   7        115.49        112.60         7.33 o                         
   6   6   7          0.08          0.42         4.59 o                         
   7   6   7         57.31         67.89         7.68 o                         
   8   6   7         22.02         13.95         3.90 o                         
   9   6   7          0.07          0.74         3.71 o                         
  10   6   7          4.47          8.74         3.63 o                         
  11   6   7          2.49         -0.31         3.31 o                         
  12   6   7         15.51          8.72         5.05 o                         
 -10   7   7          1.46          2.94         7.76 o                         
  -9   7   7         44.13         30.03         9.17 o                         
  -8   7   7         53.48         54.14        12.38 o                         
  -7   7   7          4.56          1.10         9.83 o                         
  -6   7   7         30.41         30.49         7.78 o                         
  -5   7   7         62.94         65.74        12.08 o                         
  -4   7   7          4.02         -0.62         7.16 o                         
  -3   7   7          8.97         17.36         6.99 o                         
  -2   7   7         10.20          2.94         8.99 o                         
  -1   7   7         40.73         29.58        12.16 o                         
   0   7   7         25.13         31.59         9.76 o                         
   1   7   7         16.88         21.17         8.03 o                         
   2   7   7         21.25         19.55         7.87 o                         
   3   7   7          7.97         -2.56         6.24 o                         
   4   7   7         23.67         21.70         5.30 o                         
   5   7   7          6.67         -1.84         8.31 o                         
   6   7   7         17.78         15.00         6.41 o                         
   7   7   7         23.80         25.88         4.34 o                         
   8   7   7         57.90         45.71         7.91 o                         
   9   7   7          7.08         12.43         7.34 o                         
  -6   8   7          0.76          2.64         5.16 o                         
  -5   8   7         52.06         51.03        14.60 o                         
  -4   8   7         51.55         43.71         9.27 o                         
  -3   8   7          9.96         15.62        11.43 o                         
  -2   8   7         20.25         19.47         6.60 o                         
  -1   8   7          0.89          3.87         7.19 o                         
   0   8   7         26.27         17.12        10.88 o                         
   1   8   7          0.64         16.91         7.73 o                         
   2   8   7         24.15         23.08         8.59 o                         
   3   8   7         12.61         15.23        12.67 o                         
   4   8   7          8.96          6.14         5.42 o                         
   5   8   7         31.20         35.58        10.34 o                         
  -5  -8   8         10.07         12.75         6.46 o                         
  -4  -8   8         12.65         15.03         6.87 o                         
  -3  -8   8          5.89          6.67         4.55 o                         
  -2  -8   8         31.67         22.87         5.94 o                         
  -1  -8   8         15.00         16.14         4.60 o                         
   0  -8   8          7.67         11.51         5.85 o                         
   1  -8   8         17.03         39.98        21.95 o                         
   2  -8   8          7.82          8.02        13.69 o                         
   3  -8   8          8.62         14.47        13.76 o                         
   4  -8   8          8.33         11.91         7.04 o                         
 -10  -7   8          2.82         -1.89         9.06 o                         
  -9  -7   8         17.00         15.95         9.62 o                         
  -8  -7   8         15.96          6.40         9.14 o                         
  -7  -7   8         23.37         22.47         7.59 o                         
  -6  -7   8         10.21          9.15         3.94 o                         
  -5  -7   8         47.53         38.21         5.07 o                         
  -4  -7   8          2.69          4.44         3.81 o                         
  -3  -7   8          0.40          3.06         6.21 o                         
  -2  -7   8         14.16          8.85         4.73 o                         
  -1  -7   8         42.66         49.93        12.76 o                         
   0  -7   8          9.67         17.24        12.07 o                         
   1  -7   8         39.52         35.20         7.08 o                         
   2  -7   8         25.16         32.97        13.65 o                         
   3  -7   8          5.86         -0.27        18.35 o                         
   4  -7   8         50.99         55.02         8.58 o                         
   5  -7   8         29.00          4.51        19.15 o                         
   6  -7   8          9.95         43.39        12.52 o                         
   7  -7   8          2.61         -2.04        17.91 o                         
   8  -7   8          4.94         17.33        12.38 o                         
 -13  -6   8          2.51          4.01         7.07 o                         
 -12  -6   8         13.88         20.83        10.27 o                         
 -11  -6   8          0.04          2.51         7.92 o                         
 -10  -6   8         22.34         27.70        11.98 o                         
  -9  -6   8         11.90          7.30         7.15 o                         
  -8  -6   8        193.49        249.48        23.59 o                         
  -7  -6   8         43.85         46.91        15.76 o                         
  -6  -6   8         24.68         20.19         3.20 o                         
  -5  -6   8         27.27         22.37         4.30 o                         
  -4  -6   8         86.33         65.38         8.23 o                         
  -3  -6   8         14.14          5.15         8.93 o                         
  -2  -6   8         66.16         91.02        26.35 o                         
  -1  -6   8         66.57         67.06        12.89 o                         
   0  -6   8         18.11         15.05         5.28 o                         
   1  -6   8          0.30          6.63         5.73 o                         
   2  -6   8         49.90         56.24        12.60 o                         
   3  -6   8         25.44         26.12         8.91 o                         
   4  -6   8         26.94         13.54        19.36 o                         
   5  -6   8         12.19          1.24        17.11 o                         
   6  -6   8         11.85         25.04        11.72 o                         
   7  -6   8          6.97         14.71        18.93 o                         
   8  -6   8         41.89         41.06        14.27 o                         
   9  -6   8         23.86         13.47        20.02 o                         
  10  -6   8         25.73         14.41        21.40 o                         
  11  -6   8         12.53         21.91        12.30 o                         
 -14  -5   8         38.52         23.05        10.67 o                         
 -13  -5   8          8.65         16.82        12.96 o                         
 -12  -5   8         18.53         23.23         8.80 o                         
 -11  -5   8         77.51         65.73        19.07 o                         
 -10  -5   8          3.52         21.86         8.39 o                         
  -9  -5   8        107.85         99.17        28.06 o                         
  -8  -5   8         79.42         63.60        13.32 o                         
  -7  -5   8         14.02         11.93         8.37 o                         
  -6  -5   8        159.95        145.78        19.04 o                         
  -5  -5   8        234.11        258.03        21.88 o                         
  -4  -5   8         46.21         50.88         8.45 o                         
  -3  -5   8         30.15         27.95         4.50 o                         
  -2  -5   8          8.33         12.33         7.04 o                         
  -1  -5   8         18.63         22.89        11.97 o                         
   0  -5   8         56.18         69.20        11.96 o                         
   1  -5   8          9.85          8.87         6.96 o                         
   2  -5   8         52.07         61.03         7.76 o                         
   3  -5   8         77.67         71.10         8.35 o                         
   4  -5   8         22.45         51.40        20.82 o                         
   5  -5   8        120.64        106.72        23.51 o                         
   6  -5   8         25.91         23.73        11.58 o                         
   7  -5   8         75.77         79.06        22.86 o                         
   8  -5   8         26.93          9.97        12.89 o                         
   9  -5   8         64.79         16.89        22.42 o                         
  10  -5   8         19.60         30.72        20.02 o                         
  11  -5   8         10.83          9.83        12.23 o                         
  12  -5   8          9.04        -17.69        18.86 o                         
  13  -5   8          2.96          7.50        18.86 o                         
 -16  -4   8         21.85         10.71        12.89 o                         
 -15  -4   8         39.94         34.87        16.42 o                         
 -14  -4   8         40.01         31.93         8.17 o                         
 -13  -4   8         12.42         10.10         6.43 o                         
 -12  -4   8          4.65         11.35         7.37 o                         
 -11  -4   8         93.35         91.64        12.85 o                         
 -10  -4   8         41.64         33.91        14.67 o                         
  -9  -4   8          8.63         10.63         7.72 o                         
  -8  -4   8        128.23        121.88         9.61 o                         
  -7  -4   8         50.27         47.72         8.66 o                         
  -6  -4   8          6.61          5.00         3.52 o                         
  -5  -4   8         82.54         86.54         7.02 o                         
  -4  -4   8        193.84        206.69         7.50 o                         
  -3  -4   8        286.19        284.56         8.54 o                         
  -2  -4   8        134.47        145.19        11.49 o                         
  -1  -4   8          6.36         21.23        11.94 o                         
   0  -4   8        181.53        180.22        10.00 o                         
   1  -4   8         13.09          2.40        10.56 o                         
   2  -4   8         81.83         93.14        11.50 o                         
   3  -4   8         28.80         24.97        14.78 o                         
   4  -4   8        114.64        109.13        19.15 o                         
   5  -4   8         68.94         60.42        12.38 o                         
   6  -4   8         67.63         66.83        12.38 o                         
   7  -4   8         72.76         21.55        20.38 o                         
   8  -4   8         33.38         46.74        12.38 o                         
   9  -4   8         49.55         33.85        21.18 o                         
  10  -4   8          0.08        -10.12        10.12 o                         
  11  -4   8          9.95         10.56        11.79 o                         
  12  -4   8         75.22         45.65        23.00 o                         
  13  -4   8         42.63         63.19        22.79 o                         
  14  -4   8          0.98          2.26        10.85 o                         
 -17  -3   8          1.51         14.63         7.24 o                         
 -16  -3   8         18.36         17.44         7.83 o                         
 -15  -3   8         14.85         19.15         7.11 o                         
 -14  -3   8         55.05         48.82         7.29 o                         
 -13  -3   8         31.73         25.55         7.17 o                         
 -12  -3   8        105.26        110.52         9.12 o                         
 -11  -3   8        230.72        217.97        10.22 o                         
 -10  -3   8         24.90         21.06         5.76 o                         
  -9  -3   8         17.09         21.16         6.84 o                         
  -8  -3   8         24.64         21.55         6.61 o                         
  -7  -3   8         18.56         18.93         6.04 o                         
  -6  -3   8        108.53        110.14         7.47 o                         
  -5  -3   8        130.33        127.39         4.00 o                         
  -4  -3   8         55.96         59.66         5.12 o                         
  -3  -3   8        386.74        409.90         8.05 o                         
  -2  -3   8         84.24         83.16         3.90 o                         
  -1  -3   8        409.29        451.98        15.12 o                         
   0  -3   8        215.12        240.80        10.12 o                         
   1  -3   8        156.31        159.81         8.90 o                         
   2  -3   8        194.81        193.50        16.60 o                         
   3  -3   8        283.03        293.16        19.58 o                         
   4  -3   8        450.59        454.41        23.00 o                         
   5  -3   8         48.54         53.51         9.68 o                         
   6  -3   8         43.48         34.58         9.54 o                         
   7  -3   8         75.05         80.59        17.62 o                         
   8  -3   8          4.69          5.17         8.95 o                         
   9  -3   8        143.57        192.85        25.99 o                         
  10  -3   8         20.27         12.81        10.63 o                         
  11  -3   8         54.80         29.77        19.36 o                         
  12  -3   8         62.49        123.76        21.62 o                         
  13  -3   8          5.21          4.73        10.05 o                         
  14  -3   8         13.16         19.87        11.79 o                         
  15  -3   8          8.55         12.16        11.21 o                         
 -17  -2   8         12.02         12.70         7.16 o                         
 -16  -2   8         67.64         64.63         7.31 o                         
 -15  -2   8          5.86          7.59         5.19 o                         
 -14  -2   8         67.33         56.96         8.69 o                         
 -13  -2   8         12.24         13.30         6.42 o                         
 -12  -2   8         29.17         26.66         6.56 o                         
 -11  -2   8         14.66         21.26         6.74 o                         
 -10  -2   8         10.64         11.00         5.02 o                         
  -9  -2   8         91.75         96.18         7.56 o                         
  -8  -2   8         45.89         57.65         6.15 o                         
  -7  -2   8         40.42         34.75         4.58 o                         
  -6  -2   8         62.79         61.41         3.48 o                         
  -5  -2   8        870.96        889.55        11.52 o                         
  -4  -2   8        491.86        451.61         7.38 o                         
  -3  -2   8       1226.29       1337.76        16.08 o                         
  -2  -2   8        841.27        910.76        11.66 o                         
  -1  -2   8        115.51        119.75         9.50 o                         
   0  -2   8       1698.61       1869.40        28.14 o                         
   1  -2   8        892.95        944.06        30.14 o                         
   2  -2   8          4.12         10.70         6.70 o                         
   3  -2   8        220.74        221.67        17.25 o                         
   4  -2   8         96.57         79.13        12.96 o                         
   5  -2   8        123.93        116.84        14.71 o                         
   6  -2   8         67.40         62.53        13.18 o                         
   7  -2   8         98.66         95.59         9.76 o                         
   8  -2   8          7.65         24.17        12.67 o                         
   9  -2   8         13.24         16.53         8.52 o                         
  10  -2   8         16.03        -17.04        17.04 o                         
  11  -2   8          4.67         26.35        14.56 o                         
  12  -2   8         74.30         49.14        12.30 o                         
  13  -2   8         18.49          4.30        10.56 o                         
  14  -2   8         16.74         23.08        10.63 o                         
  15  -2   8         43.32         52.63        18.71 o                         
  16  -2   8          5.56          4.37        15.43 o                         
 -18  -1   8          8.18         10.95         7.25 o                         
 -17  -1   8        117.40        101.88        10.97 o                         
 -16  -1   8         22.17         18.04         8.48 o                         
 -15  -1   8          5.16          7.19         5.70 o                         
 -14  -1   8         25.27         30.17         6.24 o                         
 -13  -1   8          8.17         14.86         6.38 o                         
 -12  -1   8          1.13         -3.20         4.01 o                         
 -11  -1   8          4.70          5.28         4.12 o                         
 -10  -1   8         20.75         18.94         5.28 o                         
  -9  -1   8         91.76         93.66         5.11 o                         
  -8  -1   8         24.82         24.21         4.58 o                         
  -7  -1   8          5.29          7.29         2.35 o                         
  -6  -1   8         90.52         94.24         3.56 o                         
  -5  -1   8        101.32        103.83         3.97 o                         
  -4  -1   8        544.77        549.25         8.38 o                         
  -3  -1   8        995.80       1027.99        12.28 o                         
  -2  -1   8       4487.64       4970.89        78.05 o                         
  -1  -1   8       1265.78       1352.54        13.33 o                         
   0  -1   8       2852.72       3212.48        62.24 o                         
   1  -1   8       1342.38       1330.22        65.23 o                         
   2  -1   8       1009.36       1077.40        56.93 o                         
   3  -1   8        672.21        744.53        10.69 o                         
   4  -1   8        522.22        573.27        20.31 o                         
   5  -1   8         69.73         68.85         5.39 o                         
   6  -1   8         74.87         64.84         4.14 o                         
   7  -1   8         21.92         25.87         3.82 o                         
   8  -1   8         39.73         43.08         6.15 o                         
   9  -1   8          2.48          2.70         4.77 o                         
  10  -1   8          1.54         -2.53         4.99 o                         
  11  -1   8         15.69         13.83         5.43 o                         
  12  -1   8         47.03         42.15         7.52 o                         
  13  -1   8         36.24         38.28         5.89 o                         
  14  -1   8         34.78         45.99        11.28 o                         
  15  -1   8         13.28         14.66         8.87 o                         
  16  -1   8          8.80          8.23         8.09 o                         
 -18   0   8         10.49          5.36         7.44 o                         
 -17   0   8          0.87          3.75         6.79 o                         
 -16   0   8         15.30         14.14         5.97 o                         
 -15   0   8         60.35         55.14         9.32 o                         
 -14   0   8         76.29         65.69         7.64 o                         
 -13   0   8         10.92         12.31         4.54 o                         
 -12   0   8          0.01          3.99         4.76 o                         
 -11   0   8          0.21          3.29         3.43 o                         
 -10   0   8        159.64        145.93         6.68 o                         
  -9   0   8         24.06         17.05         3.71 o                         
  -8   0   8          0.00          6.61         3.81 o                         
  -7   0   8        523.91        456.05         7.07 o                         
  -6   0   8         21.04         20.54         2.99 o                         
  -5   0   8         35.08         40.63         2.56 o                         
  -4   0   8          1.06          1.11         1.58 o                         
  -3   0   8       2471.34       2658.17        34.41 o                         
  -2   0   8         41.10         39.49         5.67 o                         
  -1   0   8       1493.34       1470.39        16.12 o                         
   0   0   8       3777.34       4107.15        48.31 o                         
   1   0   8       8321.07       9665.80       228.19 o                         
   2   0   8        654.96        669.57        18.49 o                         
   3   0   8         18.20         21.26         5.53 o                         
   4   0   8        423.95        432.30        10.81 o                         
   5   0   8          0.84          0.25         3.34 o                         
   6   0   8         42.57         42.27         4.59 o                         
   7   0   8          1.17         -2.53         3.82 o                         
   8   0   8          0.12          9.04         8.15 o                         
   9   0   8          4.82         -2.69         6.41 o                         
  10   0   8          4.44          3.85         4.90 o                         
  11   0   8         24.86         36.71         8.08 o                         
  12   0   8          0.22          2.39         5.59 o                         
  13   0   8         16.00         20.53         7.57 o                         
  14   0   8         43.03         42.05         8.60 o                         
  15   0   8         25.07         31.19         6.65 o                         
  16   0   8         26.38         24.77         9.33 o                         
  17   0   8          0.37         -1.25         7.85 o                         
 -18   1   8          8.18         10.70        14.41 o                         
 -17   1   8        117.39         86.91        13.21 o                         
 -16   1   8         22.18         25.87         5.87 o                         
 -15   1   8          5.15          2.55         5.02 o                         
 -14   1   8         25.27         25.17         5.43 o                         
 -13   1   8          8.16          6.39         4.56 o                         
 -12   1   8          1.13          1.12         3.95 o                         
 -11   1   8          4.70          3.30         3.32 o                         
 -10   1   8         20.76         16.38         4.11 o                         
  -9   1   8         91.76         86.62         6.52 o                         
  -8   1   8         24.87         21.52         2.75 o                         
  -7   1   8          5.31          5.37         2.70 o                         
  -6   1   8         90.54         92.90         6.57 o                         
  -5   1   8        101.30         97.20         7.64 o                         
  -4   1   8        544.73        544.07        11.45 o                         
  -3   1   8        995.53       1042.84        15.83 o                         
  -2   1   8       4488.07       4845.83        65.07 o                         
  -1   1   8       1265.84       1352.83        26.54 o                         
   0   1   8       2852.80       3175.82        64.06 o                         
   1   1   8       1342.33       1348.40        38.07 o                         
   2   1   8       1009.06       1134.74        19.39 o                         
   3   1   8        672.12        769.21        17.73 o                         
   4   1   8        522.18        588.48        13.50 o                         
   5   1   8         69.76         65.40         5.01 o                         
   6   1   8         74.86         71.30         5.20 o                         
   7   1   8         21.92         21.90         5.35 o                         
   8   1   8         39.71         35.75         5.71 o                         
   9   1   8          2.49          2.39         3.14 o                         
  10   1   8          1.54         -2.23         4.62 o                         
  11   1   8         15.70         20.68         5.18 o                         
  12   1   8         47.03         41.79         5.02 o                         
  13   1   8         36.24         37.21         7.21 o                         
  14   1   8         34.77         32.90         5.63 o                         
  15   1   8         13.29         26.36        14.12 o                         
  16   1   8          8.80         -0.28         5.83 o                         
 -17   2   8         12.02         17.72         6.04 o                         
 -16   2   8         67.67         70.87         8.26 o                         
 -15   2   8          5.87          5.17         5.63 o                         
 -14   2   8         67.34         61.23         6.75 o                         
 -13   2   8         12.25         14.91         3.78 o                         
 -12   2   8         29.14         28.05         4.24 o                         
 -11   2   8         14.66         18.86         5.02 o                         
 -10   2   8         10.64          4.87         3.50 o                         
  -9   2   8         91.73         94.16         4.50 o                         
  -8   2   8         45.90         51.06         9.28 o                         
  -7   2   8         40.43         38.65         4.41 o                         
  -6   2   8         62.87         68.19         5.48 o                         
  -5   2   8        871.24        902.64        11.58 o                         
  -4   2   8        491.75        459.76         7.70 o                         
  -3   2   8       1226.42       1364.76        15.51 o                         
  -2   2   8        841.24        879.74        17.05 o                         
  -1   2   8        115.46        124.57         9.88 o                         
   0   2   8       1698.28       1802.35        42.19 o                         
   1   2   8        893.15        975.54        23.22 o                         
   2   2   8          4.12          1.54         7.91 o                         
   3   2   8        220.74        213.35        15.54 o                         
   4   2   8         96.59         83.83         6.09 o                         
   5   2   8        123.84        141.78         5.93 o                         
   6   2   8         67.41         75.86         5.36 o                         
   7   2   8         98.65         85.03        11.72 o                         
   8   2   8          7.66         25.55         9.76 o                         
   9   2   8         13.25         11.60         4.30 o                         
  10   2   8         16.02         21.40         6.48 o                         
  11   2   8          4.67          8.38         9.97 o                         
  12   2   8         74.36         73.65         8.49 o                         
  13   2   8         18.49         12.06         6.44 o                         
  14   2   8         16.76         23.63         6.28 o                         
  15   2   8         43.31         37.87         6.18 o                         
  16   2   8          5.56          2.64         7.62 o                         
 -17   3   8          1.51          0.27         4.93 o                         
 -16   3   8         18.37         17.86         6.55 o                         
 -15   3   8         14.83         11.09         5.44 o                         
 -14   3   8         55.04         50.09         6.80 o                         
 -13   3   8         31.74         27.91         5.24 o                         
 -12   3   8        105.25        114.97         6.78 o                         
 -11   3   8        230.74        213.08         8.29 o                         
 -10   3   8         24.90         17.62         4.24 o                         
  -9   3   8         17.11         22.47         5.54 o                         
  -8   3   8         24.63         20.30         4.92 o                         
  -7   3   8         18.57         22.04         4.13 o                         
  -6   3   8        108.50        109.35         5.60 o                         
  -5   3   8        130.34        138.30         6.94 o                         
  -4   3   8         55.94         58.12         3.77 o                         
  -3   3   8        386.71        406.30         6.61 o                         
  -2   3   8         84.34         83.01         8.70 o                         
  -1   3   8        409.31        438.85        10.69 o                         
   0   3   8        215.19        237.13        11.00 o                         
   1   3   8        156.36        149.79         5.60 o                         
   2   3   8        194.74        194.72         2.70 o                         
   3   3   8        282.95        289.97         4.25 o                         
   4   3   8        450.60        491.75         7.64 o                         
   5   3   8         48.61         52.34         4.79 o                         
   6   3   8         43.47         48.14         6.04 o                         
   7   3   8         75.07         89.74        10.44 o                         
   8   3   8          4.70          0.07         3.72 o                         
   9   3   8        143.62        141.58         6.09 o                         
  10   3   8         20.26         15.35         4.32 o                         
  11   3   8         54.81         51.04         6.60 o                         
  12   3   8         62.47         51.17        10.02 o                         
  13   3   8          5.21          3.68         4.59 o                         
  14   3   8         13.16         11.43         6.15 o                         
  15   3   8          8.56         12.47         5.41 o                         
 -16   4   8         21.85         20.60         6.00 o                         
 -15   4   8         39.93         50.43         7.27 o                         
 -14   4   8         40.00         51.75         8.05 o                         
 -13   4   8         12.41         11.21         4.48 o                         
 -12   4   8          4.66          5.97         5.31 o                         
 -11   4   8         93.32         82.73        11.87 o                         
 -10   4   8         41.65         30.88         7.00 o                         
  -9   4   8          8.63          9.02         6.70 o                         
  -8   4   8        128.20        124.25         8.33 o                         
  -7   4   8         50.25         51.17         6.34 o                         
  -6   4   8          6.60          4.80         4.25 o                         
  -5   4   8         82.62         75.94         5.90 o                         
  -4   4   8        193.79        195.47        10.04 o                         
  -3   4   8        286.21        289.52        18.53 o                         
  -2   4   8        134.50        135.34        12.59 o                         
  -1   4   8          6.36         15.58         4.99 o                         
   0   4   8        181.51        177.21        16.92 o                         
   1   4   8         13.12          5.82         8.30 o                         
   2   4   8         81.86         85.07        10.56 o                         
   3   4   8         28.78         28.37         2.91 o                         
   4   4   8        114.70        105.01         3.67 o                         
   5   4   8         68.90         76.60         5.36 o                         
   6   4   8         67.65         71.55         3.90 o                         
   7   4   8         72.78         54.73         8.13 o                         
   8   4   8         33.40         32.51         5.99 o                         
   9   4   8         49.57         50.51         5.04 o                         
  10   4   8          0.08         -1.72         2.47 o                         
  11   4   8          9.95          5.21         3.61 o                         
  12   4   8         75.26         70.74         7.71 o                         
  13   4   8         42.64         42.58         7.10 o                         
  14   4   8          0.98          3.87         4.80 o                         
 -14   5   8         38.51         44.68         7.05 o                         
 -13   5   8          8.65          4.74         4.91 o                         
 -12   5   8         18.52         10.08         8.16 o                         
 -11   5   8         77.48         62.37        10.48 o                         
 -10   5   8          3.52          8.16         6.35 o                         
  -9   5   8        107.87         86.09        18.31 o                         
  -8   5   8         79.47         67.21        13.69 o                         
  -7   5   8         14.02         13.19         4.34 o                         
  -6   5   8        159.95        127.18         9.12 o                         
  -5   5   8        234.05        200.46         9.34 o                         
  -4   5   8         46.22         37.82         6.88 o                         
  -3   5   8         30.19         27.42         6.00 o                         
  -2   5   8          8.32          9.70         4.51 o                         
  -1   5   8         18.62         10.94         4.01 o                         
   0   5   8         56.17         59.11         5.40 o                         
   1   5   8          9.87          3.72         7.17 o                         
   2   5   8         52.06         53.61         4.26 o                         
   3   5   8         77.65         75.15         8.75 o                         
   4   5   8         22.45        109.93        22.49 o                         
   5   5   8        120.67        122.27        13.86 o                         
   6   5   8         25.90         23.38         3.70 o                         
   7   5   8         75.80         75.59         6.84 o                         
   8   5   8         26.93         30.39         4.57 o                         
   9   5   8         64.80         54.60         7.43 o                         
  10   5   8         19.60         27.25         4.69 o                         
  11   5   8         10.84          7.41         3.62 o                         
  12   5   8          9.05          5.32         4.07 o                         
  13   5   8          2.95          4.44         4.81 o                         
 -13   6   8          2.51          3.94         6.24 o                         
 -12   6   8         13.88         16.20         9.06 o                         
 -11   6   8          0.04          7.65         6.68 o                         
 -10   6   8         22.33         19.72         8.65 o                         
  -9   6   8         11.91         20.08         7.67 o                         
  -8   6   8        193.45        170.01        21.00 o                         
  -7   6   8         43.84         35.57         5.99 o                         
  -6   6   8         24.70         31.94         7.58 o                         
  -5   6   8         27.30         25.11         6.50 o                         
  -4   6   8         86.34         77.65         8.63 o                         
  -3   6   8         14.14          9.21        10.67 o                         
  -2   6   8         66.16         61.51         7.38 o                         
  -1   6   8         66.57         60.77        16.82 o                         
   0   6   8         18.08         18.85         5.07 o                         
   1   6   8          0.30         -0.37         9.30 o                         
   2   6   8         49.91         55.39         7.77 o                         
   3   6   8         25.44         19.22         4.81 o                         
   4   6   8         26.93         24.19         7.71 o                         
   5   6   8         12.20          7.61         4.88 o                         
   6   6   8         11.85         12.42         3.48 o                         
   7   6   8          6.97          7.61         3.30 o                         
   8   6   8         41.90         41.09         6.51 o                         
   9   6   8         23.85         18.35         4.63 o                         
  10   6   8         25.75         21.33         4.66 o                         
  11   6   8         12.53          7.35         4.04 o                         
 -10   7   8          2.82          3.30         7.70 o                         
  -9   7   8         16.99         16.80         7.76 o                         
  -8   7   8         15.98         15.53        11.79 o                         
  -7   7   8         23.36         14.28         8.45 o                         
  -6   7   8         10.22          9.76         9.79 o                         
  -5   7   8         47.52         41.70         7.95 o                         
  -4   7   8          2.69         -3.77         7.13 o                         
  -3   7   8          0.40         -4.57         5.44 o                         
  -2   7   8         14.16         14.99        18.93 o                         
  -1   7   8         42.65         46.10        14.05 o                         
   0   7   8          9.66         11.04         6.72 o                         
   1   7   8         39.51         39.38         9.76 o                         
   2   7   8         25.15         28.91         8.01 o                         
   3   7   8          5.87          9.41         4.93 o                         
   4   7   8         50.98         52.40         6.92 o                         
   5   7   8         29.00         14.32        12.23 o                         
   6   7   8          9.94         12.58         5.27 o                         
   7   7   8          2.60          6.65         4.25 o                         
   8   7   8          4.93          6.41         3.87 o                         
  -5   8   8         10.08          3.34        13.03 o                         
  -4   8   8         12.64         13.32         8.29 o                         
  -3   8   8          5.88          2.70         5.82 o                         
  -2   8   8         31.67         24.53        14.31 o                         
  -1   8   8         15.00         15.43         7.32 o                         
   0   8   8          7.68          7.48         7.93 o                         
   1   8   8         17.03         37.19        26.79 o                         
   2   8   8          7.82          9.92         6.94 o                         
   3   8   8          8.63         -7.27         7.27 o                         
   4   8   8          8.33          6.74         7.19 o                         
  -4  -8   9         12.23         13.27         4.93 o                         
  -3  -8   9         14.34          9.41         4.83 o                         
  -2  -8   9          8.96          9.81         4.97 o                         
  -1  -8   9         10.62         12.15        10.09 o                         
   0  -8   9         13.36         17.38         5.85 o                         
   1  -8   9         31.69         41.43        13.50 o                         
   2  -8   9         18.76         22.13         8.29 o                         
  -9  -7   9          6.45         10.85         8.52 o                         
  -8  -7   9         11.06          7.29         7.95 o                         
  -7  -7   9         12.32         10.80         5.37 o                         
  -6  -7   9          7.59          8.87         3.62 o                         
  -5  -7   9         34.08         25.16         6.24 o                         
  -4  -7   9         19.52         15.43         3.83 o                         
  -3  -7   9         30.57         35.72        11.25 o                         
  -2  -7   9          7.89          8.15         4.96 o                         
  -1  -7   9        101.15        110.29        21.04 o                         
   0  -7   9         69.47         64.86        18.64 o                         
   1  -7   9         44.85         57.78        11.07 o                         
   2  -7   9         36.51         41.20         9.66 o                         
   3  -7   9         15.12          4.64        15.54 o                         
   4  -7   9         15.92         27.88        18.13 o                         
   5  -7   9         17.07          8.59        18.86 o                         
   6  -7   9         11.81         25.70        12.08 o                         
   7  -7   9         12.66         26.79        18.86 o                         
   8  -7   9         30.31          6.92        21.48 o                         
 -12  -6   9         10.55         17.92         9.71 o                         
 -11  -6   9          8.72         12.06         9.26 o                         
 -10  -6   9          2.72         19.21         9.52 o                         
  -9  -6   9         66.61         61.74        10.52 o                         
  -8  -6   9         50.05         47.79        19.22 o                         
  -7  -6   9         47.16         29.53        18.71 o                         
  -6  -6   9         20.41          8.97         3.60 o                         
  -5  -6   9         13.99         17.88         5.28 o                         
  -4  -6   9         17.80         11.20         6.73 o                         
  -3  -6   9         36.85         32.06         6.53 o                         
  -2  -6   9          1.24          3.24         3.70 o                         
  -1  -6   9         19.09         16.26         3.90 o                         
   0  -6   9          3.74         13.72         4.41 o                         
   1  -6   9         60.61         56.60        13.55 o                         
   2  -6   9         36.01         34.47        12.19 o                         
   3  -6   9          6.50          3.06         6.72 o                         
   4  -6   9         25.47         33.78        18.78 o                         
   5  -6   9         21.34         31.74        12.16 o                         
   6  -6   9         46.38         45.28        21.26 o                         
   7  -6   9         48.22         54.02        14.27 o                         
   8  -6   9         15.74          0.00        19.73 o                         
   9  -6   9         16.47         20.02        13.61 o                         
  10  -6   9          9.38         -4.08        19.51 o                         
  11  -6   9         10.75         11.28        20.24 o                         
 -14  -5   9         12.30          4.95         6.62 o                         
 -13  -5   9         11.59          8.98         9.50 o                         
 -12  -5   9          1.15          6.07         6.56 o                         
 -11  -5   9         64.31         45.72        18.82 o                         
 -10  -5   9         29.54         17.96         8.13 o                         
  -9  -5   9         14.88         11.11         7.92 o                         
  -8  -5   9         12.77          6.73         8.85 o                         
  -7  -5   9         41.17         33.91         7.86 o                         
  -6  -5   9        124.96        133.65        10.96 o                         
  -5  -5   9         97.80        110.87         8.96 o                         
  -4  -5   9        118.13        109.93        16.99 o                         
  -3  -5   9          3.28         -2.31         2.92 o                         
  -2  -5   9         34.04         76.08        30.65 o                         
  -1  -5   9        160.06        187.79        22.13 o                         
   0  -5   9         25.06         27.91         7.19 o                         
   1  -5   9         83.16         91.26        23.84 o                         
   2  -5   9         54.72         49.37        10.04 o                         
   3  -5   9         32.55         25.63        17.40 o                         
   4  -5   9         31.22         32.40        18.86 o                         
   5  -5   9         58.35         48.48        12.89 o                         
   7  -5   9         82.62         75.86        14.27 o                         
   8  -5   9         61.80         71.05        22.42 o                         
   9  -5   9         46.20         35.82        14.41 o                         
  10  -5   9         17.73         34.94        18.05 o                         
  11  -5   9          9.34         81.68        20.60 o                         
  12  -5   9          1.62        -10.70        10.70 o                         
 -15  -4   9          7.64          8.54         8.27 o                         
 -14  -4   9         13.41         20.44         8.86 o                         
 -13  -4   9         24.19         20.76         8.99 o                         
 -12  -4   9         38.58         43.74         7.39 o                         
 -11  -4   9         74.49         71.03        15.80 o                         
 -10  -4   9         80.37         77.26        17.33 o                         
  -9  -4   9         50.18         45.94         8.81 o                         
  -8  -4   9        128.41        133.42         7.10 o                         
  -7  -4   9        277.81        326.58        21.62 o                         
  -6  -4   9         54.09         40.63         6.02 o                         
  -5  -4   9        159.57        177.50        13.08 o                         
  -4  -4   9         50.47         40.82         9.54 o                         
  -3  -4   9          4.49          9.94         5.69 o                         
  -2  -4   9         44.91         45.88         7.40 o                         
  -1  -4   9        127.28        145.33        20.89 o                         
   0  -4   9         59.49         52.49        15.22 o                         
   1  -4   9        243.07        277.61        16.08 o                         
   2  -4   9        361.85        379.60        22.39 o                         
   3  -4   9        117.11        107.52        19.00 o                         
   4  -4   9        115.93        118.01        13.90 o                         
   5  -4   9         55.82         46.37        18.05 o                         
   6  -4   9         68.83         32.10        19.58 o                         
   7  -4   9         65.02         45.94        13.03 o                         
   8  -4   9         13.35         -8.37        17.69 o                         
   9  -4   9         16.16          6.12        11.58 o                         
  10  -4   9         28.69         63.04        21.84 o                         
  11  -4   9         11.68         11.50        17.69 o                         
  12  -4   9         17.36         13.98        12.45 o                         
  13  -4   9         29.79          6.48        20.89 o                         
  14  -4   9          1.50         -1.89        17.54 o                         
 -16  -3   9         12.58         20.55         9.83 o                         
 -15  -3   9         17.33         20.49         8.26 o                         
 -14  -3   9         35.98         27.57         9.50 o                         
 -13  -3   9          2.44          0.26         6.15 o                         
 -12  -3   9          6.04         12.55         5.33 o                         
 -11  -3   9          9.84         10.18         5.86 o                         
 -10  -3   9          0.06         -1.24         6.84 o                         
  -9  -3   9         81.27         94.39        10.37 o                         
  -8  -3   9         27.98         26.69         5.09 o                         
  -7  -3   9         38.23         38.13         5.99 o                         
  -6  -3   9         70.79         75.01         5.93 o                         
  -5  -3   9       1104.24       1162.72        18.12 o                         
  -4  -3   9        402.75        441.16        16.97 o                         
  -3  -3   9         10.51         17.01         5.43 o                         
  -2  -3   9         85.68         84.43        10.30 o                         
  -1  -3   9        286.16        262.92        13.23 o                         
   0  -3   9        352.83        388.98        14.74 o                         
   1  -3   9          8.35         12.01         7.35 o                         
   2  -3   9        411.65        412.77        15.80 o                         
   3  -3   9         39.51         34.14         8.74 o                         
   4  -3   9        335.80        391.30        17.18 o                         
   5  -3   9        263.81        269.36        21.33 o                         
   6  -3   9        161.91        150.11        20.02 o                         
   7  -3   9         42.05         19.58        10.77 o                         
   9  -3   9         41.96         46.30        11.58 o                         
  10  -3   9         25.09         50.38        17.33 o                         
  11  -3   9         13.46         11.28        11.07 o                         
  12  -3   9         23.85          6.12        11.14 o                         
  13  -3   9          6.54         -1.38        17.18 o                         
  14  -3   9         12.25         14.12        17.62 o                         
  15  -3   9          4.67         15.72        15.58 o                         
 -17  -2   9          5.98          2.66         5.50 o                         
 -16  -2   9          0.75         -3.22         5.23 o                         
 -15  -2   9         21.44         29.12         8.37 o                         
 -14  -2   9         30.49         30.56         6.24 o                         
 -13  -2   9         33.30         25.71         7.15 o                         
 -12  -2   9         73.36         74.60         7.70 o                         
 -11  -2   9         38.33         29.95         6.18 o                         
 -10  -2   9         94.59         96.10         6.52 o                         
  -9  -2   9         26.18         31.70         4.81 o                         
  -8  -2   9        262.37        255.07         9.39 o                         
  -7  -2   9        173.21        170.99         7.75 o                         
  -6  -2   9          3.42          1.02         2.42 o                         
  -5  -2   9         19.61         16.23         3.62 o                         
  -4  -2   9        101.27        111.19         4.00 o                         
  -3  -2   9        424.18        447.91         7.11 o                         
  -2  -2   9       1724.44       1910.84        16.22 o                         
  -1  -2   9         99.98         96.03         7.43 o                         
   0  -2   9        187.55        197.07        15.14 o                         
   1  -2   9        529.80        570.09        16.67 o                         
   2  -2   9        266.05        267.90        16.09 o                         
   3  -2   9        921.69       1039.94        29.05 o                         
   4  -2   9        307.63        340.34        18.42 o                         
   5  -2   9        118.07         97.19        13.98 o                         
   6  -2   9        126.20        114.29        15.94 o                         
   7  -2   9          6.48          8.52        10.99 o                         
   8  -2   9         11.17         20.89         8.52 o                         
   9  -2   9         96.35         72.44        18.20 o                         
  10  -2   9         10.30        -13.69        13.69 o                         
  11  -2   9         15.58         35.09        10.56 o                         
  12  -2   9         39.80         32.91        18.05 o                         
  13  -2   9         14.80         12.30        15.29 o                         
  14  -2   9         27.69         28.54        16.96 o                         
  15  -2   9         41.86         42.01        18.78 o                         
  16  -2   9         15.58         24.39        18.13 o                         
 -18  -1   9          8.45         13.14         7.30 o                         
 -17  -1   9          3.65         -6.25         9.03 o                         
 -16  -1   9         69.29         67.46         9.83 o                         
 -15  -1   9         59.67         58.84         7.29 o                         
 -14  -1   9         46.68         38.12         7.61 o                         
 -13  -1   9         27.34         25.77         6.49 o                         
 -12  -1   9         25.35         15.12         4.74 o                         
 -11  -1   9         21.27         20.01         4.88 o                         
 -10  -1   9         72.15         69.11         7.68 o                         
  -9  -1   9        134.07        137.09         7.49 o                         
  -8  -1   9         39.12         37.91         2.99 o                         
  -7  -1   9         24.48         27.52         3.21 o                         
  -6  -1   9        181.30        188.36         4.65 o                         
  -5  -1   9       1124.53       1161.16        14.20 o                         
  -4  -1   9         40.22         41.35         2.77 o                         
  -3  -1   9         64.96         60.50         3.09 o                         
  -2  -1   9       2933.46       3170.69        26.62 o                         
  -1  -1   9        735.50        813.89        17.11 o                         
   0  -1   9        515.45        537.99        14.34 o                         
   1  -1   9       1649.38       1968.49        36.98 o                         
   2  -1   9        349.45        350.57         5.55 o                         
   3  -1   9         14.14          9.82         1.78 o                         
   4  -1   9         60.08         66.28         3.73 o                         
   5  -1   9         44.35         42.57         3.07 o                         
   6  -1   9         81.48         81.94         4.44 o                         
   7  -1   9         26.20         25.46         3.90 o                         
   8  -1   9         33.44         39.29         4.70 o                         
   9  -1   9         19.58         24.31         5.08 o                         
  10  -1   9         17.02         27.57         8.85 o                         
  11  -1   9         43.21         36.34         6.86 o                         
  12  -1   9         45.49         49.37         7.64 o                         
  13  -1   9          3.78          4.75         5.53 o                         
  14  -1   9         26.19         28.55         8.21 o                         
  15  -1   9         90.37         91.82         9.62 o                         
  16  -1   9          1.45         -4.63         6.72 o                         
 -18   0   9          0.26         -0.45         6.62 o                         
 -17   0   9         40.73         29.53         8.15 o                         
 -16   0   9          3.20          0.50         4.92 o                         
 -15   0   9          0.12         -4.59         7.43 o                         
 -14   0   9         35.79         26.83         5.52 o                         
 -13   0   9        165.09        162.54         7.31 o                         
 -12   0   9        107.19        111.36         7.81 o                         
 -11   0   9          8.51          8.41         3.93 o                         
 -10   0   9         21.62         24.29         5.20 o                         
  -9   0   9         33.45         27.36         3.63 o                         
  -8   0   9          2.76          4.32         3.83 o                         
  -7   0   9          0.62          4.42         2.81 o                         
  -6   0   9         17.42         18.20         3.10 o                         
  -5   0   9        890.80        889.42         9.76 o                         
  -4   0   9        493.44        498.39        10.40 o                         
  -3   0   9       1374.99       1549.09        24.19 o                         
  -2   0   9       7508.68       8675.82       140.32 o                         
  -1   0   9         18.68         20.93         4.47 o                         
   0   0   9          0.34         -4.15         5.41 o                         
   1   0   9       1121.77       1250.19        17.19 o                         
   2   0   9        165.05        189.91         6.53 o                         
   3   0   9          3.31          7.40         3.76 o                         
   4   0   9         25.53         33.52         7.86 o                         
   5   0   9        170.50        171.12         5.18 o                         
   6   0   9         22.83         28.37         3.23 o                         
   7   0   9          6.14         11.28        11.90 o                         
   8   0   9          0.01         -0.91         3.29 o                         
   9   0   9          3.01          1.84         4.99 o                         
  10   0   9          0.42          0.27         9.90 o                         
  11   0   9          1.48         -0.01         3.54 o                         
  12   0   9         35.39         36.09         6.18 o                         
  13   0   9          0.03          2.18         4.03 o                         
  14   0   9         10.02         -0.87         6.73 o                         
  15   0   9         55.37         61.40         6.84 o                         
  16   0   9         21.76         18.27         7.31 o                         
 -18   1   9          8.46         10.48        13.98 o                         
 -17   1   9          3.65          1.72         4.02 o                         
 -16   1   9         69.30         61.03        15.00 o                         
 -15   1   9         59.67         51.77         8.23 o                         
 -14   1   9         46.67         48.05        11.28 o                         
 -13   1   9         27.34         27.12         4.58 o                         
 -12   1   9         25.32         25.55         6.08 o                         
 -11   1   9         21.26         19.41         4.07 o                         
 -10   1   9         72.18         68.53         5.86 o                         
  -9   1   9        134.11        131.64         5.24 o                         
  -8   1   9         39.12         35.86         6.19 o                         
  -7   1   9         24.49         24.90         3.33 o                         
  -6   1   9        181.37        186.38         6.06 o                         
  -5   1   9       1124.50       1153.28        17.71 o                         
  -4   1   9         40.27         44.46         6.52 o                         
  -3   1   9         64.95         66.24        14.09 o                         
  -2   1   9       2933.50       3150.96        46.47 o                         
  -1   1   9        735.26        847.38        17.05 o                         
   0   1   9        515.34        514.48        21.73 o                         
   1   1   9       1649.35       1928.74        32.01 o                         
   2   1   9        349.39        362.23        15.74 o                         
   3   1   9         14.16          8.43         3.33 o                         
   4   1   9         60.05         61.73         4.62 o                         
   5   1   9         44.38         48.72         4.60 o                         
   6   1   9         81.46         83.17         7.79 o                         
   7   1   9         26.25         19.80         5.04 o                         
   8   1   9         33.45         30.96         4.65 o                         
   9   1   9         19.58         19.72         3.82 o                         
  10   1   9         17.01         14.31         6.36 o                         
  11   1   9         43.22         45.18         7.20 o                         
  12   1   9         45.48         46.32         7.78 o                         
  13   1   9          3.78          8.72         6.80 o                         
  14   1   9         26.18         24.00         6.05 o                         
  15   1   9         90.36         90.55         8.72 o                         
  16   1   9          1.45         -2.62         6.81 o                         
 -17   2   9          5.98          4.89         5.98 o                         
 -16   2   9          0.75         12.21         9.50 o                         
 -15   2   9         21.45         25.26         4.88 o                         
 -14   2   9         30.50         30.90         5.69 o                         
 -13   2   9         33.31         29.63         6.41 o                         
 -12   2   9         73.35         76.45         6.01 o                         
 -11   2   9         38.30         36.03         5.13 o                         
 -10   2   9         94.59         95.78         5.28 o                         
  -9   2   9         26.22         26.78         3.81 o                         
  -8   2   9        262.28        252.15         8.46 o                         
  -7   2   9        173.18        168.54         5.01 o                         
  -6   2   9          3.41          5.62         2.54 o                         
  -5   2   9         19.60         20.00         4.62 o                         
  -4   2   9        101.24        107.24         6.36 o                         
  -3   2   9        424.19        437.94        10.12 o                         
  -2   2   9       1724.43       1916.86        35.74 o                         
  -1   2   9         99.92        109.89         7.49 o                         
   0   2   9        187.57        196.98        11.19 o                         
   1   2   9        529.78        574.24        14.08 o                         
   2   2   9        266.11        287.81        12.59 o                         
   3   2   9        921.54       1031.94        11.31 o                         
   4   2   9        307.72        351.12         8.15 o                         
   5   2   9        118.06        120.42        13.37 o                         
   6   2   9        126.19        138.81         6.28 o                         
   7   2   9          6.50          2.75         3.25 o                         
   8   2   9         11.16         18.24         6.92 o                         
   9   2   9         96.35        110.22         7.98 o                         
  10   2   9         10.29          9.85         4.72 o                         
  11   2   9         15.56         22.02         7.14 o                         
  12   2   9         39.80         43.01         7.90 o                         
  13   2   9         14.80         12.87         5.60 o                         
  14   2   9         27.68         18.10         8.14 o                         
  15   2   9         41.87         43.66         7.39 o                         
  16   2   9         15.58         21.85         7.08 o                         
 -16   3   9         12.60         17.44         7.85 o                         
 -15   3   9         17.31         13.98         5.17 o                         
 -14   3   9         35.97         34.90         7.35 o                         
 -13   3   9          2.44          3.34         5.36 o                         
 -12   3   9          6.04          6.32         4.37 o                         
 -11   3   9          9.84          2.62         5.92 o                         
 -10   3   9          0.06         -0.74         4.72 o                         
  -9   3   9         81.27         89.94         8.26 o                         
  -8   3   9         28.01         21.86         5.21 o                         
  -7   3   9         38.23         42.65         4.84 o                         
  -6   3   9         70.74         78.47         3.97 o                         
  -5   3   9       1104.20       1168.86        26.46 o                         
  -4   3   9        402.79        450.58         9.28 o                         
  -3   3   9         10.51          8.62         2.28 o                         
  -2   3   9         85.63         94.42         2.65 o                         
  -1   3   9        286.17        306.85        11.87 o                         
   0   3   9        352.85        398.98        22.46 o                         
   1   3   9          8.33          7.72         9.25 o                         
   2   3   9        411.47        426.48        13.05 o                         
   3   3   9         39.54         42.68         5.56 o                         
   4   3   9        335.97        385.67         5.64 o                         
   5   3   9        263.79        281.74         5.04 o                         
   6   3   9        161.89        182.43         9.16 o                         
   7   3   9         42.06         45.19         3.69 o                         
   8   3   9          2.57         -1.72         8.60 o                         
   9   3   9         41.97         38.67         4.58 o                         
  10   3   9         25.10         22.05         4.58 o                         
  11   3   9         13.45          7.24         5.51 o                         
  12   3   9         23.86         20.42         8.76 o                         
  13   3   9          6.53         11.37         4.94 o                         
  14   3   9         12.23         15.42         6.51 o                         
  15   3   9          4.67          0.56         5.13 o                         
 -15   4   9          7.64         -1.23         6.96 o                         
 -14   4   9         13.41         10.37         6.29 o                         
 -13   4   9         24.19         31.56         5.48 o                         
 -12   4   9         38.59         32.77         5.84 o                         
 -11   4   9         74.50         67.49        15.32 o                         
 -10   4   9         80.35         72.26         7.46 o                         
  -9   4   9         50.14         41.75         6.56 o                         
  -8   4   9        128.40        126.06         7.27 o                         
  -7   4   9        277.82        293.63        12.52 o                         
  -6   4   9         54.10         53.55         5.42 o                         
  -5   4   9        159.48        170.59         8.07 o                         
  -4   4   9         50.48         45.14         3.85 o                         
  -3   4   9          4.49          4.65         4.48 o                         
  -2   4   9         44.90         46.23         3.13 o                         
  -1   4   9        127.25        136.57        10.94 o                         
   0   4   9         59.49         51.71        11.14 o                         
   1   4   9        243.04        249.71        12.44 o                         
   2   4   9        361.89        373.50         7.75 o                         
   3   4   9        117.08        125.03         6.77 o                         
   4   4   9        115.96        110.37         3.78 o                         
   5   4   9         55.79         59.96         4.60 o                         
   6   4   9         68.86         44.75        24.42 o                         
   7   4   9         65.03         63.72         4.47 o                         
   8   4   9         13.34         11.13         3.60 o                         
   9   4   9         16.17         17.99         3.95 o                         
  10   4   9         28.70         29.63         3.38 o                         
  11   4   9         11.67          9.21         3.70 o                         
  12   4   9         17.39         18.00         4.77 o                         
  13   4   9         29.78         26.27         4.95 o                         
  14   4   9          1.50          3.43         4.70 o                         
 -14   5   9         12.30         11.90         4.86 o                         
 -13   5   9         11.58         14.71         6.22 o                         
 -12   5   9          1.15         -0.14         7.07 o                         
 -11   5   9         64.31         54.54         9.39 o                         
 -10   5   9         29.51         22.46         7.35 o                         
  -9   5   9         14.87         16.23         6.26 o                         
  -8   5   9         12.75         13.40         5.98 o                         
  -7   5   9         41.17         40.61         6.35 o                         
  -6   5   9        124.95        118.23         9.72 o                         
  -5   5   9         97.78         85.13        13.65 o                         
  -4   5   9        118.14        111.34        16.27 o                         
  -3   5   9          3.28          3.66         3.29 o                         
  -2   5   9         34.02         59.36        19.47 o                         
  -1   5   9        160.07        193.35        14.03 o                         
   0   5   9         25.04         26.97         3.88 o                         
   1   5   9         83.14         90.36        11.66 o                         
   2   5   9         54.66         59.79         5.03 o                         
   3   5   9         32.57         16.10         5.58 o                         
   4   5   9         31.22         32.87         3.11 o                         
   5   5   9         58.29         62.50         4.49 o                         
   6   5   9         28.42         23.63         4.07 o                         
   7   5   9         82.65         74.27        10.80 o                         
   8   5   9         61.79         66.10         6.16 o                         
   9   5   9         46.23         48.36         5.40 o                         
  10   5   9         17.72          9.52         3.98 o                         
  11   5   9          9.34          7.72         4.30 o                         
  12   5   9          1.62          2.08         3.14 o                         
 -12   6   9         10.55          5.74         7.46 o                         
 -11   6   9          8.73          7.08         5.22 o                         
 -10   6   9          2.71          2.65         7.50 o                         
  -9   6   9         66.61         58.02        19.36 o                         
  -8   6   9         50.03         37.29         8.25 o                         
  -7   6   9         47.15         43.60         6.99 o                         
  -6   6   9         20.42         23.03        13.50 o                         
  -5   6   9         13.98         16.16         5.98 o                         
  -4   6   9         17.79         10.67        14.41 o                         
  -3   6   9         36.83         31.84         7.21 o                         
  -2   6   9          1.24          5.75         5.82 o                         
  -1   6   9         19.10         16.57         7.44 o                         
   0   6   9          3.75          6.97         5.03 o                         
   1   6   9         60.58         58.86         6.92 o                         
   2   6   9         35.97         40.58         6.80 o                         
   3   6   9          6.48         10.21         3.89 o                         
   4   6   9         25.47         17.50         5.25 o                         
   5   6   9         21.34         19.94         3.66 o                         
   6   6   9         46.39         45.56         4.32 o                         
   7   6   9         48.23         44.98         4.83 o                         
   8   6   9         15.73         15.69         4.37 o                         
   9   6   9         16.47         18.39         4.31 o                         
  10   6   9          9.38         10.53         4.07 o                         
  11   6   9         10.75         12.18         4.64 o                         
  -9   7   9          6.45         14.93         9.32 o                         
  -8   7   9         11.06          5.90         7.53 o                         
  -7   7   9         12.32          1.44         8.37 o                         
  -6   7   9          7.59          5.34         7.37 o                         
  -5   7   9         34.07         37.21         5.36 o                         
  -4   7   9         19.52         16.71         7.10 o                         
  -3   7   9         30.60         33.66         6.80 o                         
  -2   7   9          7.88         18.93        26.28 o                         
  -1   7   9        101.10         91.44        19.29 o                         
   0   7   9         69.45         69.50        25.01 o                         
   1   7   9         44.85         41.50         7.22 o                         
   2   7   9         36.50         40.39        12.51 o                         
   3   7   9         15.13         16.44         5.62 o                         
   4   7   9         15.92         11.90         5.59 o                         
   5   7   9         17.06         10.24         4.23 o                         
   6   7   9         11.82         12.48         4.17 o                         
   7   7   9         12.66          9.53         4.28 o                         
   8   7   9         30.30         31.28         5.25 o                         
  -4   8   9         12.23          7.08         5.39 o                         
  -3   8   9         14.34          0.03         6.55 o                         
  -2   8   9          8.96         15.55         9.14 o                         
  -1   8   9         10.61          6.67         6.62 o                         
   0   8   9         13.37         19.46        12.52 o                         
   1   8   9         31.67         29.80         5.74 o                         
   2   8   9         18.75         15.19         7.28 o                         
  -8  -7  10         18.74         19.41         7.34 o                         
  -7  -7  10         14.97          7.97         9.14 o                         
  -6  -7  10         21.33         25.81         8.61 o                         
  -5  -7  10         22.33         12.79         4.99 o                         
  -4  -7  10         27.35         14.10         7.84 o                         
  -3  -7  10          8.33         -1.33         4.30 o                         
  -2  -7  10         26.42         36.10        10.02 o                         
  -1  -7  10          1.89         22.09        34.87 o                         
   0  -7  10         39.98         49.62        11.16 o                         
   1  -7  10         96.85        120.34        12.16 o                         
   2  -7  10          1.63         15.69        15.25 o                         
   3  -7  10         58.25         43.10        15.22 o                         
   4  -7  10         13.26          0.87        18.78 o                         
   5  -7  10         17.64         19.80        12.45 o                         
   6  -7  10         15.49         -8.01        19.66 o                         
   7  -7  10         12.15         15.72        12.16 o                         
 -11  -6  10         32.33         24.85         9.21 o                         
 -10  -6  10         14.24          8.12         8.67 o                         
  -9  -6  10         10.65          9.47         6.02 o                         
  -8  -6  10         74.83         65.40        34.83 o                         
  -7  -6  10         10.48          8.92         5.99 o                         
  -6  -6  10         47.21         42.86         9.82 o                         
  -5  -6  10          9.90         13.19         7.65 o                         
  -4  -6  10          3.66        -12.01        12.01 o                         
  -3  -6  10        104.75        108.15        20.38 o                         
  -2  -6  10         60.13         69.48        10.72 o                         
  -1  -6  10         31.41         38.76         9.74 o                         
   0  -6  10         61.37         91.96        16.56 o                         
   1  -6  10         39.30         48.14        11.03 o                         
   2  -6  10         40.33         42.29        10.46 o                         
   3  -6  10         36.11         40.11        19.80 o                         
   4  -6  10         71.62         48.19        21.77 o                         
   5  -6  10         19.67          5.61        11.94 o                         
   6  -6  10          7.63          1.60        17.40 o                         
   7  -6  10         77.10         56.57        15.29 o                         
   8  -6  10         20.37         10.26        20.38 o                         
   9  -6  10         23.27         31.81        20.60 o                         
  10  -6  10         13.93          5.53        13.10 o                         
 -13  -5  10          3.34          0.28         8.55 o                         
 -12  -5  10         29.59         31.00        10.13 o                         
 -11  -5  10          2.04          0.15         4.70 o                         
 -10  -5  10         22.70         22.57        11.47 o                         
  -9  -5  10         96.97        112.55        19.36 o                         
  -8  -5  10         25.03         11.86         7.44 o                         
  -7  -5  10         11.94         14.20         5.58 o                         
  -6  -5  10         41.91         39.87         5.80 o                         
  -5  -5  10         47.19         42.69        13.51 o                         
  -4  -5  10         28.78         19.76         4.40 o                         
  -3  -5  10         79.79         84.57        24.72 o                         
  -2  -5  10         52.64         74.24        12.96 o                         
  -1  -5  10         75.76         86.05         9.21 o                         
   0  -5  10        154.57        194.40        13.07 o                         
   1  -5  10         21.19         29.92        15.29 o                         
   2  -5  10        103.14         92.72        19.80 o                         
   3  -5  10         41.89         36.04        19.87 o                         
   4  -5  10        310.82        306.78        20.67 o                         
   5  -5  10          8.10         21.33        16.96 o                         
   6  -5  10          6.67         13.98        10.70 o                         
   7  -5  10          8.21          3.93        18.05 o                         
   8  -5  10          7.98          4.15        11.14 o                         
   9  -5  10          7.59         22.35        17.91 o                         
  10  -5  10          2.80         15.94        11.65 o                         
  11  -5  10          3.18         -7.06        17.62 o                         
  12  -5  10          5.87         -1.60        18.49 o                         
 -15  -4  10          1.83         -2.76         8.29 o                         
 -14  -4  10          4.56          9.89         8.59 o                         
 -13  -4  10         32.13         31.55         8.74 o                         
 -12  -4  10         37.19         40.45         8.66 o                         
 -11  -4  10         71.14         70.02        12.45 o                         
 -10  -4  10         35.33         34.22         6.74 o                         
  -9  -4  10         76.22         81.17        11.10 o                         
  -8  -4  10        205.25        202.96        19.87 o                         
  -7  -4  10         41.94         43.53         6.83 o                         
  -6  -4  10        224.39        253.12        20.67 o                         
  -5  -4  10         42.41         32.16         5.32 o                         
  -4  -4  10         20.20         18.65         3.71 o                         
  -3  -4  10         32.14         30.90         5.55 o                         
  -2  -4  10         18.92         31.33         9.72 o                         
  -1  -4  10         17.59         28.97        11.61 o                         
   0  -4  10         54.92         59.86         8.79 o                         
   1  -4  10         46.44         46.98        13.43 o                         
   2  -4  10         71.50         55.18        11.07 o                         
   3  -4  10         90.23         88.31        12.23 o                         
   4  -4  10        118.66        100.10        21.04 o                         
   5  -4  10         51.11         62.83        19.73 o                         
   6  -4  10         22.47         12.16        11.07 o                         
   7  -4  10        173.79        146.40        24.39 o                         
   8  -4  10          0.87          5.68         9.10 o                         
   9  -4  10         17.63          5.82        18.93 o                         
  10  -4  10         41.65         30.36        12.81 o                         
  11  -4  10         74.31         74.69        21.77 o                         
  12  -4  10         19.16         22.28        19.73 o                         
  13  -4  10          0.83        -10.12        10.12 o                         
 -16  -3  10          8.44          9.58         9.12 o                         
 -15  -3  10         50.90         57.33        11.14 o                         
 -14  -3  10        159.65        156.84        16.31 o                         
 -13  -3  10          5.04          9.69         7.04 o                         
 -12  -3  10         46.19         37.07         6.38 o                         
 -11  -3  10          2.54         -0.30         5.31 o                         
 -10  -3  10        133.72        130.22         8.55 o                         
  -9  -3  10        153.26        136.21         8.13 o                         
  -8  -3  10         57.66         56.53         5.33 o                         
  -7  -3  10         32.20         35.47         5.02 o                         
  -6  -3  10         18.90         15.37         2.82 o                         
  -5  -3  10        459.33        483.14         8.97 o                         
  -4  -3  10         82.71         72.49         4.34 o                         
  -3  -3  10        292.68        303.09         6.26 o                         
  -2  -3  10         36.32         39.29         6.63 o                         
  -1  -3  10         29.16         33.80         5.58 o                         
   0  -3  10         80.68        115.24        29.81 o                         
   1  -3  10        117.96        106.00        15.58 o                         
   2  -3  10        132.18        120.41        15.29 o                         
   3  -3  10         24.76         12.67        11.94 o                         
   4  -3  10         89.27         88.09        16.38 o                         
   5  -3  10        121.76        129.95        12.38 o                         
   6  -3  10        103.81         91.58        12.08 o                         
   7  -3  10         67.88         35.09        18.64 o                         
   8  -3  10         10.74          9.54        10.19 o                         
   9  -3  10          9.42          3.13        16.45 o                         
  10  -3  10         64.66         62.53        13.10 o                         
  11  -3  10          3.27         -3.57        15.58 o                         
  12  -3  10         30.27         29.48        18.05 o                         
  13  -3  10         50.25         57.07        13.69 o
[truncated: 218,782 more chars]
